# Supplementary material for: Sinorhizobium meliloti Sigma Factors RpoE1 and RpoE4 Are Activated in Stationary Phase in Response to Sulfite
Source: PLoS One. 2012 Nov 30;7(11):e50768. doi: 10.1371/journal.pone.0050768 (PMC3511301; doi:10.1371/journal.pone.0050768)
Supplement: Table S2 — Microarray expression data. (XLS) [file pone.0050768.s006.xls]

## Sheet: rpoE1 over-expression
rpoE1 over-expression (pMLBAD-rpoE1 vs pMLBAD)
A1=pMLBAD-rpoE1
A2=pMLBAD
M = log2(A1/A2)
Gene ID	M	p value	log2(A1)	log2(A2)	Genomic Info
SMa0002	-0.1555	0.58081519562253	-2.6964	-2.5409	fdoG_probable FdoG formate dehydrogenase-O alpha subunit
SMa0005	-0.082	0.862102306202957	-3.3209	-3.2388	fdoH_probable FdoH formate dehydrogenase-O. beta subunit
SMa0007	-0.1875	0.333430629552855	-2.7353	-2.5478	fdoI_probable FdoI formate dehydrogenase-O.gamma subunit
SMa0009	0.0784	0.83662068069307	-0.2636	-0.342	fdhE_probable FdhE formate formation
SMa0011	-0.0353	0.814685564479479	3.7624	3.7977	selA_SelA selenocysteine synthase
SMa0013		NaN			hypothetical protein
SMa0015	0.1149	0.680091170124879	-1.0396	-1.1545	selB_SelB selenocysteine-specific elongation factor
SMa0017	-0.1514	0.808048222967814	-2.5571	-2.4057	hypothetical protein
SMa0018	0.0116	0.975774087415934	-1.3619	-1.3735	TRm2011-2a transposase
SMa0020	0.2211	0.700043693718083	-1.1466	-1.3676	TRm2011-2b transposase
SMa0021	-0.124	0.605919826705019	-2.6499	-2.5259	hypothetical protein
SMa0025	0.0246	0.915572394111244	-1.9619	-1.9865	hypothetical protein
SMa0026	-0.0143	0.964890845996206	-0.6207	-0.6065	hypothetical protein
SMa0028	-0.0543	0.927619971885399	-2.2278	-2.1735	selD_selenide. water dikinase (selenophosphate synthetase). SelD
SMa0031	-0.0169	0.959803171010361	-0.5587	-0.5418	hypothetical protein
SMa0034	-0.0106	0.98620745935111	-2.008	-1.9973	possible protease
SMa0036	-0.0194	0.970495440129365	-1.6504	-1.631	putative ABC transporter ATP-binding protein
SMa0039	0.1291	0.74642356901215	-2.8688	-2.9979	probable LysR-family protein
SMa0041	0.0038	0.666213882287677	-2.9819	-2.9857	probable quinone oxidoreductase
SMa0044	0.0102	0.935288990597863	-2.2579	-2.2681	hypothetical protein
SMa0045	0.0221	0.966443670717656	-2.9949	-3.0171	cah_Probable carbonic anhydrase. Cah
SMa0046	-0.2505	0.921147743769784	-3.9629	-3.7124	hypothetical protein
SMa0050	-0.2068	0.903320258366097	-3.9355	-3.7288	hypothetical protein
SMa0052	0.1502	0.49655590122778	-2.2005	-2.3506	hypothetical protein
SMa0056	-0.0614	0.714990377275879	-2.836	-2.7746	putative dehydratase
SMa0058	-0.0575	0.875679681704956	-3.1406	-3.0831	conserved hypothetical protein
SMa0059	0.0907	0.871181298833437	-0.3803	-0.4711	putative dehydrogenease
SMa0060	0.0956	0.807545117077618	-0.7412	-0.8368	putative regucalcin
SMa0062	-0.0144	0.930150447465718	-2.5057	-2.4913	putative GntR-family transcriptional regulator
SMa0063	-0.0878	0.812617125261495	-2.6058	-2.518	putative GntR-family transcriptional regulator
SMa0064	-0.052	0.957817045660819	-2.4439	-2.3919	conserved hypothetical protein
SMa0065	-0.0074	0.979455717357031	-2.0592	-2.0518	putative GntR-family transcriptional regulator
SMa0067	-0.1999	0.656417848378346	-1.9143	-1.7144	putative ABC transporter. periplasmic solute-binding protein
SMa0070	-0.0189	0.933664052753231	-2.2671	-2.2482	putative ABC transporter permease
SMa0072	-0.0158	0.939449474095515	-2.0837	-2.0679	putative ABC transporter ATP-binding protein
SMa0074	0.0067	0.976285601991608	-2.7194	-2.7261	putative dehydrogenease
SMa0077	-0.0476	0.869265022837757	-2.0182	-1.9706	hypothetical protein
SMa0078	-0.2573	0.357464811716454	-2.8747	-2.6174	putative LacI-family transcriptional regulator
SMa0079	0.1036	0.87887407002151	-2.1633	-2.2668	putative ABC transporter permease
SMa0081	0.072	0.938882554543373	-3.1679	-3.2399	putative ABC transporter permease
SMa0082	-0.1276	0.582763451808857	-1.6177	-1.4901	putative ABC transporter. periplasmic solute-binding protein
SMa0083	-0.0718	0.821740042211145	-2.6606	-2.5889	putative ABC transporter ATP-binding protein
SMa0085	-0.0195	0.994491181954195	-2.6529	-2.6334	putative dehydrogenease
SMa0087		NaN			hypothetical protein
SMa0089	0.0931	0.88032304524407	-1.6936	-1.7867	conserved hypothetical protein
SMa0091	-0.1429	0.752271978235025	-3.3874	-3.2445	hypothetical protein
SMa0093		NaN			putative D-alanine aminotransferase
SMa0095	0.0246	0.915409695015819	-2.8661	-2.8907	putative D-aminopeptidase
SMa0097	-0.004	0.980593812467032	-2.3262	-2.3222	putative transcriptional regulator
SMa0101	-0.1368	0.946997761715354	-3.1979	-3.0611	conserved hypothetical protein
SMa0104	0.0138	0.966896166256894	-1.9453	-1.9592	putative ABC transporter. periplasmic solute-binding protein
SMa0105	-0.3248	0.340855295329301	-2.9059	-2.5811	putative ABC transporter permease protein
SMa0106	0.1057	0.849331003167783	-0.7058	-0.8115	putative ABC transporter. permease
SMa0108	0.0151	0.982281523492206	-0.1602	-0.1752	putative ABC transporter. ATP-binding protein
SMa0110	0.0704	0.840243276897664	-1.7937	-1.8641	putative ABC transporter ATP-binding protein
SMa0112	0.1219	0.354986425692883	-1.0351	-1.1569	hypothetical protein
SMa0113	-0.0462	0.873260552847381	-2.4509	-2.4047	putative sensory transduction histidine kinase
SMa0114	-0.0106	0.977420123024184	-2.7645	-2.7539	putative sensory transduction regulatory protein
SMa0116	0.2171	0.553251399367262	-2.9108	-3.1279	putative DnaJ/CbpA-type protein
SMa0117	0.1345	0.959002607655595	-3.2138	-3.3483	hypothetical protein
SMa0118	-0.0101	0.852471284383564	-2.5299	-2.5198	hypothetical protein
SMa0121	0.0002	0.999442345227156	-1.0257	-1.0259	hypothetical protein
SMa0123	0.1045	0.651352321109224	-0.7626	-0.8671	hypothetical protein
SMa0124	0.0023	0.991622125513093	0.2103	0.208	groEL3_GroEL3 chaperonin
SMa0125	-0.0604	0.929817756564294	0.4266	0.487	groES3_GroES3 chaperonin
SMa0126		NaN			putative cold shock protein
SMa0128	0.1443	0.895376784099452	-0.4093	-0.5536	hypothetical protein
SMa0130	0.0391	0.99883666677416	-3.3448	-3.3838	putative fatty acid desaturase
SMa0132	0.065	0.577519745528569	-2.593	-2.6581	hypothetical protein
SMa0134	-0.0352	0.882023549951557	-2.9897	-2.9545	hypothetical protein
SMa0136	0.0052	0.50512920838292	-4.3438	-4.3491	hypothetical protein
SMa0137	0.0045	0.956002511468574	-2.165	-2.1694	putative kinase/esterase
SMa0139	-0.1199	0.774105495091948	-1.0791	-0.9592	hypothetical protein
SMa0142	-0.0706	0.99359870042898	-3.5315	-3.4609	possible protease
SMa0143	0.0594	0.634655978331204	-2.0571	-2.1165	rpoE6_putative RpoE6 RNA polymerase sigma factor
SMa0144	0.1436	0.512604421262796	-1.4955	-1.6391	hypothetical protein
SMa0146	0.2048	0.166614620762929	-3.501	-3.7058	hypothetical protein
SMa0148	0.0317	NaN	-2.2318	-2.2635	hypothetical protein
SMa0149	0.0202	0.917005717890339	-2.4713	-2.4915	hypothetical protein
SMa0150	0.8717	NaN	-4.4436	-5.3154	probable long chain fatty acid CoA ligase
SMa0151	-0.0534	0.879565164045691	-2.4316	-2.3782	hypothetical protein
SMa0155	0.0921	0.824659389386971	-0.6005	-0.6926	hypothetical protein
SMa0157	0.1493	0.508191122199157	-1.9061	-2.0554	conserved hypothetical protein
SMa0160	0.4291	0.44489415637413	-2.0564	-2.4855	putative GntR-family transcription regulator
SMa0162	-0.0461	0.942478217078846	-1.1065	-1.0604	hypothetical protein
SMa0163	-0.0441	0.973643342227184	-2.0217	-1.9776	pilQ2_probable PilQ pilus assembly protein
SMa0164	0.0095	0.981056082372485	-2.3479	-2.3573	hypothetical protein
SMa0166	-0.0015	0.910706319113471	-2.0356	-2.034	hypothetical protein
SMa0168	-0.1288	0.8704454587531	-3.2721	-3.1434	methyltransferase-like protein
SMa0169	0.0335	0.874271167450549	-3.3042	-3.3377	hypothetical protein
SMa0171	0.0906	0.865860593545137	-3.3071	-3.3978	hypothetical protein
SMa0172	-0.0398	0.877071442853743	-2.5067	-2.4669	conserved hypothetical protein
SMa0175	0.0116	0.970326659307384	-2.5997	-2.6114	conserved hypothetical protein
SMa0179	0.1559	0.752873562013908	-3.0047	-3.1606	putative transcriptional activator
SMa0180	0.0162	0.964490480517834	0.5522	0.536	conserved hypothetical protein
SMa0181	0.1419	0.829576379411591	0.6394	0.4975	cspA5_probable CspA5 cold shock protein transcriptional regulator
SMa0185	-0.0157	0.995663297522582	-1.9332	-1.9175	possible transmembrane-transport protein
SMa0187	-0.0423	0.953731792540186	-2.3047	-2.2624	putative oxidoreductase
SMa0189	0.0335	0.92421425488039	-1.7574	-1.7909	hypothetical protein
SMa0190	0.0238	0.968477884385286	-3.1741	-3.1979	hypothetical protein
SMa0191	0.0248	0.931479198066999	-0.6888	-0.7135	hypothetical protein
SMa0193	0.0978	0.812002606195282	-0.6244	-0.7222	hypothetical protein
SMa0196	0.0307	0.952466164459153	-1.5541	-1.5847	putative gluconolactonase precursor
SMa0197	-0.0874	0.821458885894071	-2.0649	-1.9775	putative ABC transporter. permease
SMa0198	-0.108	0.812442189712916	-1.4272	-1.3192	putative ABC transporter. permease
SMa0199	-0.1175	0.744132386993887	0.5356	0.6532	putative ABC transporter ATP binding protein
SMa0203	0.0429	0.880254845521879	-0.4947	-0.5377	putative ABC transporter
SMa0204	0.0191	0.935878173688385	-1.6593	-1.6784	putative two-component sensor histidine kinase
SMa0206	-0.0461	0.8615618878744	-2.3531	-2.3069	putative two-component response regulator
SMa0209	-0.0666	0.978385625526878	-3.4877	-3.4211	hypothetical protein
SMa0210	-0.414	0.319253143671393	-3.8925	-3.4785	hypothetical protein
SMa0211	0.0458	0.921093819443718	-3.1224	-3.1682	hypothetical protein
SMa0214	-0.1232	0.837063592343424	-2.9444	-2.8212	kduI_putative KduI DKI isomerase
SMa0216	0.0047	0.980811900844636	-2.2348	-2.2394	putative ABC transporter. ATP-binding protein
SMa0217	-0.2581	0.366277380403409	-3.8845	-3.6264	putative ABC transporter. permease
SMa0218	-0.0513	0.750958185055006	-2.4619	-2.4106	putative ABC transporter. periplasmic solute-binding protein
SMa0220	-0.0685	0.835079104732772	-3.1231	-3.0545	putative aldehyde
SMa0222	-0.013	0.923934263538749	-1.8332	-1.8202	putative GntR-family transcriptional regulator
SMa0223	0.1067	0.78334079368562	-1.5069	-1.6136	putative transcriptional regulator
SMa0224	0.0678	0.559486275945213	-2.3138	-2.3815	putative transmembrane-transport protein
SMa0226	0.0221	0.990438885194146	-2.4317	-2.4538	hypothetical protein
SMa0228	-0.0909	0.938816177107579	-1.8707	-1.7797	gdhA_probable GdhA NADP-specific glutamate
SMa0229	0.1127	0.813918312750254	-0.4768	-0.5895	hypothetical protein
SMa0232	0.2245	0.795623401113353	0.0645	-0.16	hypothetical protein
SMa0233	0.2241	NaN	-3.7397	-3.9638	otsA_probable OtsA trehalose-6-phosphate synthase
SMa0235	0.0679	0.711190786363733	1.3022	1.2342	putative dihydroxy-acid dehydratase
SMa0237	0.0118	0.964872855142215	-2.094	-2.1058	putative D-threonine
SMa0241	0.0063	0.98233391999662	-1.7113	-1.7176	conserved hypothetical protein
SMa0244	-0.0431	0.582267548286585	-2.3408	-2.2977	hypothetical protein
SMa0246	-0.1222	0.798260691152237	-1.8987	-1.7765	putative GntR-family transcriptional regulator
SMa0247	-0.113	0.839187018746461	0.7652	0.8783	hypothetical protein
SMa0249	0.0881	0.879176155181602	-0.4163	-0.5043	conserved hypothetical protein
SMa0250	-0.0213	0.9740800113132	-0.0636	-0.0422	conserved hypothetical dedA-like protein
SMa0252	-0.0639	0.90978253522641	-0.6752	-0.6113	conserved hypothetical protein
SMa0254	0.073	0.893236738376265	-0.5614	-0.6344	hypothetical protein
SMa0255	-0.0451	0.875030180459589	-1.6228	-1.5777	conserved hypothetical protein
SMa0257	-0.1147	0.759985716592875	-2.136	-2.0212	probable methylamine
SMa0259	-0.055	0.863097341927336	-1.9489	-1.8939	conserved hypothetical protein
SMa0260	-0.0732	0.694390977523929	-1.9205	-1.8473	gabD3_GabD3 succinate-semialdehyde dehdyrogenase
SMa0263	-0.1647	0.626120547681188	-2.8891	-2.7244	putative alcohol
SMa0265	-0.1249	0.694280317090927	-1.1401	-1.0152	putative dehydrogenease
SMa0267	-0.0293	0.92505174443997	-1.7444	-1.715	putative GntR-family regulator
SMa0270	0.0692	0.841316851720691	-3.1635	-3.2327	probable ABC transporter. ATP-binding protein
SMa0271	0.1286	0.67428188726015	-2.8072	-2.9358	putative ABC transporter - permease
SMa0273	-0.0147	0.93815083635787	-1.5753	-1.5606	putative ABC transporter. periplasmic solute-binding protein
SMa0275	-0.2409	0.726317674496566	-3.1942	-2.9533	conserved hypothetical protein
SMa0277	0.0144	0.973956197222349	-2.9315	-2.9458	hypothetical protein
SMa0278	0.2346	0.260291349932715	-3.5724	-3.807	hypothetical protein
SMa0279	0.0752	0.801507753832275	1.9863	1.9112	conserved hypothetical protein
SMa0280	-0.0292	0.937226101683772	-0.4485	-0.4194	hypothetical protein
SMa0281	0.059	0.866710260914656	-1.3131	-1.3721	putative regulator. MerR family
SMa0285		NaN			conserved hypothetical protein
SMa0286	-0.0534	0.716037510627573	-2.3189	-2.2656	conserved hypothetical protein
SMa0287		NaN			hypothetical protein
SMa0288	-0.2113	0.558230870354536	-2.5533	-2.342	hypothetical protein
SMa0291	0.1402	0.702820817776249	-1.0497	-1.1899	hypothetical protein
SMa0292	0.0797	0.708663805949825	-2.6673	-2.747	hypothetical protein
SMa0293	0.168	0.732417655393991	-3.1374	-3.3054	hypothetical protein
SMa0298	-0.1917	0.612692110112958	-1.8467	-1.655	putative ABC transporter
SMa0299	0.0812	0.780024971616358	-3.4498	-3.531	putative ABC transporter permease
SMa0300	0.0462	0.9166842030655	-1.0869	-1.1331	ABC transporter. permease
SMa0301	-0.0182	0.790096466197147	-4.0409	-4.0228	hypothetical protein
SMa0302	0.3318	0.736656016256237	-3.4688	-3.8006	putative ABC transporter. periplasmic solute-binding protein. family 5
SMa0303	0.0057	NaN	-3.7878	-3.7935	putative LysR type regulator
SMa0306	-0.4993	0.266807820809819	-3.778	-3.2787	putative histidine ammonia-lyase
SMa0307	-0.0885	0.940639012144768	-2.8507	-2.7621	putative LysR-type regulator
SMa0308		NaN			conserved hypothetical protein
SMa0310	0.1127	0.551229329386419	1.456	1.3433	putative LysR-type transcriptional regulator
SMa0312	0.4089	0.338260520592323	-2.3073	-2.7162	hypothetical protein
SMa0314	-0.0952	0.845033217942126	-2.9351	-2.8399	hypothetical protein
SMa0316	0.2017	0.621667195142735	-2.2658	-2.4675	conserved hypothetical protein
SMa0319	-0.0548	0.91337089512138	-1.3884	-1.3336	putative AraC-type regulator
SMa0320	0.1321	0.560158897406152	-2.6563	-2.7885	putative dehydrogenease
SMa0322	-0.0491	0.921888890168474	-3.0478	-2.9987	conserved hypothetical protein
SMa0323	0.1096	0.748317622068333	-3.1193	-3.2289	hypothetical protein
SMa0325	-0.0703	0.856242550150304	-1.9539	-1.8836	conserved hypothetical protein
SMa0326		NaN			putative dehydrogenease
SMa0329		NaN			putative dehydrogenease
SMa0333	0.2049	0.982455554355041	-3.4962	-3.7011	hypothetical protein
SMa0335	0.0643	0.928350394112807	1.601	1.5367	putative dehydrogenease
SMa0337	-0.0503	0.769266330120945	-3.529	-3.4787	hypothetical protein
SMa0339	0.2077	NaN	-3.4194	-3.6272	putative dehydrogenease
SMa0340	0.0569	0.991246701716201	-3.4342	-3.4912	wrbA2_probable WrbA2 Trp-repressor binding protein
SMa0341	0.2785	0.758567170701548	-3.9436	-4.2221	hypothetical protein
SMa0343	0.0521	0.769977601305056	-1.6653	-1.7174	hypothetical protein
SMa0346	-0.1884	0.857162066592059	-0.5739	-0.3856	conserved hypothetical protein
SMa0347	0.0374	0.910208812281675	-2.8773	-2.9147	putative LysR-type regulator
SMa0349	-0.053	0.88874095691836	-2.892	-2.839	conserved hypothetical protein
SMa0352	-0.0341	0.953144564092469	-2.3009	-2.2668	conserved hypothetical protein
SMa0353		NaN			putative LysR-type regulator
SMa0355	-0.0249	0.971359625300579	-2.2348	-2.2099	putative LysR-type regulator
SMa0356	-0.0907	0.852029715277904	-2.9722	-2.8815	hypothetical protein
SMa0357	-0.0131	0.986715351512095	0.6029	0.6161	hypothetical protein
SMa0359	-0.1745	0.683015333769874	-1.9235	-1.7489	hypothetical protein
SMa0360	-0.1191	0.805921263293212	-1.9874	-1.8684	putative transposase
SMa0364	-0.034	0.967218691770926	-3.9401	-3.906	hypothetical protein
SMa0367	0.0541	0.475739178031236	-2.3557	-2.4098	hypothetical protein
SMa0369	0.0412	0.888027509256013	-0.8449	-0.8861	hypothetical protein
SMa0370	-0.003	0.976886813242862	-2.1665	-2.1635	hypothetical protein
SMa0372	0.0075	0.964247741492179	-1.5637	-1.5713	putative LysR-type regulator
SMa0374	-0.0264	0.952761040405846	-2.6062	-2.5797	putative dioxygenase
SMa0376	0.0581	0.88992220289194	-2.7141	-2.7722	putative hydrolase
SMa0380	-0.0351	0.93374858106069	-1.4351	-1.4001	conserved hypothetical protein
SMa0383	0.0145	0.906930501776727	-3.4082	-3.4227	conserved hypothetical protein
SMa0384	-0.0232	0.961215246052007	-1.1397	-1.1165	TRm3 transposase
SMa0387	-0.2415	0.62576892620429	-3.4425	-3.2009	hisC3_putative HisC3 histidinol-phosphate aminotransferase
SMa0389	-0.046	0.849984851891486	-2.6905	-2.6445	putative dehydrogenease
SMa0391	-0.0199	0.948413573575599	-2.0165	-1.9966	putative ABC transporter. ATP-binding protein
SMa0392	0.0628	0.91581987732689	-1.7221	-1.7849	ABC transporter. periplasmic solute-binding protein
SMa0394	-0.0657	0.830838983679229	-2.6757	-2.61	putative ABC transporter. permease
SMa0396	0.1478	0.823533145152833	-3.3469	-3.4947	putative ABC transporter. permease
SMa0398	-0.1137	0.627009094785028	-2.96	-2.8463	hisD2_probable HisD2 histidinol
SMa0400	-0.1167	0.765085193816269	-2.0993	-1.9826	putative zinc-binding
SMa0402	-0.1325	0.686591995426721	-3.4286	-3.2961	putative GntR-type regulator
SMa0403	-0.0419	0.835826668232163	-2.64	-2.5981	hypothetical protein
SMa0404	0.1491	0.69883692460097	-3.0352	-3.1843	putative FMN-dependent
SMa0405	-0.0512	0.87889654274016	-0.676	-0.6248	hypothetical protein
SMa0407	-0.1195	0.726607852522266	-2.4578	-2.3382	hypothetical protein
SMa0409	0.0015	0.652751715349789	-2.891	-2.8925	hypothetical protein
SMa0412	-0.0149	0.962117825048304	-1.097	-1.0821	hypothetical protein
SMa0414	-0.05	0.744600029790108	-2.9684	-2.9184	conserved hypothetical protein
SMa0417	0.0714	0.850109486576274	-3.2562	-3.3276	conserved hypothetical protein
SMa0421	-0.0022	0.992851656317743	-2.2019	-2.1998	hypothetical protein
SMa0424	0.0406	0.621944932844531	-3.0703	-3.1108	putative DNA ligase
SMa0426	-0.0732	0.859181769155087	-3.3144	-3.2411	conserved hypothetical protein
SMa0429	-0.0714	0.64303988025688	-2.3802	-2.3088	hypothetical protein
SMa0431	-0.0255	0.858572339516218	-1.1527	-1.1272	hypothetical protein
SMa0433	-0.0533	0.748211164872778	-2.1154	-2.0621	hypothetical protein
SMa0436	0.2593	0.61623069922656	-3.0736	-3.3329	hypothetical protein
SMa0439	-0.0299	0.959477604999166	-1.5259	-1.496	hypothetical protein
SMa0443	-0.0628	0.877754887449527	-3.4337	-3.3709	hypothetical protein
SMa0444	-0.037	0.980155822097988	-1.2407	-1.2037	TRm1b transposase
SMa0445	-0.0449	0.893175699754338	-0.8683	-0.8234	TRm1a transposase
SMa0447	0.0591	0.927915545781802	-0.2357	-0.2948	conserved hypothetical protein
SMa0448	0.0946	0.788002680289887	-0.6024	-0.6969	hypothetical protein
SMa0450	-0.1028	0.76523904406144	-3.1564	-3.0536	hypothetical protein
SMa0451	-0.12	0.909341871376365	0.176	0.296	hypothetical protein
SMa0453	-0.0823	0.828945592225933	-1.2712	-1.1889	Yle homolog. A. tumefaciens
SMa0457	-0.1087	0.487371068024923	-3.2353	-3.1266	hypothetical protein
SMa0461	0.1164	0.699526520081467	-0.4643	-0.5807	TRm3 transposase
SMa0462	0.0641	0.89711488537261	-3.1741	-3.2381	hypothetical protein
SMa0464	0.0758	0.940780371665471	-0.9074	-0.9831	putative adenylate cyclase
SMa0466	0.1288	0.786276922701366	-1.0842	-1.213	putative ABC transporter. periplasmic solute-binding protein
SMa0467	-0.0437	0.8500419445209	-2.5266	-2.4828	putative ABC transporter. permease
SMa0469	0.1204	0.526222902878273	-3.3837	-3.5041	putative ABC transporter. permease
SMa0470	-0.1837	0.617347315938064	-3.1237	-2.94	putative ABC transporter. ATP-binding protein
SMa0471	-0.0068	0.982566883023618	-1.3204	-1.3135	conserved hypothetical protein
SMa0473	-0.0152	0.977850219713163	-1.2798	-1.2646	conserved hypothetical protein
SMa0475	0.0494	0.68975770355536	-1.7748	-1.8242	TRm17a putative transposase
SMa0476	0.1564	0.795031722447752	-2.4298	-2.5862	TRm17b putative transposase
SMa0478	0.1681	0.601517498018996	-1.6333	-1.8013	probable NAD-dependent formate dehdyrogenase
SMa0480	-0.1068	0.794965007356865	-3.1133	-3.0064	hypothetical protein
SMa0481	0.0263	0.971343544266672	-3.4398	-3.4661	hypothetical protein
SMa0483	-0.1134	0.690365163411909	-2.6686	-2.5552	putative inositol monophosphatase
SMa0485	0.0767	0.89493405439451	-2.6013	-2.678	thrC2_probable ThrC2 threonine synthase
SMa0486	-0.0426	0.982967378866361	-3.0973	-3.0547	putative cyclodeaminase
SMa0489	-0.0517	0.900321527897034	-2.2993	-2.2476	putative ABC transporter. ATP-binding protein
SMa0492	-0.2052	0.788538219596763	-3.1392	-2.934	putative ABC transporter. permease
SMa0493	0.0587	0.901454075049664	-2.6453	-2.704	putative ABC transporter. permease
SMa0495	-0.0829	0.793939377110941	-1.6712	-1.5883	putative ABC transporter. periplasmic solute-binding protein
SMa0496	0.0814	0.869574541040716	-1.6996	-1.781	conserved hypothetical protein
SMa0498	-0.1037	0.87180746953776	-2.9534	-2.8497	putative LysR-type regulator
SMa0499	-0.0431	0.953448627615574	-3.0962	-3.0531	hypothetical protein
SMa0501	-0.1388	0.457644559672954	-2.9515	-2.8127	putative ABC transporter permease
SMa0503	0.0354	0.945742524656141	-3.1335	-3.1689	putative ABC transporter permease
SMa0506	0.0877	0.827408757850592	-1.7674	-1.8552	putative ABC transporter. periplasmic solute-binding protein. family 3
SMa0508	0.0032	0.993663539026674	-1.3465	-1.3498	putative ABC transporter. ATP-binding protein
SMa0510	-0.1208	NaN	-4.3895	-4.2687	putative D-isomer specific 2-hydroxyacid
SMa0512	0.2073	0.47540635020991	-2.7441	-2.9515	idnD_IdnD L-idonate 5-dehydrogenase
SMa0513	0.1482	0.777569529601155	1.2948	1.1466	idnO1_IdnO1 gluconate 5-dehydrogenase
SMa0514		NaN			idnK_gluconate kinase IdnK
SMa0516	0.1418	0.851696226921014	1.6502	1.5084	probable dehydrogenease
SMa0518	-0.0752	0.879904719501218	-1.8351	-1.7599	hypothetical protein
SMa0520	-0.0451	0.886609520184842	-1.7302	-1.6852	conserved hypothetical protein
SMa0522	-0.097	0.862493356922277	-3.1272	-3.0302	hypothetical protein
SMa0523	0.0376	0.937541214907565	2.0452	2.0076	hypothetical protein
SMa0525	-0.0949	0.756437309511633	-1.5737	-1.4788	putative ABC-type iron transport system protein
SMa0526	-0.0013	0.996994462192898	-2.4717	-2.4705	probable maltose/trehalose-like ABC transport protein
SMa0527	0.1587	0.632598152200258	-3.2063	-3.365	phosphoglycerate mutase. putative
SMa0535	-0.0291	0.862856109979156	-2.7179	-2.6888	hypothetical protein
SMa0537		NaN			hypothetical protein
SMa0538	-0.0141	0.940243835089967	-1.1581	-1.1441	hypothetical protein
SMa0541	0.0604	0.964381735102344	-0.4097	-0.4701	hypothetical protein
SMa0543	0.2249	0.285180567532239	-2.6835	-2.9085	hypothetical protein
SMa0545	-0.0215	0.988063221273878	-0.994	-0.9725	hypothetical protein
SMa0548	0.0042	0.990152326791545	1.0333	1.0291	conserved hypothetical protein
SMa0551	0.0512	0.566620358418325	-3.0782	-3.1294	hydrolase. putative
SMa0552	-0.1938	0.782736234482595	-2.0875	-1.8937	allantoinase. putative
SMa0554		NaN			hypothetical protein
SMa0557	0.0655	0.996799920565761	-2.8813	-2.9469	LysR family transcriptional regulator. probable
SMa0558	0.9186	NaN	-4.0448	-4.9634	conserved hypothetical protein
SMa0559	-0.0526	0.895460793405388	-0.5674	-0.5149	4-carboxymuconolactone decarboxylase. putative
SMa0561		NaN			conserved hypothetical protein
SMa0563	-0.2044	0.26039248934169	-3.4142	-3.2098	aldehyde or keto oxidase. probable
SMa0564	0.0325	0.942547692314599	-2.024	-2.0564	conserved hypothetical protein. possible oxidoreductase
SMa0565	0.2291	NaN	-2.5678	-2.797	conserved hypothetical protein
SMa0567	0.0312	0.98938690690387	-2.6245	-2.6557	acetoacetyl CoA synthetase. carboxyl terminus
SMa0570	0.0801	0.881697679294825	-2.8686	-2.9488	cyaF4_putative CyaF4 adenylate cyclase
SMa0572	-0.0294	0.948127259090006	-1.2097	-1.1803	hypothetical protein
SMa0574	-0.2421	0.587222366868368	-3.6396	-3.3975	conserved hypothetical protein
SMa0575	-0.0074	0.842029542829755	-3.1002	-3.0928	hypothetical protein
SMa0576	-0.2593	0.365880515707822	-2.5523	-2.293	Leu or Leu/Val/Ile Transport Binding Protein
SMa0579	-0.1461	0.693350465287236	-3.542	-3.3959	adenylate cyclase. putative
SMa0580	-0.0005	0.998874051101847	-1.9343	-1.9338	hypothetical protein
SMa0581	0.1711	0.808705769649154	-0.5935	-0.7646	Nitrate transport ATP binding protein. probable
SMa0583		NaN			NrtB. Nitrate transport permease protein
SMa0585	-0.0266	0.927480934130282	-2.0846	-2.0579	NrtA-type periplasmic nitrate transport binding protein. probable
SMa0590	-0.0079	0.585169576937591	-2.7256	-2.7177	hypothetical protein
SMa0591	0.0151	0.899402488238222	-2.5479	-2.563	conserved hypothetical protein. fragment
SMa0592	-0.111	0.723596667955989	-1.8332	-1.7222	conserved hypothetical protein
SMa0594	-0.0405	0.883099327674963	-2.179	-2.1384	hypothetical protein
SMa0596	0.4136	0.575503056667422	-3.0373	-3.4509	hypothetical protein
SMa0599	-0.2912	0.144281877423598	-2.8158	-2.5247	hypothetical protein
SMa0601		NaN			conserved hypothetical protein
SMa0604	-0.0006	0.878694961136259	-2.5623	-2.5617	conserved hypothetical protein
SMa0606	0.065	0.87813844614673	-1.1853	-1.2503	hypothetical protein
SMa0607	-0.0627	0.7073286313063	-2.4509	-2.3882	hypothetical protein
SMa0609	-0.1977	0.764310535647508	-2.9488	-2.7511	hypothetical protein
SMa0610	-0.0916	0.841972244669612	-2.8603	-2.7687	hypothetical protein
SMa0612	0.0769	0.918801947727378	-2.6148	-2.6918	fixN3_FixN3 cytochrome c oxidase subunit 1
SMa0615	-0.1032	0.817380912818004	-1.8381	-1.7349	fixO3_FixO3 cytochrome-c oxidase subunit
SMa0616	0.1034	0.406963702874807	-2.6371	-2.7405	fixQ3_FixQ3 nitrogen fixation protein
SMa0617	-0.7409	NaN	-4.8015	-4.0606	fixP3_FixP3 cytochrome c oxidase membrane anchored subunit
SMa0620	0.1632	0.75531873424776	-3.6955	-3.8587	hypothetical protein
SMa0621	-0.0728	0.818032012949091	-2.7794	-2.7066	fixI2_FixI2 E1-E2 type cation ATPase
SMa0622	0.0927	0.632741050859948	-2.1404	-2.233	fixS2_FixS2 nitrogen fixation protein
SMa0625	-0.1403	0.739525884061128	-3.288	-3.1477	hypothetical protein
SMa0626	0.0162	NaN	-3.7298	-3.746	putative membrane protein
SMa0627	-0.3711	0.684125858339935	-3.3037	-2.9326	aqpZ2_probable AqpZ2 aquaporin
SMa0629	-0.1219	0.85338678514523	-1.3663	-1.2445	hypothetical protein
SMa0630	-0.0396	0.909694082717805	-0.4934	-0.4539	conserved hypothetical membrane protein
SMa0631	0.0609	0.685900807777214	-3.4757	-3.5366	hypothetical protein
SMa0633	-0.1513	0.807485813390169	-3.6265	-3.4752	hypothetical protein
SMa0636	0.0081	0.974996453312603	-2.7605	-2.7686	conserved hypothetical protein
SMa0637	0.1925	0.382441544116076	-3.6582	-3.8506	hypothetical protein
SMa0638	-0.2097	0.725966123444675	-3.2652	-3.0555	hypothetical protein
SMa0639	-0.1522	0.784014763921657	-2.5644	-2.4122	conserved hypothetical protein
SMa0640	-0.0126	0.987143345217544	-0.0641	-0.0515	hypothetical protein
SMa0643	-0.1029	0.871242545945119	-1.2184	-1.1155	hypothetical transposase. partial match
SMa0645	-0.1047	0.787631770590031	-2.8016	-2.6969	hypothetical protein
SMa0647	0.0882	0.618942111233474	-3.0463	-3.1345	conserved domain of hypothetical protein
SMa0649	-0.0821	0.825276453243324	-2.999	-2.9169	conserved domain of hypothetical protein
SMa0653	0.2096	0.49447810562172	-2.6235	-2.8331	hypothetical protein
SMa0656	-0.0194	0.965109350789646	-2.5168	-2.4974	TRm24 transposase
SMa0657	0.0415	0.967107056542903	-3.3174	-3.3589	cytochrome c binding protein. probable amino terminus
SMa0659	0.2026	0.736559366243772	-2.7556	-2.9582	cytochrome c binding protein. probable carboxyl terminus
SMa0661	0.0358	0.921743841354497	-2.0557	-2.0915	hypothetical protein
SMa0662	-0.0727	0.80195612403284	-1.3083	-1.2357	FixK-like regulatory protein
SMa0663	0.1339	0.700696330411061	-3.0103	-3.1443	hypothetical protein
SMa0664	-0.0664	0.620942262659895	-2.1683	-2.1018	conserved hypothetical protein
SMa0665	-0.0019	0.996758765649205	-1.5495	-1.5476	conserved hypothetical protein
SMa0667	-0.4293	0.553104600200904	-3.4989	-3.0695	hypothetical protein
SMa0669	0.0358	0.877804879431816	-3.1966	-3.2323	conserved hypothetical protein
SMa0670	0.0325	0.831748414476901	-3.2903	-3.3228	probable regulatory protein
SMa0673	0.0594	0.8546838647633	-0.0237	-0.0831	TRm3 transposase
SMa0674	0.325	0.149468780359921	-3.1259	-3.451	hypothetical protein
SMa0675		NaN			cation (Ca) exchange protein. possible
SMa0677	-0.057	0.928166268294344	-2.5249	-2.4679	glutamate/aspartate transport protein. putative
SMa0678	0.2566	0.612885298156303	-4.3016	-4.5582	putrescine/ornithine antiport transport protein. probable
SMa0680	0.1054	0.833589478327967	-2.5251	-2.6306	amino acid (ornithine. lysine. arginine) decarboxylase. probable
SMa0682		NaN			decarboxylase. probable (lysine. ornithine. arginine)
SMa0683	0.1073	0.604779362682446	-3.0572	-3.1645	hypothetical protein
SMa0684	0.0987	0.780319217869653	-4.3822	-4.4809	probable transport protein
SMa0687	-0.1742	0.671752960667736	-3.0523	-2.8781	hypothetical protein
SMa0689	0.0078	0.917327215942635	-2.7521	-2.76	hypothetical protein
SMa0690	0.3323	0.838567170617708	-3.7692	-4.1015	conserved hypothetical protein
SMa0693	-0.0796	0.692486367972404	-1.4393	-1.3598	arcA1_ArcA1 arginine deiminase
SMa0695	0.0274	0.949014077854454	-3.6066	-3.634	arcB_ArcB catabolic ornithine carbamoyl transferase
SMa0697	0.0431	0.942587890571538	0.301	0.2579	arcC_ArcC carbamate kinase
SMa0699	0.0746	0.847032257849529	-2.5934	-2.668	hypothetical protein
SMa0702		NaN			hypothetical protein
SMa0705		NaN			dgoK2_putative DgoK2 2-dehydro-3-deoxygalactonokinase
SMa0707	-0.0595	0.61297262224354	-2.4695	-2.4099	dihydrodipicolinate synthase. putative
SMa0708	-0.075	0.845135324363207	-2.8332	-2.7582	putative isomerase
SMa0709	-0.0754	0.834054388876647	-2.5028	-2.4275	putative ABC sugar transport system sugar binding protein
SMa0710	0.1116	0.744117480890064	-2.367	-2.4786	putative ABC transporter. sugar permease protein
SMa0711	0.045	0.737073715121239	-4.1167	-4.1616	putative ABC transporter permease protein. MalFG family
SMa0713		NaN			putative ABC sugar transport ATP binding protein. amino terminus
SMa0714		NaN			putative ABC sugar transport ATP binding protein. carboxyl terminus
SMa0715	-0.0437	0.903325873755438	-2.2165	-2.1728	putative UDP-glucose 4-epimerase
SMa0717		NaN			putative calcium binding transcriptional regulatory protein
SMa0719	0.0147	0.913861566823151	-2.4414	-2.456	putative dehydrogenease
SMa0722	0.0354	0.860076263362319	-2.6776	-2.713	conserved hypothetical protein
SMa0723	-0.1731	0.613814777240707	-3.5817	-3.4086	conserved hypothetical protein
SMa0725	-0.0116	0.963156294817112	-2.5432	-2.5316	hypothetical protein
SMa0726	-0.0375	0.777525535367718	-2.453	-2.4155	hypothetical protein
SMa0728	0.0812	0.233032376552812	-2.6055	-2.6867	hypothetical protein
SMa0731	-0.0899	0.711044267056716	-1.4728	-1.3829	hypothetical protein
SMa0734		NaN			hypothetical protein
SMa0736	0.1917	0.485220398594024	-2.7442	-2.9359	hypothetical protein
SMa0738	-0.0338	0.904608580734835	-2.5734	-2.5396	cspA6_probable CspA6 cold shock protein transcriptional regulator
SMa0739	-0.0132	0.983880091275051	-2.9459	-2.9326	hypothetical protein
SMa0740	-0.0775	0.623474195981837	-2.3159	-2.2384	hypothetical protein
SMa0742	-0.0224	NaN	-2.7309	-2.7085	hypothetical protein
SMa0744	0.1001	0.850405316998315	3.1031	3.003	groEL2_groEL2 chaperonin
SMa0745	0.0978	0.830998687829325	2.9668	2.8689	groES2_groES2 chaperonin
SMa0747	0.2306	0.679991087027105	-3.1254	-3.356	hypothetical protein
SMa0748	-0.0213	0.940292399200964	-0.1001	-0.0788	putative mucR family transcriptional regulatory protein
SMa0750	0.0685	0.89863827714401	-2.3076	-2.3761	probable LysR-family transcriptional activator
SMa0751	0.14	0.654866668481466	-2.1188	-2.2588	putative aromatic-ring hydroxylating dioxygenase. alpha-subunit
SMa0752		NaN			possible dioxygenase reductase subunit
SMa0753	0.2763	0.275444109231467	-2.8847	-3.161	hypothetical protein with localized conservation
SMa0754	-0.0915	0.740167482055571	-2.9306	-2.839	hypothetical protein
SMa0757	-0.0093	0.923834818570552	-3.1315	-3.1222	nodD2_NodD2 nod box-dependent transcription activator
SMa0758	0.3628	0.521912815104123	-2.2149	-2.5777	hypothetical protein with local conservation
SMa0759	-0.0792	0.795682181715102	-1.7657	-1.6865	hypothetical protein
SMa0760	0.0916	0.932905664165965	-3.3392	-3.4308	fixT2_FixT2 transcription regulator
SMa0762	1.1382	0.418242388717195	-1.9262	-3.0644	fixK2_FixK2 transcription regulator
SMa0763	0.0561	0.936730534561466	-3.3337	-3.3898	hypothetical protein
SMa0765	0.3221	0.226386913704026	-2.4612	-2.7832	fixN2_FixN2 cytochrome c oxidase polypeptide I
SMa0766	0.133	0.757767118492535	1.7476	1.6145	fixO2_FixO2 cytochrome c oxidase
SMa0767	0.1637	0.752241977752794	-3.303	-3.4667	fixQ2_FixQ2 cbb3-type cytochrome oxidase
SMa0769	-0.0976	0.771126207145838	-0.4258	-0.3282	fixP2_FixP2 cytochrome c oxidase
SMa0771	-0.0419	0.929430318019874	0.305	0.3469	hypothetical protein with local similarity
SMa0772	-0.0818	0.9017585476692	-3.3125	-3.2307	nodL_NodL Nod factor acetyltransferase
SMa0773	-0.0305	0.985459855708082	-3.1836	-3.1532	noeA_NoeA host specific nodulation protein
SMa0774	-0.2771	0.421547705754424	-3.3025	-3.0254	noeB_NoeB host specific nodulation protein
SMa0775	-0.055	0.974762449376444	-1.7588	-1.7039	hypothetical protein
SMa0776		NaN			TRm23b IS ATP-binding protein
SMa0779	0.058	0.884687967787554	-3.0074	-3.0654	conserved hypothetical protein with localized similarity
SMa0781	-0.0611	0.916296626630137	-3.0088	-2.9477	conserved hypothetical protein
SMa0783	0.121	0.717544786426394	-2.7749	-2.8959	conserved hypothetical protein
SMa0785	0.0428	0.952275260090239	-2.8605	-2.9033	putative site-specific recombinase
SMa0787	0.0623	0.915082747418612	-2.7037	-2.7661	putative transposase
SMa0789	0.0182	0.919382693913377	-1.52	-1.5382	hypothetical protein
SMa0790	0.0329	0.884841355898103	-3.0376	-3.0705	hypothetical protein
SMa0791	1.182	0.119463656046012	-1.5033	-2.6853	hypothetical protein with local similarity
SMa0792	0.0862	0.750308911888256	-1.0045	-1.0906	hypothetical protein with local similarity
SMa0793	-0.0226	0.901158985879849	-2.6663	-2.6437	hypothetical protein with local similarity
SMa0794	0.0441	0.865378752776058	-2.4485	-2.4926	conserved hypothetical protein
SMa0796	0.3559	0.146402252295239	-3.9104	-4.2663	probable dehydrogenease
SMa0797	0.0983	0.978239800810119	-2.9404	-3.0386	hypothetical protein
SMa0799	-0.2249	0.542444269886452	-1.9502	-1.7253	putative ABC transporter. periplasmic solute-binding protein
SMa0800	0.1691	0.746690753771501	-3.2654	-3.4345	putative ABC transporter. permease protein
SMa0802	0.026	0.944044511917771	-2.5299	-2.556	putative ABC transporter. permease protein
SMa0803	0.0804	0.805477507119109	-2.4097	-2.4901	putative ABC-transporter ATP-binding protein
SMa0805	-0.0435	0.990523688525787	-3.8228	-3.7793	gabD4_GabD4 succinate-semialdehyde dehdyrogenase
SMa0806	-0.02	0.970335514897215	0.5442	0.5642	probable SyrB-like regulator
SMa0809	0.0144	0.980701696123901	-1.5144	-1.5288	hypothetical protein
SMa0810	0.0938	0.908279443215	0.5499	0.4561	fixU_FixU nitrogen fixation protein
SMa0811	-0.1553	0.59971439308545	-1.1487	-0.9934	fdxN_FdxN ferredoxin
SMa0814	-0.1349	0.662269171239338	-2.3448	-2.2099	nifB_NifB FeMo cofactor biosynthesis protein
SMa0815	-0.1303	0.74838232515632	-3.2983	-3.168	nifA_NifA transcriptional activator
SMa0816	0.0656	0.982366225166705	-3.2862	-3.3517	fixX_FixX ferredoxin-like protein
SMa0817	0.1929	0.65146520462375	-0.7285	-0.9214	fixC_FixC oxidoreductase
SMa0819	-0.073	0.899848504510336	-3.1917	-3.1187	fixB_FixB electron transfer flavoprotein alpha chain
SMa0822	-0.2747	0.343250552773689	-3.0303	-2.7555	fixA_FixA electron transfer flavoprotein beta chain
SMa0824	-0.0619	0.908841858710979	-1.8523	-1.7904	hypothetical protein
SMa0825	-0.221	0.117072388359342	-2.2578	-2.0368	nifH_NifH nitrogenase Fe protein
SMa0827	-0.0244	0.933285543995363	-2.4226	-2.3982	nifD_NifD nitrogenase Fe-Mo alpha chain
SMa0829	0.0749	0.687894295342468	-1.7405	-1.8154	nifK_NifK nitrogenase Fe-Mo beta chain
SMa0830	0.1148	0.668652879795945	-2.1246	-2.2394	nifE_NifE oxidoreductase
SMa0831	0.0783	0.802669880172856	-2.6779	-2.7562	nifX_NifX nitrogen fixation protein
SMa0833	0.5384	0.634247021772525	-2.5413	-3.0796	conserved hypothetical protein
SMa0834	-0.0188	0.896223468494102	-3.6886	-3.6698	fdxB_FdxB ferredoxin III
SMa0835	0.0577	0.674085513757601	-2.1673	-2.225	orf10.5_hypothetical 10.5 kDa ORF
SMa0838	0.1185	0.667704179676472	-4.3486	-4.4671	syrA_SyrA protein involved in EPS production
SMa0840	0.2186	0.561717386516857	0.0089	-0.2096	nodD3_NodD3 transcriptional regulator
SMa0841	0.0322	0.971600431043599	2.7512	2.719	conserved hypothetical protein
SMa0846	0.1529	0.965485448510256	-3.323	-3.4759	hypothetical protein
SMa0848	0.4584	0.626038008761945	-2.6943	-3.1527	hypothetical protein
SMa0849	0.0856	0.824023058492511	-3.2585	-3.3441	syrM_SyrM transcriptional regulator
SMa0850	-0.1616	NaN	-3.0107	-2.8492	hypothetical protein
SMa0851	-0.0427	0.930443927050883	-3.0998	-3.0571	nodH_NodH sulfotransferase
SMa0852	0.0022	0.994870271222501	-0.9859	-0.9882	nodF_NodF acyl carrier protein
SMa0853	0.0049	0.931526370535825	-3.8253	-3.8303	nodE_NodE beta ketoacyl ACP synthase
SMa0854	0.2814	0.735769844956729	-3.385	-3.6664	nodG_NodG 3-oxoacyl-(acyl carrier protein) reductase
SMa0855	0.3286	0.336170078033962	-2.9697	-3.2983	nodP1_NodP1 ATP-SULFURYLASE SMALL SUBUNIT
SMa0857	0.1347	0.699618841811231	-2.4601	-2.5948	nodQ1_NodQ1 ATP-SULFURYLASE LARGE SUBUNIT)-APS KINASE
SMa0861	-0.4355	0.42461617341947	-4.2822	-3.8467	conserved hypothetical protein
SMa0863	-0.1263	0.767692900462628	-3.1709	-3.0446	nodJ_NodJ membrane transport protein
SMa0864	0.0883	0.868914195100702	-0.0559	-0.1443	nodI_NodI membrane transport protein
SMa0866	0.2512	0.661186118377066	-2.509	-2.7602	nodC_NodC N-ACETYLGLUCOSAMINYLTRANSFERASE
SMa0868	-0.1353	0.562449247955333	-2.9584	-2.8232	nodB_NodB chitooligosaccharide deacetylase
SMa0869	-0.1421	0.630345344444603	-3.1968	-3.0547	nodA_NodA N-acyltransferase
SMa0870	0.3358	0.0473734103071117	-2.3138	-2.6496	nodD1_NodD1 transcription regulator
SMa0872	-0.3429	0.643851010409513	-3.7605	-3.4177	orf 110_hypothetical protein ORF 110
SMa0873	-0.0576	0.224595767214018	-2.8215	-2.7639	nifN_NifN Nitrogenase Fe-Mo cofactor biosynthesis protein
SMa0874	-0.1671	0.532394913420054	-3.7209	-3.5538	nodN_NodN putative dehydratase
SMa0875	-0.0386	0.828623299163077	-2.3214	-2.2828	nolG_NolG efflux transporter
SMa0876	-0.0036	0.988151954213203	-2.1518	-2.1482	nolF_NolF secretion protein
SMa0878	-0.0178	0.953001617961863	-0.509	-0.4912	nodM_NodM Glutamine aminotransferase
SMa0882	0.2352	0.462012689955742	-2.6228	-2.8579	hypothetical protein
SMa0883	0.0115	0.974983000787294	-3.1751	-3.1867	hypothetical protein
SMa0886	-0.0155	0.905335505900157	-1.598	-1.5825	hypothetical protein with local similarity
SMa0887	0.0801	0.765826388409394	-3.7582	-3.8383	hypothetical protein
SMa0888	0.109	0.731271483587138	1.8968	1.7878	hypothetical protein
SMa0890	-0.1856	0.65778708123744	-3.4376	-3.2521	hypothetical protein
SMa0892	0.4871	0.442465314770721	-3.7145	-4.2016	dnaE3_DnaE3 putative DNA polymerase III alpha chain
SMa0894	-0.174	0.754092975130343	-3.3223	-3.1483	hypothetical protein
SMa0896	-0.0056	0.992098521887498	-2.5953	-2.5897	conserved hypothetical protein
SMa0900	-0.9193	NaN	-3.9136	-2.9943	possible anti-restriction protein
SMa0903		NaN			hypothetical protein
SMa0905	-0.0219	0.97497963741507	-3.3806	-3.3587	hypothetical protein
SMa0907	0.1014	0.685794502835196	-2.3872	-2.4886	conserved hypothetical protein
SMa0909	-0.4213	0.307421311996346	-4.426	-4.0048	hypothetical protein
SMa0911	-0.1105	0.52901248712212	-3.8009	-3.6904	hypothetical protein
SMa0914	0.071	0.647496475899242	-2.7067	-2.7777	conserved hypothetical protein
SMa0917	0.2044	0.303688319266777	-3.0241	-3.2286	hypothetical protein
SMa0921	0.6667	NaN	-4.2384	-4.9051	hypothetical protein
SMa0922	0.0574	0.946827390211167	1.3415	1.2842	hypothetical protein
SMa0929	-0.0808	0.839875663096476	-2.6532	-2.5725	traG_TraG conjugal transfer protein
SMa0930	-0.0607	0.832809926229563	-2.3839	-2.3232	traD_probable TraD conjugal transfer protein
SMa0933	0.0007	0.99693878667648	-2.5086	-2.5093	traC_probable TraC conjugal transfer protein
SMa0934	-0.094	0.71406341200904	-0.33	-0.236	traA1_probable TraA1 conjugal transfer protein
SMa0937	0.093	0.851189703158789	-2.8168	-2.9098	conserved hypothetical protein
SMa0939	-0.0539	0.961264100269787	-3.6558	-3.6019	probable sensor histidine kinase of two-component system
SMa0940	-0.1475	0.648589699505661	-4.0314	-3.8839	probable response regulator of two-component system
SMa0941		NaN			hypothetical protein
SMa0943	-0.104	0.868583378106289	-2.7424	-2.6384	putative arylsulfatase
SMa0945	-0.0887	0.871739383328834	-1.3446	-1.2559	hypothetical protein
SMa0947	-0.011	0.760071964190578	-2.0507	-2.0396	hypothetical protein
SMa0950	0.0123	0.736489548346875	-2.6156	-2.6279	probable AttC
SMa0951	0.022	0.965919560975876	-2.1025	-2.1245	AttB-like ABC transporter. permease protein
SMa0952	0.0117	0.846857874761626	-1.9942	-2.0059	AttA2-like ABC transporter. permease protein
SMa0953	-0.007	0.991444846228558	-2.4969	-2.4899	AttA1-like ABC transporter. ATP binding protein
SMa0955	-0.0636	0.843076361770602	-2.936	-2.8724	atrA_AtrA transcriptional regulator
SMa0956	0.1997	0.501981759267407	-1.5079	-1.7076	atrB_probable AtrB glutamate-1-semialdehyde 2.1-aminomutase
SMa0958	0.2149	0.700258062367114	2.1278	1.9128	atrC_probable AtrC acetolactate syntase
SMa0959	0.0126	0.94312591671766	-2.69	-2.7025	probable dehydrogenease
SMa0961	-0.0311	0.994306547528467	-2.6067	-2.5756	putative response regulator of two-component system
SMa0964	0.0375	0.946882728667445	1.7516	1.7141	hypothetical protein
SMa0967	-0.0014	0.997034111758383	0.1123	0.1137	hypothetical protein
SMa0969	0.0343	0.854929777218928	0.1468	0.1125	putative response regulator of two-component system
SMa0972	0.1146	0.282141389331991	-2.3644	-2.479	conserved hypothetical protein
SMa0974	0.124	0.673496217616356	1.0932	0.9691	hypothetical protein
SMa0976	-0.0343	0.944214681557443	-0.2275	-0.1933	TRm3 transposase fragment
SMa0977	0.2833	0.653401926301914	-3.1479	-3.4313	TRm24 transposase
SMa0981	-0.0899	0.837551067422106	-2.544	-2.4542	ntrR2_probable NtrR2 transcription regulator
SMa0983	0.1878	0.743060431103215	-2.1671	-2.3548	hypothetical protein
SMa0985	0.0585	0.808887869839048	-2.8614	-2.9198	putative LysR-family transcriptional regulator
SMa0988	-0.1582	0.272337484376435	-2.8692	-2.711	hypothetical protein
SMa0990	0.1079	0.51919332915488	-2.2172	-2.3251	hypothetical protein
SMa0992		NaN			hypothetical protein
SMa0994	-0.0429	0.968282074899958	-3.2087	-3.1658	hypothetical protein
SMa0995	0.1486	0.644187570529563	0.6539	0.5053	TRm5 transposase
SMa0997	0.2091	0.457502359907306	-2.3391	-2.5482	putative fragment of transposase protein
SMa0998	0.1622	0.616358061381408	-2.6256	-2.7879	probable ISRm25b transposase
SMa1001	-0.1646	0.76357170564743	-1.3761	-1.2115	hypothetical protein
SMa1002	-0.0538	0.809661532541432	-3.3584	-3.3046	hypothetical protein
SMa1004	0.0695	0.99111741748381	-2.7641	-2.8336	hypothetical protein
SMa1005	-0.3026	0.632533428757674	-3.1066	-2.804	hypothetical protein
SMa1007	-0.0832	0.908377706953596	-3.5384	-3.4552	Copper protein. putative
SMa1008	-0.1511	0.626190453843567	-2.6111	-2.46	Hypothetical protein
SMa1009	0.1542	0.769001653488001	-2.2989	-2.4531	Conserved hypothetical protein
SMa1010	0.0512	0.937444200304707	0.4582	0.407	hypothetical protein
SMa1011	-0.8766	NaN	-4.7876	-3.911	putative nucleotide binding protein
SMa1013	-0.1756	0.809846600369401	-2.9731	-2.7974	actP_ActP copper transport ATPase
SMa1014	-0.0191	0.905081496819379	-2.0707	-2.0516	hmrR_HmrR heavy metal dependent transcriptional regulator
SMa1016	0.0473	0.868840941080486	0.0974	0.0501	Conserved hypothetical protein
SMa1017	0.2302	0.432023225186491	0.9649	0.7347	hypothetical protein
SMa1018	-0.0146	0.555816128949842	-4.1414	-4.1268	hypothetical protein
SMa1021	-0.0785	0.871483745044118	-1.0884	-1.01	putative cytochrome C-like protein
SMa1024	-0.0553	0.661223665736287	3.6685	3.7238	hypothetical protein
SMa1025	-0.0004	0.989638139959871	-2.6297	-2.6293	hypothetical protein
SMa1028	-0.0869	0.520097140239127	-2.6966	-2.6096	conserved hypothetical protein
SMa1029	0.2327	0.618467264019547	-0.3724	-0.6052	TRm1b transposase
SMa1030	0.0351	0.922542667268996	-0.9207	-0.9558	TRm1a transposase
SMa1032	0.0653	0.603599747278206	-2.7115	-2.7768	Partial conserved hypothetical hypothetical protein inactivated by IS Rm1
SMa1033	-0.1362	0.596941047858791	1.3699	1.506	hypothetical protein
SMa1036	-0.0412	0.971319684381212	-1.1277	-1.0866	hypothetical protein
SMa1037	-0.0384	0.976890197287016	-1.1147	-1.0764	hypothetical protein
SMa1038	0.0103	0.976545665830473	0.6537	0.6434	Putative copper-containing oxidase
SMa1041	0.0762	0.88351262810663	1.9525	1.8763	putative copper oxidase. possibly exported
SMa1043	0.0864	0.885963663052932	0.3961	0.3098	hypothetical protein
SMa1045	0.0812	0.836146454404362	-0.9006	-0.9817	hypothetical protein
SMa1046	0.06	0.845487722439157	-2.7853	-2.8453	Probable adenylate cyclase
SMa1050	0.551	0.280409075147955	-3.4904	-4.0413	Hypothetical protein
SMa1052	0.0463	0.905893812027711	-2.7999	-2.8463	Conserved hypothetical protein
SMa1053	-0.1041	0.852868656213804	-1.1751	-1.0711	Conserved hypothetical protein
SMa1056	0.1138	0.599099240843425	-0.9562	-1.0699	Putative transcriptional regulator
SMa1057	0.0269	0.894594413588218	-2.6266	-2.6534	Conserved hypothetical protein
SMa1058	0.0254	0.931332230299226	-2.4832	-2.5086	hypothetical protein
SMa1060	-0.074	0.938621940434697	-2.7133	-2.6393	hypothetical protein
SMa1062	0.0322	0.850544858491024	-3.3155	-3.3477	hypothetical protein
SMa1063	0.1754	0.16000060327562	-1.9253	-2.1007	hypothetical protein
SMa1065	0.0174	0.981350134310105	0.796	0.7786	hypothetical protein
SMa1067	-0.0422	0.894002962247337	-2.3007	-2.2585	Putative transcriptional regulator
SMa1070	0.0605	0.780076926933511	-3.2893	-3.3498	TRm23a transposase
SMa1073		NaN			TRm23b IS ATP-binding protein
SMa1076	0.2074	0.763644481401723	-2.0496	-2.257	Hypothetical protein
SMa1077	0.1621	0.769075052257452	-2.0192	-2.1814	nex18_Nex18 Symbiotically induced conserved protein
SMa1078	0.2113	0.618788706301492	-0.9062	-1.1175	Conserved hypothetical protein
SMa1079	-0.0656	0.804973292451595	-0.8763	-0.8107	tspO_TspO Tryptophan rich sensory protein homologue
SMa1081	0.0639	0.762740157709599	-1.9369	-2.0008	hypothetical protein
SMa1082	-0.0828	0.948703497890484	-2.6295	-2.5467	Hypothetical protein
SMa1084	-0.0689	0.746081171935808	-3.4285	-3.3596	Conserved hypothetical protein
SMa1086	-0.1321	0.739020612032577	-2.4563	-2.3242	Conserved hypothetical protein
SMa1087	-0.0506	0.903022920960442	-3.217	-3.1664	Putative cation transport P-type ATPase
SMa1089	0.3773	0.612806837562434	-2.8448	-3.2221	hypothetical protein
SMa1091	-0.0498	0.749442835500492	-2.8566	-2.8067	hypothetical protein
SMa1092	0.2234	0.394244674949591	-2.2692	-2.4926	hypothetical protein
SMa1093	-0.0364	0.923225308946592	-0.5794	-0.543	hypothetical protein
SMa1095	-0.0184	0.854548640627238	-2.5302	-2.5118	Conserved hypothetical protein
SMa1096	-0.0289	0.94656527577393	1.4727	1.5016	Conserved hypothetical protein
SMa1097	0.6646	0.078832808048521	-3.4959	-4.1605	hypothetical protein
SMa1099	0.2166	0.788076333358561	-3.2093	-3.4259	cycB1_Putative CycB1 cytochrome c-552 precursor
SMa1100	0.0266	0.905282840550838	-1.9569	-1.9836	hypothetical protein
SMa1101	0.2083	0.598787172183106	-3.8171	-4.0254	hypothetical protein
SMa1103	-0.0639	0.689916702317954	-3.5676	-3.5037	Probable adenylate cyclase
SMa1104	0.2205	0.648808242647687	-2.6155	-2.836	hypothetical protein fragment
SMa1111	0.0483	0.88961541209713	-2.234	-2.2823	hypothetical protein
SMa1113	-0.0113	0.983152505521928	-3.4677	-3.4564	putative cytochrome C fragment
SMa1115	-0.0116	0.885686553612021	-2.9948	-2.9831	Putative manganese transport protein
SMa1118	0.0778	0.927718510502278	2.4719	2.394	hspC2_probable HspC2 heat shock protein
SMa1120	-0.0249	0.976897577767245	-2.5082	-2.4833	ABC transporter. ATP binding protein. hypothetical
SMa1122		NaN			Conserved hypothetical protein
SMa1124	0.1932	0.678595752022442	-3.3321	-3.5254	Hypothetical protein
SMa1126		NaN			Conserved hypothetical protein
SMa1128	-0.0009	0.868990487863514	-3.3283	-3.3275	degP4_DegP4 protease like protein
SMa1131	0.1192	0.852940599776552	-3.2784	-3.3976	Conserved hypothetical protein
SMa1132	-0.0909	0.864752524034283	-0.8108	-0.7199	hypothetical protein
SMa1134	0.0715	0.784478905176013	-0.0496	-0.121	hypothetical protein
SMa1136	-0.1027	0.770692280961592	-1.57	-1.4673	hypothetical protein
SMa1138	-0.0812	0.872566127416357	-2.8276	-2.7464	Truncated response regulator
SMa1139	-0.2334	0.739358226481412	-3.852	-3.6186	Truncated response regulator receiver domain
SMa1141	-0.0437	0.993559061851065	-2.7194	-2.6756	putative fnr/crp family transcriptional regulator
SMa1142	0.0503	0.971913340680401	-3.2297	-3.28	FixL-related histidine kinase
SMa1146	-0.0491	0.987856852700234	-3.3882	-3.3391	Conserved hypothetical protein
SMa1147	-0.0119	NaN	-2.2095	-2.1976	Conserved hypothetical protein
SMa1149	0.0783	0.847338317061497	-3.1853	-3.2636	Conserved hypothetical protein
SMa1151	0.1121	0.818644419133753	-2.5354	-2.6476	Conserved hypothetical protein
SMa1153	0.0321	0.916770017775815	-1.1374	-1.1696	Hypothetical protein
SMa1154	0.2927	0.569399096282276	-3.8546	-4.1473	Hypothetical protein
SMa1155	-0.8782	NaN	-5.0451	-4.1669	Cation transport P-type ATPase. hypothetical
SMa1156	-0.1968	0.671356351446652	-3.5243	-3.3275	probable alcohol
SMa1158	-0.1108	0.889470849798979	-3.0932	-2.9824	Conserved hypothetical protein
SMa1159	-0.0239	0.946545950629066	-3.1407	-3.1168	hypothetical protein
SMa1160	0.1631	0.592647211946309	-2.8629	-3.026	hypothetical protein membrane domain
SMa1161	-0.1289	0.639856405131916	-2.6891	-2.5603	hypothetical protein
SMa1162	-0.0305	0.919900932992318	2.1069	2.1374	Conserved hypothetical protein
SMa1163	-0.0115	0.895397049483951	-2.6058	-2.5942	Putative cation transport P-type ATPase
SMa1166	0.1917	0.359828567290128	-3.3681	-3.5598	Putative hydrolase protein
SMa1168	-0.1336	0.79276153025854	-3.1186	-2.985	hypothetical protein
SMa1169	0.1083	0.442926286077155	-1.1841	-1.2924	hypothetical protein
SMa1170	0.2324	0.749291268244307	-2.7593	-2.9918	cycB2_putative CycB2 cytochrome c552
SMa1171	0.143	0.814931750069484	-3.6344	-3.7774	Hypothetical protein
SMa1172	0.0838	0.592505420829276	-2.1531	-2.2369	Hypothetical protein
SMa1174	0.0484	0.942179356359788	-3.4388	-3.4872	Hypothetical protein
SMa1176	0.0314	0.710079193471465	-2.9852	-3.0166	Hypothetical protein
SMa1178	0.0456	0.927980281841441	3.402	3.3564	hypothetical protein
SMa1179	0.083	0.804091722832916	-2.6913	-2.7744	nosR_NosR Regulatory protein for N2O reductase
SMa1182	0.0597	0.824763825160855	-2.7471	-2.8067	nosZ_NosZ N2O reductase
SMa1183		NaN			nosD_NosD periplasmic copper-binding precursor
SMa1184	0.0767	0.579230012935219	-2.4184	-2.4951	nosF_NosF copper ABC transporter
SMa1185	0.2976	0.409315288457203	-4.4959	-4.7935	nosY_NosY nitrous oxide metabolic protein
SMa1186	-0.1036	0.870799614889736	-1.571	-1.4674	nosL_NosL protein required for nitrous oxide reduction
SMa1188	-0.1202	0.307582440490352	-1.5101	-1.3899	nosX_NosX protein required for nitrous oxide reduction
SMa1191	0.0013	0.973795495268127	-3.2563	-3.2576	putative flavohemoglobin like protein
SMa1192	-0.2737	0.679623246605885	-3.3	-3.0263	hypothetical protein
SMa1194	0.1359	NaN	-3.8201	-3.956	hypothetical protein
SMa1195	-0.1821	0.107189673447625	-1.5763	-1.3942	conserved hypothetical protein
SMa1197	0.1921	0.872407860614036	-1.1989	-1.391	hypothetical protein
SMa1198	0.1745	0.206617261431751	-3.5145	-3.6889	possible Copper export protein
SMa1200	-0.069	0.867694913064001	-0.4718	-0.4027	hypothetical protein
SMa1201	-0.0675	0.752807104048759	-2.5298	-2.4623	hypothetical protein
SMa1207	0.2092	NaN	-3.5239	-3.7331	FixK-like regulatory protein
SMa1208	-0.0022	0.989490075031638	-1.6865	-1.6843	fixS1_FixS1 nitrogen fixation protein
SMa1209	-0.2151	NaN	-3.1131	-2.898	fixI1_FixI1 copper transport ATPase
SMa1210	0.0449	0.799220871973821	-2.2252	-2.2701	fixH_FixH nitrogen fixation protein
SMa1211	0.2178	0.916226479189248	-3.5106	-3.7284	fixG_FixG Iron sulfur membrane protein
SMa1213	0.0874	0.862116256086201	-3.715	-3.8024	fixP1_FixP1 Di-heme cytochrome c
SMa1214	0.0741	NaN	-3.157	-3.231	fixQ1_FixQ1 cbb3-type cytochrome oxidase
SMa1216	0.1334	0.563212039179706	1.3684	1.235	fixO1_FixO1 c-type cytochrome
SMa1220	-0.1427	0.719614355752374	-3.3873	-3.2445	fixN1_FixN1 Heme b / copper cytochrome c oxidase subunit
SMa1223	0.4132	0.606960049757189	-1.86	-2.2732	Conserved hypothetical protein (ORF151)
SMa1225	0.6661	0.622741696345377	-2.3571	-3.0232	fixK1_FixK1 Transcriptional activator
SMa1226	0.1075	0.634506459554955	-2.4498	-2.5573	fixT1_FixT1 Inhibitor of FixL autophosphorylation
SMa1227	-0.0475	0.92832288037879	-2.2636	-2.2161	fixJ_FixJ Transcriptional activator
SMa1229	0.0311	0.945660085172117	-1.7126	-1.7437	fixL_FixL Oxygen regulated histidine kinase
SMa1231	0.0151	0.953203708598275	-0.4455	-0.4606	conserved hypothetical protein
SMa1232	0.0072	0.988012849674742	1.266	1.2588	napC_NapC membrane protein. e-donor to periplasmic nitrate reductase
SMa1233	-0.05	0.975692209532139	-2.8261	-2.7762	napB_NapB periplasmic nitrate reductase
SMa1236	0.0035	0.986286709423819	-1.2046	-1.2081	napA_NapA periplasmic nitrate reductase
SMa1239	-0.1476	0.762107617227478	-3.4984	-3.3508	napD_NapD component of periplasmic nitrate reductase
SMa1240	-0.0535	0.818279846344865	-3.4393	-3.3859	napF_NapF Ferredoxin component of periplasmic nitrate reductase
SMa1241	-0.0835	0.831500534048367	-0.6425	-0.5589	napE_NapE component of periplasmic nitrate reductase
SMa1243	0.0097	0.984015326965516	-1.8742	-1.8839	azu1_Azu1 pseudoazurin (blue copper protein)
SMa1245	0.0158	0.938933928232645	-2.1467	-2.1625	putative crp/fnr-like transcriptional regulator
SMa1247	-0.5469	0.0973947928458307	-4.2407	-3.6938	nirV_NirV periplasmic nitrate reductase
SMa1250	-0.0014	0.968147078212592	-1.8197	-1.8183	nirK_putative NirK Cu-nitrite reductase
SMa1252	0.123	0.857319561859808	0.4195	0.2964	conserved hypothetical protein
SMa1253	-0.01	0.990409595433133	-0.5614	-0.5514	Hypothetical protein
SMa1254	0.1026	0.69927932063271	-3.5149	-3.6175	Hypothetical Protein
SMa1255	-0.0142	0.947254645759851	-2.0417	-2.0275	Conserved hypothetical protein
SMa1256	-0.0838	0.792222898839904	-1.3962	-1.3124	Hypothetical Protein
SMa1259		NaN			Hypothetical Protein
SMa1261	-0.248	NaN	-2.8149	-2.5668	Hypothetical Protein
SMa1262	0.1748	0.661487566281648	-2.8623	-3.0372	Conserved hypothetical protein
SMa1264	0.1365	0.564209528627416	-2.8134	-2.9499	Conserved hypothetical protein
SMa1266	0.32	0.219560354264332	-3.5708	-3.8909	hemN_HemN coproporphyrinogen III oxidase
SMa1269	-0.1253	0.717272488333522	-0.4749	-0.3496	norD_NorD protein required for nitric oxide reductase (Nor) activity
SMa1272	-0.1006	0.541125706644003	-2.8109	-2.7103	norQ_NorQ protein required for nitric oxide reductase activity
SMa1273	0.0793	0.919903225678619	-2.8591	-2.9384	norB_NorB nitric oxide reductase
SMa1276	0.0644	0.975797559937294	-1.1431	-1.2075	norC_NorC nitric oxide reductase
SMa1279	0.8659	NaN	-2.6259	-3.4919	norE_NorE protein involved in nitric oxide reduction
SMa1283	0.1858	0.672077136276786	-4.3501	-4.5359	Probable NnrU protein
SMa1285	1.0244	NaN	-4.1991	-5.2234	Probable decarboxylase
SMa1288	-0.012	0.922826593248255	-3.8892	-3.8772	Conserved hypothetical protein
SMa1289		NaN			Hypothetical Protein
SMa1291	0.0777	0.957998417379732	-2.8786	-2.9562	Conserved hypothetical protein
SMa1292	0.0879	0.727104093565053	-0.9492	-1.0372	Conserved hypothetical protein
SMa1294	0.0254	0.968010293364392	-1.0217	-1.0472	Hypothetical Protein
SMa1296	0.0864	0.606960488686553	-4.5356	-4.622	adhA1_AdhA1 alcohol
SMa1297	0.0074	0.929011211150216	-2.7478	-2.7552	Hypothetical Protein
SMa1298	0.0998	0.854886371434513	-1.6097	-1.7095	Hypothetical protein
SMa1299	-0.0352	0.852390772889652	-1.0525	-1.0173	Conserved hypothetical protein
SMa1301	-0.0271	0.916585204205424	-2.6879	-2.6608	putative transmembrane transport protein
SMa1302	0.1411	0.367019369504783	-2.9003	-3.0414	virB11_VirB11 type IV secretion protein
SMa1303	0.0096	0.996974709819515	-2.8732	-2.8828	virB10_VirB10 transmembrane type IV secretion protein
SMa1306	-0.0938	0.611197229468345	-0.4629	-0.3691	virB9_VirB9 type IV secretion protein
SMa1308	0.047	0.783472316533128	-3.1752	-3.2222	virB8_VirB8 type IV secretion protein
SMa1310	0.0025	0.985580750035726	-0.2528	-0.2552	Hypothetical Protein
SMa1311	-0.107	0.737729954477066	-3.3502	-3.2432	virB6_VirB6 type IV secretion protein
SMa1313	0.0222	0.813477128920199	-2.2683	-2.2904	virB5_VirB5 type IV secretion protein
SMa1315	-0.2957	0.277582429558719	-4.3615	-4.0658	virB4_VirB4 type IV secretion protein
SMa1318	0.0659	0.968054538221228	-3.2855	-3.3514	virB3_VirB3 type IV secretion protein
SMa1319	0.0881	0.745000379559077	0.4801	0.392	virB2_VirB2 type IV secretion protein
SMa1321	0.1937	0.427790596305526	-3.3399	-3.5336	virB1_virB1 type IV secretion protein
SMa1322	0.1129	0.764555030170169	-2.9177	-3.0306	Hypothetical protein
SMa1323	0.0886	0.730641409297757	-1.7684	-1.857	Hypothetical protein
SMa1325	0.0681	0.83578483392632	0.7769	0.7089	Hypothetical protein
SMa1326	-0.0105	0.982219127431541	1.2087	1.2192	Conserved hypothetical protein
SMa1327	0.1195	0.68287570282568	-2.4203	-2.5398	Putative hydrolase
SMa1328	-0.0283	0.94743304694132	-3.4721	-3.4437	Probable MtbA protein
SMa1329	0.0587	0.879921698708473	-2.0566	-2.1153	Putative proline dipeptidase
SMa1331	-0.0486	0.702906816997177	-2.2062	-2.1575	Hypothetical protein
SMa1332	-0.2446	0.576503489631355	-3.3718	-3.1272	Conserved hypothetical protein
SMa1334	-0.0807	0.92053827970176	-2.9825	-2.9018	conserved hypothetical protein
SMa1335	-0.1805	0.367982420108548	-3.2413	-3.0607	Hypothetical protein
SMa1337	-0.1086	0.784123534331095	-1.6003	-1.4917	putative sugar ABC transporter. periplasmic solute-binding protein
SMa1339	0.1824	0.764919962088842	-3.1983	-3.3807	probable ABC transporter. permease protein
SMa1341	0.0299	0.756072003568854	-3.0664	-3.0963	probable ABC transporter. permease protein
SMa1344	0.0745	0.847504458448602	-3.7187	-3.7932	putative ABC transporter. ATP-binding protein
SMa1345	-0.259	0.208206819222911	-3.2133	-2.9543	Probable ABC transporter ATP-binding protein
SMa1347	0.5723	0.280060347822292	-3.2063	-3.7786	putative dehydrogenease
SMa1349	0.065	0.761502214961173	-0.7201	-0.7851	Putative GntR-family transcriptional regulator
SMa1351	0.1292	0.589540257232168	-2.5461	-2.6754	Conserved hypothetical protein
SMa1353	0.1633	0.617047358336732	-2.3046	-2.4679	Putative epimerase
SMa1354	0.1481	0.874617303519886	-2.1869	-2.335	Putative epimerase
SMa1355	0.1112	0.751692768948534	1.2065	1.0952	Conserved hypothetical protein
SMa1356	-0.0336	0.974795489092883	-1.3521	-1.3185	TRm3 transposase
SMa1358	0.07	0.867366757217222	-2.2746	-2.3447	Hypothetical protein
SMa1361	0.204	0.687914534128015	-3.7107	-3.9147	Hypothetical protein
SMa1362	0.0253	0.738177292718648	-3.7313	-3.7566	Putative inner-membrane permease
SMa1363	0.4269	NaN	-3.727	-4.1539	putative ABC transporter. permease protein
SMa1364	-0.1497	0.681461015259041	-2.105	-1.9553	putative ABC transporter. periplasmic solute-binding protein
SMa1365	-0.0942	0.829571552207206	1.6159	1.7102	Putative ATP-binding protein
SMa1367	-0.1176	0.848812946744356	-3.1435	-3.0259	Putative dehdyrogenase
SMa1368	0.0322	0.761955363313941	-1.5286	-1.5608	Hypothetical protein
SMa1370	-0.0744	0.717967668224332	-1.8496	-1.7752	Probable ABC transporter ATP-binding protein
SMa1371	0.0406	0.686617610094298	-2.3866	-2.4272	Probable ABC transporter ATP-binding protein
SMa1373	-0.0398	0.95344660515194	-3.3699	-3.3301	Probable ABC transporter permease
SMa1374	-0.4043	0.463131037542282	-4.1983	-3.794	Probable ABC transporter permease
SMa1375	-0.0882	0.929406913711968	-3.0794	-2.9912	probable ABC transporter. periplasmic solute-binding protein
SMa1377	-0.0945	0.838752661868355	-3.0003	-2.9058	Putative amidase
SMa1379	0.1988	0.579948295960375	1.0791	0.8802	putative ABC transporter. periplasmic solute-binding protein
SMa1381	-0.1208	0.719453047704429	-2.7591	-2.6383	Putative dehydrogenease
SMa1386	-0.2708	0.937043171712153	-4.4309	-4.1601	putative oxidoreductase
SMa1387	-0.3724	0.611143490947332	-3.6518	-3.2794	Putative LysR-type transcriptional regulator
SMa1389	0.0717	0.863555493019644	-0.0604	-0.1321	etfA2_probable EtfA2 electron-transport flavoprotein. alpha-subunit
SMa1391	0.0395	0.996785725908778	-0.22	-0.2594	etfB2_probable EtfB2 electron transport flavoprotein. beta subunit
SMa1394	-0.1057	0.887114939775083	-1.5068	-1.4011	Conserved hypothetical protein
SMa1397	0.0585	0.627856661246395	-2.0834	-2.1419	Conserved hypothetical protein
SMa1398	0.1	0.607348210791109	-2.39	-2.49	Putative dehydrogenease
SMa1400	0.0529	0.804848624723574	-2.7846	-2.8376	Probable fatty acid acyl-CoA
SMa1403	-0.1439	0.865414324965521	-0.7164	-0.5725	Putative dehydrogenease
SMa1406	0.0329	0.828115508605815	-3.2748	-3.3078	ttuD3_putative TtuD3 hydroxypyruvate reductase
SMa1408	-0.0611	0.762125695575358	-2.1414	-2.0803	Putative dehydratase
SMa1409	0.04	0.895779883034286	-1.7798	-1.8197	Putative acyl-CoA transferase
SMa1410	-0.0378	0.943318155241401	-3.4361	-3.3982	Putative oxidoreductase
SMa1413	0.0811	0.703728501872176	-1.371	-1.4521	Hypothetical protein
SMa1414	-0.1485	0.861660467844692	-3.3124	-3.1638	putative L-sorbose dehydrogenase. FAD-dependent
SMa1415	0.0399	0.907578785473202	-3.336	-3.3759	probable aldehyde
SMa1417	-0.1094	0.695682136293937	-2.4493	-2.3399	Putative dehydrogenease
SMa1418	0.035	0.870325893792338	-2.9373	-2.9722	Putative ABC transporter permease protein
SMa1421	-0.125	0.512162007101859	-1.8274	-1.7025	Probable ABC transporter ATP binding -protein
SMa1424	-0.0223	0.934616183765492	-2.3829	-2.3606	Putative ABC transporter permease protein
SMa1427	-0.1966	0.744102134033863	-3.2885	-3.0919	putative sugar ABC transporter. periplasmic solute-binding protein
SMa1428	0.0531	0.923702968900026	-1.5102	-1.5633	putative TetR/AcrR-family transcriptional regulator
SMa1430		NaN			Conserved hypothetical protein
SMa1431	-0.0454	0.889022185117784	-1.7743	-1.7288	Hypothetical protein
SMa1434	0.0812	0.680230840516647	-2.2965	-2.3777	Probable ABC transporter. ATP-binding protein
SMa1435	0.07	0.717577908737377	-2.8777	-2.9477	Probable ABC transporter permease
SMa1437	0.1182	0.839553942331425	-2.6015	-2.7197	Probable ABC transporter permease
SMa1438	-0.1224	0.721226895805364	-2.9691	-2.8468	putative ABC transporter. periplasmic solute-binding protein
SMa1440		NaN			5-dehydro-4-deoxyglucarate dehydratase
SMa1442	-0.032	0.914685688089918	-2.5543	-2.5223	Putative GntR-family transcription factor
SMa1445	0.2276	0.342885592978115	-2.6475	-2.8752	Conserved hypothetical protein
SMa1447	0.0911	0.816695934836618	-2.3156	-2.4067	Putative transmembrane transport protein
SMa1450	0.1806	0.79306769860515	-3.2322	-3.4128	Probable thiolase
SMa1452	-0.0885	0.902981628972079	-0.463	-0.3744	Probable dehydrogenease
SMa1454	0.0862	0.534242944214252	-2.995	-3.0812	Putative transcription factor
SMa1455	-0.0485	0.965202049843928	-2.4332	-2.3847	Hypothetical protein
SMa1456	0.0788	0.733117903612623	-0.5579	-0.6367	Hypothetical protein
SMa1459	0.0618	0.699332491503268	-2.8138	-2.8756	Putative dehydrogenease
SMa1461	0.1737	0.453772485587989	-1.864	-2.0377	Putative muconate cycloisomerase
SMa1462		NaN			Putative ABC transport protein
SMa1465	-0.1654	0.64971899728486	-3.2785	-3.1131	Putative ABC transporter permease
SMa1466	-0.0774	0.647366720178098	-2.4397	-2.3623	Probable ABC transporter ATP binding protein
SMa1467	0.0719	0.894343779101066	1.1866	1.1146	Probable inner-membrane permease
SMa1471	0.2205	0.891907347812443	-4.3761	-4.5965	Hypothetical protein
SMa1473	-0.0523	0.936679035699441	-3.5537	-3.5014	Putative aminopeptidase
SMa1476	-0.1935	0.522784989007652	-4.084	-3.8905	Putative AraC-family transcription regulator
SMa1478	-0.0458	0.859663700793515	-3.4707	-3.4249	Putative methyltransferase
SMa1480	-0.0482	0.719245318730261	-1.957	-1.9089	Probable LysR-type activator
SMa1483	-0.0349	0.676092880980236	-2.6133	-2.5784	Putative dehydrogenease
SMa1485	0.1254	0.430906006636601	3.165	3.0396	hypothetical protein
SMa1487	0.1123	0.710250613285971	-2.9143	-3.0266	Probable c-type cytochrome
SMa1488	-0.9045	NaN	-4.8298	-3.9253	Putative oxidoreductase
SMa1491	-0.1827	0.698879380565849	-2.3697	-2.187	Putative oxidoreductase
SMa1493	-0.0543	0.904887418494272	-2.7912	-2.737	Putative LysR -type transcription factor
SMa1494	-0.2161	0.714995325886399	-4.0064	-3.7903	Hypothetical protein
SMa1495	-0.0264	0.991972480955735	-1.1403	-1.1139	putative serine-pyruvate transaminase
SMa1497	-0.1095	0.765685504540314	-2.0337	-1.9243	gst12_putative Gst12 glutathione-S-transferase
SMa1500	-0.1021	0.841559832186729	-2.614	-2.5119	Putative oxidoreductase/oxygenase
SMa1501	0.2308	0.499838836025714	-2.7156	-2.9464	Hypothetical protein
SMa1503	-0.0892	0.640279336077342	-1.7493	-1.6601	Hypothetical protein
SMa1505	-0.0819	0.873274832341836	-2.314	-2.2321	Putative GntR-family transcriptional regulator
SMa1507	0.0703	0.866273748612274	-1.937	-2.0073	Conserved hypothetical protein
SMa1509	0.1118	0.679128877112087	0.8445	0.7327	Probable ATP transporter. ATP-binding protein
SMa1513	0.1113	0.758495597578951	-2.475	-2.5863	Putative ABC transporter permease
SMa1514	0.125	0.394419466426189	-2.2684	-2.3934	Putative ABC transporter permease
SMa1515	-0.117	0.734111944853525	-1.8837	-1.7667	hypothetical protein
SMa1516	0.0941	0.445716631505269	-2.2006	-2.2947	nuoH2_NuoH2 NADH chain H
SMa1519	0.1803	0.533957719958869	-3.6462	-3.8265	putative oxidoreductase
SMa1521	0.0249	0.861183203059357	-3.8811	-3.906	conserved hypothetical protein
SMa1523	-0.1053	NaN	-3.2158	-3.1105	nuoG2_NuoG2 NADH I CHAIN G 2
SMa1525	-0.1482	NaN	-4.3895	-4.2414	nuoF2_NuoF2 NADH I CHAIN F
SMa1526	-0.0441	0.924430796899614	-0.0121	0.032	nuoE2_NuoE2 NADH I CHAIN E
SMa1529	-0.0897	0.600988678377228	-2.4755	-2.3858	nuoD2_NuoD2 NADH I CHAIN D
SMa1531		NaN			nuoC2_NuoC2 NADH I CHAIN C
SMa1532	-0.0316	0.864198232117473	-0.8911	-0.8595	nuoB2_NuoB2 NADH I CHAIN B
SMa1533	-0.0551	0.88594115839282	0.3941	0.4491	nuoA2_NuoA2 NADH I CHAIN A
SMa1535	-0.058	0.871653899454438	-2.0924	-2.0344	nuoN2_NuoN2 NADH I CHAIN N
SMa1536		NaN			nuoM2_NuoM2 NADH-Ubiquinone/plastoquinone (complex I) oxidoreductase
SMa1538	-0.0952	0.828383806207015	-2.924	-2.8288	putative oxidoreductase
SMa1539	-0.2038	0.832447656380778	-0.1394	0.0644	hypothetical protein
SMa1541	0.2394	0.597653309475508	-4.0662	-4.3056	putative oxidoreductase
SMa1544	0.0573	0.893387195087714	-2.4345	-2.4918	nuoK2_NuoK2 NADH I chain K
SMa1545	0.2032	0.53763782523055	-3.689	-3.8923	putative oxidoreductase
SMa1547	-0.1211	0.616282477300871	-2.8216	-2.7005	probable Protein-L-isoaspartate(D-aspartate) O-methyltransferase (PCMT)
SMa1548	-0.047	0.843312119124644	-0.2002	-0.1532	conserved hypothetical protein
SMa1550	-0.0006	0.815767054735621	-2.8105	-2.8098	putative response regulator of two-component system
SMa1552	-0.0284	0.786566303272844	-3.4546	-3.4262	putative methyltransferase - chemotaxis
SMa1554	0.0643	0.956045262444079	-3.2209	-3.2852	hypothetical protein
SMa1556	-0.0507	0.894529336439973	-1.4777	-1.4269	putative methyl-accepting chemotaxis protein
SMa1558	-0.3301	0.684332179411432	-3.7422	-3.4121	putative histidine kinase. chemotaxis
SMa1561	0.0802	0.558627341303167	-2.1426	-2.2228	cheB2_probable CheB2 chemotaxis methylesterase
SMa1562	-0.1894	0.776443778300004	-1.2947	-1.1053	hypothetical protein
SMa1564	0.0687	0.864447607745156	-1.6218	-1.6905	hypothetical protein
SMa1568	0.155	0.525555724206092	-0.5786	-0.7336	cpaF2_probable CpaF2 pilus assembly protein
SMa1570	0.0292	0.910822346151069	-1.739	-1.7682	pilA2_probable PilA2 pilus assembly protein
SMa1572	0.1541	0.765620557785054	-3.1545	-3.3086	hypothetical protein
SMa1573	0.0629	0.918681226322374	-1.8839	-1.9468	CpaE2_probable CpaE2 pilus assembly protein
SMa1576	0.1096	0.888712617690441	-3.827	-3.9366	CpaB2_probable CpaB2 pilus assembly protein
SMa1578	0.3507	NaN	-2.3167	-2.6674	cpaA2_probable CpaA2 pilus assembly protein
SMa1579	0.064	0.862735226258269	-2.2138	-2.2778	hypothetical protein
SMa1580	0.027	0.952899824539073	-0.9908	-1.0178	hypothetical protein
SMa1582	-0.3325	0.564617322210957	-3.6404	-3.3079	conserved hypothetical protein
SMa1583	0.1242	0.601173255219117	-3.121	-3.2451	cyaF5_CyaF5 adenylate cyclase
SMa1585	-0.101	0.867313576028853	-2.2312	-2.1302	hypothetical protein
SMa1586	0.0356	0.920085643125283	0.936	0.9004	syrB2_SyrB2 transcriptional regulator
SMa1587	-0.1296	0.778474487056239	-2.5172	-2.3876	eglC_EglC ENDO-1.3-1.4-BETA-GLYCANASE
SMa1589	-0.039	0.88187294792945	-3.7785	-3.7395	hypothetical protein
SMa1591		NaN			putative adenylate cyclase
SMa1592	-0.0161	0.835459150614564	-2.8512	-2.8351	putative oxidoreductase
SMa1593	0.0494	0.940073690968172	-2.9202	-2.9695	putative oxidoreductase
SMa1594	0.1019	0.544655689149225	-2.2062	-2.3081	hypothetical protein
SMa1595	0.0615	0.905247115088589	-2.3283	-2.3898	hypothetical protein
SMa1597	-0.0004	0.999551777530101	-2.5991	-2.5987	hypothetical protein
SMa1600	-0.0991	0.852920160474443	-1.5995	-1.5003	putative transport protein
SMa1602	0.0817	0.776775986676762	-2.1577	-2.2395	putative LysR-family transcriptional regulator
SMa1604	0.0277	0.952558000012435	-2.6771	-2.7048	putative oxidoreductase
SMa1606	0.0355	0.888529895134983	3.9612	3.9257	conserved hypothetical protein
SMa1608	0.0449	0.808984579974301	-2.7307	-2.7756	hypothetical protein
SMa1610	0.0715	0.568988747211078	-1.1156	-1.1871	conserved hypothetical protein
SMa1612	-0.0541	0.694434653189412	-2.7697	-2.7156	conserved hypothetical protein
SMa1613	-0.1763	0.858396706608816	-2.9056	-2.7293	hypothetical protein
SMa1614	0.0458	0.941780502421225	-0.6339	-0.6797	TRm1b transposase
SMa1615	0.0038	0.987952066902204	-1.6155	-1.6194	TRm1a transposase
SMa1617	-0.0855	NaN	-4.2225	-4.137	putative integrase/recombinase
SMa1619	-0.1357	0.547584097900122	-4.2616	-4.1258	putative integrase/recombinase
SMa1620	-0.0619	0.488358121111097	-2.7273	-2.6654	putative integrase/recombinase
SMa1623	-0.0138	0.96745773426512	1.7016	1.7154	conserved hypothetical protein
SMa1625	-0.2202	0.451436628901134	-1.2812	-1.061	putative LysR-family transcriptional regulator
SMa1626	-0.1821	0.805811622446284	2.4544	2.6365	hypothetical protein
SMa1629	0.0025	0.850116084534205	-3.6092	-3.6117	putative dehydrogenease
SMa1630	0.1162	0.745347209209821	-4.5876	-4.7037	hypothetical protein
SMa1632	0.0692	0.718805197552863	-0.9484	-1.0176	putative LysR-family transcriptional regulator
SMa1635	0.7855	0.230823098100074	-2.0931	-2.8786	hypothetical protein
SMa1636	-0.1553	0.767695901064573	-2.3657	-2.2103	TRm17a putative transposase
SMa1637	-0.0023	0.816990616232359	-1.2152	-1.2129	TRm17b putative transposase
SMa1638	-0.3713	0.698078224533542	-4.6342	-4.2629	hypothetical protein
SMa1639	0.0154	0.980753132183765	-1.8975	-1.913	probable NreA protein
SMa1641	0.0688	0.8035565582684	-2.6688	-2.7376	probable NreB protein
SMa1643	-0.1037	0.681058139307978	-3.1295	-3.0258	hypothetical protein
SMa1644	-0.003	0.963656113446495	-2.6043	-2.6014	hypothetical protein
SMa1646	0.0263	0.883830864249523	-2.6966	-2.7228	putative ABC transporter. ATP-binding protein
SMa1647	0.0233	0.878908814631087	-2.3804	-2.4037	putative ABC transporter. ATP-binding protein
SMa1649	0.0051	0.983745930508503	-3.0321	-3.0372	putative ABC transporter. permease protein
SMa1650	0.0964	0.979876030808978	-3.5039	-3.6002	putative ABC transporter. permease protein
SMa1651	-0.0294	0.920215006917159	-2.7372	-2.7078	putative ABC transporter. periplasmic solute-binding protein
SMa1652	-0.0864	0.581781617923308	-2.7485	-2.6621	probable hydantoin racemase
SMa1653	-0.0853	0.136008242011648	-2.7125	-2.6272	conserved hypothetical protein
SMa1654	-0.0244	0.958130595385704	-0.6672	-0.6428	putative GntR-family transcriptional regulator
SMa1657	0.1037	0.729866740136339	-1.1292	-1.2329	hypothetical protein
SMa1658	0.0653	0.754691245671939	-2.4865	-2.5518	hypothetical protein
SMa1660	0.0197	0.943854324545984	-2.9043	-2.924	putative acetyltransferase
SMa1662	0.6306	NaN	-4.2592	-4.8898	putative drug resistance protein
SMa1664	0.1382	0.985441569604317	-4.0039	-4.142	putative drug resistance protein
SMa1666	-0.0388	0.935946932398871	-0.869	-0.8302	hypothetical protein
SMa1667	0.0271	0.929136557618899	-3.2558	-3.2828	arcD1_probable ArcD1 arginine/ornithine antiporter
SMa1668	0.04	0.936299782034063	-2.0547	-2.0947	arcD2_probable ArcD2 arginine/ornithine antiporter
SMa1670	0.078	0.821632714001413	-1.9806	-2.0586	arcA2_probable ArcA2 arginine deiminase
SMa1672		NaN			conserved hypothetical protein
SMa1674	0.0727	0.856435872991371	-3.8173	-3.89	hypothetical protein
SMa1675	-0.0719	0.971859448015426	-2.6442	-2.5723	hypothetical protein
SMa1676	-0.0426	0.910739543206914	-3.1285	-3.0858	conserved hypothetical protein
SMa1677	0.0688	0.775445803452792	-4.0018	-4.0706	hypothetical protein
SMa1678		NaN			hypothetical protein
SMa1680	-0.6441	0.468440698713215	-4.2174	-3.5734	hypothetical protein
SMa1682	0.1927	0.274034201193444	-1.6129	-1.8056	NapD-like protein
SMa1683	0.1396	0.899912108550396	-2.7866	-2.9261	putative arylsulfatase
SMa1684	0.0548	0.86085074765883	-2.519	-2.5738	putative two-component sensor kinase
SMa1686	-0.119	0.652375296512928	-2.2386	-2.1196	putative two-component response regulator
SMa1688	0.1037	0.991727202646423	-3.2008	-3.3046	putative two-component response regulator
SMa1691	-0.0493	0.738260593321685	-2.001	-1.9517	putative TrkH-like protein
SMa1693	0.0925	0.353246764008618	-2.2685	-2.361	hypothetical protein
SMa1694	0.1701	0.95050249626931	-3.7398	-3.9099	hypothetical protein
SMa1696	0.1217	0.646205882514689	-1.3674	-1.4891	hypothetical protein
SMa1697	0.0582	0.938444943730794	0.2078	0.1496	conserved hypothetical protein
SMa1698	0.0345	0.91405827700846	-0.2767	-0.3112	syrB_SyrB regulatory protein
SMa1699	0.0576	0.932574312446843	-0.2328	-0.2904	hypothetical protein
SMa1700	0.0005	0.557919186812353	-2.7133	-2.7137	hypothetical protein
SMa1702	-0.0408	0.95135329820547	-1.2715	-1.2307	HYPOTHETICAL 21.7 KDA PROTEIN IN SYRB 5'REGION (ORF4)
SMa1704	-0.1427	0.739578865103697	-2.9508	-2.8081	HYPOTHETICAL 50.8 KDA PROTEIN IN SYRB 5'REGION (ORF3)
SMa1705	-0.1078	0.852364970543012	-3.0955	-2.9877	HYPOTHETICAL MUCR FAMILY TRANSCRIPTIONAL REGULATORY PROTEIN IN SYRB 5'REGION
SMa1706	0.2873	0.643437528161203	-1.3344	-1.6217	hypothetical protein
SMa1709	0.1768	0.539883759523229	-1.3815	-1.5583	hypothetical protein
SMa1711	0.0136	0.974605755170315	-1.9744	-1.988	argI2_probable ArgI2 arginase
SMa1715	-0.1377	0.809274556148007	-3.2679	-3.1302	adeC3_putative AdeC3 adenine deaminase
SMa1717	0.1976	0.39599886264361	-2.4068	-2.6045	putative integral membrane transporter
SMa1718	-0.1578	0.798582092897367	-2.6909	-2.5331	adeC4_putative AdeC4 adenine deaminase
SMa1720	-0.0132	0.994027267206857	-3.0363	-3.0231	putative LysR-family transcriptional regulator
SMa1723	0.1927	0.302766194302769	-4.0876	-4.2803	hypothetical protein
SMa1724	-0.0242	0.958627906269478	-2.7941	-2.7698	conserved hypothetical protein
SMa1725	-0.1061	0.760621746124252	-3.5245	-3.4184	putative AraC-family transcriptional regulator
SMa1726	-0.0472	0.850634922402084	-0.9529	-0.9057	putative transcriptional regulator
SMa1727	0.099	0.872551209825204	-1.8078	-1.9068	putative hydrolase
SMa1729	-0.0931	0.694901782875582	-2.7212	-2.6281	putative periplasmic binding protein
SMa1731	-0.1354	0.61104684211486	-1.9937	-1.8583	betB2_putative BetB2 betaine aldehyde
SMa1732	-0.1458	0.808332058907038	-0.2617	-0.1159	hypothetical protein
SMa1734	-0.0958	0.59328218221268	-2.7837	-2.6878	conserved hypothetical protein
SMa1735	0.4375	0.517455933925063	-3.4047	-3.8421	putative oxidoreductase
SMa1736	0.079	0.863678395016038	-2.1892	-2.2681	putative LysR-family transcriptional regulator
SMa1737	-0.008	0.99207078390383	-1.96	-1.9519	conserved hypothetical protein
SMa1740	0.1779	0.633295348500966	-2.2602	-2.4381	conserved hypothetical protein
SMa1741	0.1404	0.684389051042041	-1.0269	-1.1673	putative iron uptake ABC transporter. ATP-binding protein
SMa1742	0.25	0.509470973266005	-2.4642	-2.7142	putative iron uptake protein
SMa1745	0.1632	0.514870255939808	-1.7121	-1.8753	putative iron uptake protein
SMa1746	0.3194	0.599204577638794	-1.152	-1.4715	putative iron uptake protein
SMa1747	0.1266	0.610592089989438	-1.7136	-1.8402	putative ferrichrome-iron receptor
SMa1749	0.146	0.774742388229865	-2.1899	-2.3359	putative transcriptional regulator
SMa1750	0.0856	0.809424204110767	-2.2449	-2.3305	hypothetical protein
SMa1751	0.0811	0.941436157680803	-3.7138	-3.7949	putative ABC transporter. permease protein
SMa1753	-0.0879	0.876018714443931	-0.118	-0.0301	Putative Transporter
SMa1754	-0.0382	0.935901088708528	-3.2629	-3.2247	Putative ABC Transporter. ATP-binding protein
SMa1755	-0.0836	0.890854743895209	-0.1567	-0.0731	Putative ABC transporter. periplasmic solute-binding protein
SMa1757	-0.0867	0.753609490926282	-1.435	-1.3483	Putative Short Chain
SMa1759	0.0603	0.79705970393777	-2.3882	-2.4486	putative GntR-family transcriptional regulator
SMa1760	-0.0598	0.930903253749199	-1.9417	-1.8819	Hypothetical protein
SMa1761	0.0639	0.873430718833467	0.2923	0.2284	putative aminotransferase
SMa1765	0.0403	0.869285077077284	-1.3116	-1.3519	Hypothetical protein
SMa1766	-0.0123	0.982892417447272	2.5825	2.5948	Hypothetical protein
SMa1767	-0.0237	0.963205235956806	1.8964	1.9202	Hypothetical protein
SMa1769	0.0151	0.972292188288388	-1.1095	-1.1245	Hypothetical protein
SMa1770	-0.4306	0.585391988895976	0.897	1.3277	Hypothetical protein
SMa1773	0.1696	0.0760518258183502	-2.7001	-2.8696	Hypothetical protein
SMa1776	0.061	0.87285281030855	-1.7008	-1.7618	Hypothetical protein
SMa1779	0.0431	0.969718332699786	-1.2596	-1.3026	Hypothetical protein
SMa1780	0.1015	0.757466851155568	-0.364	-0.4655	Hypothetical protein
SMa1782	-0.0487	0.836455346075517	1.537	1.5858	Putative LysR-family transcriptional regulator
SMa1783	0.2172	0.742283354840524	-4.0642	-4.2814	Hypothetical protein
SMa1784	0.0643	0.947349665793488	-1.5071	-1.5714	Hypothetical protein
SMa1787	0.0769	0.948624466153312	-3.5125	-3.5894	Hypothetical protein
SMa1789	0.1103	0.816507215497114	-1.7463	-1.8566	putative adenylate cyclase
SMa1791	0.008	0.970926389919745	-2.5276	-2.5356	Hypothetical protein
SMa1793	0.0003	0.887436099108015	-2.1676	-2.1679	Hypothetical protein
SMa1797	0.151	0.854903935593131	0.1916	0.0406	Hypothetical protein
SMa1798	0.0703	0.865639703838095	-1.4664	-1.5366	kup2_Kup2 Potassium uptake protein
SMa1799	0.1691	0.710737195211637	-2.3075	-2.4767	TRm2011-2b transposase
SMa1801	0.1276	0.844026587067639	-1.1964	-1.324	Reverse transcriptase. maturase
SMa1803	0.0467	0.879591951830779	1.1005	1.0538	TRm2011-2a transposase
SMa1806	-0.0321	0.891714591897753	-1.3805	-1.3484	Hypothetical protein
SMa1808	-0.0276	0.993606196115207	-2.627	-2.5993	Hypothetical protein
SMa1809	-0.1368	0.718919482014504	-3.0955	-2.9587	Probable NON-HEME HALOPEROXIDASE
SMa1811	-0.0042	0.990531157197305	-0.3114	-0.3072	Hypothetical protein
SMa1814	0.0297	0.855771062987325	-2.8927	-2.9224	Putative Dioxygenase
SMa1817	0.0706	0.827487317557845	-2.8744	-2.945	Hypothetical protein
SMa1819	-0.0461	0.888731355794254	-2.6113	-2.5652	Conserved hypothetical protein
SMa1820	-0.0641	0.874108077817596	-2.4669	-2.4028	Hypothetical protein
SMa1821	-0.0162	0.930369332247953	-0.6661	-0.6499	Conserved hypothetical protein
SMa1822	-0.0467	0.944349869479647	-3.4399	-3.3931	Hypothetical protein
SMa1823	-0.0146	0.96961307757059	-2.2035	-2.189	Hypothetical protein
SMa1825	-0.11	0.814437519921571	-1.9295	-1.8195	Hypothetical protein
SMa1828	0.2859	0.688926208606515	-3.3416	-3.6275	Putative transcriptional activator
SMa1831	-0.1963	0.74764107728764	-3.2084	-3.012	Hypothetical protein
SMa1832	0.1631	0.889218717733813	-3.558	-3.7211	Hypothetical protein
SMa1833	0.1573	0.647253827078839	-1.1712	-1.3285	Probable dehydrogenease
SMa1835	-0.0088	0.98268104246634	0.6549	0.6637	Hypothetical protein
SMa1836	-0.1317	NaN	-3.3417	-3.2099	argE_putative ArgE acetylornithine deacetylase
SMa1838	-0.0003	0.858763141946691	-3.0388	-3.0385	Putative dehydrogenease
SMa1840	-0.0892	0.99684011923617	-3.2015	-3.1123	Hypothetical protein
SMa1844	-0.0235	0.940773706348605	-1.8314	-1.8079	Putative aldehyde
SMa1846	-0.0617	0.935711892712154	-2.7977	-2.736	Putative dehydrogenease
SMa1848	-0.0355	0.87656181919234	-1.9604	-1.9249	gabD5_GabD5 succinate semialdehyde dehdyrogenase
SMa1850	0.0267	0.879642435568309	-2.8497	-2.8764	Putative oxidoreductase
SMa1851	0.1105	0.798603591264687	2.2322	2.1217	Putative dehalogenase
SMa1853	0.0113	0.983287677752413	2.9296	2.9183	Hypothetical protein
SMa1855	-0.2436	0.176581590334036	-2.9227	-2.6791	Putative aminotransferase
SMa1857	-0.2929	0.639775583644787	-3.4897	-3.1968	Hypothetical protein
SMa1860		NaN			Putative ABC transporter. periplasmic solute-binding protein
SMa1862	0.0466	0.931033997421565	-3.0044	-3.0511	Putative ABC Transporter. permease protein
SMa1863	-0.284	NaN	-4.1608	-3.8768	Putative ABC Transporter. permease protein
SMa1864	0.159	0.792195522300296	-4.6711	-4.83	Putative ABC Transporter. ATP-binding protein
SMa1867		NaN			Putative AsnC (lrp)-family transcriptional activator
SMa1869	0.0877	0.709050122813464	-1.7316	-1.8193	Putative deaminase
SMa1871	0.0655	0.757561726934203	-1.8804	-1.9458	Putative deaminase
SMa1872	0.1038	0.675802748541247	-2.4263	-2.5301	Putative threonine dehydratase
SMa1874	-0.1483	0.56962805415497	-2.3356	-2.1873	Hypothetical protein
SMa1875	0.0243	0.758475220578952	-2.0819	-2.1062	Putative reverse transcriptase
SMa1878	0.0597	0.869931766379024	-1.8038	-1.8635	Putative transposase
SMa1881	0.2546	0.450265485997125	1.3058	1.0513	Hypothetical protein
SMa1882	0.2294	0.728682319035729	-2.6319	-2.8613	Putative transcriptional activator
SMa1884		NaN			Probable cation efflux protein
SMa1885	-0.0626	0.909728081348537	-3.0877	-3.0251	Putative membrane efflux protein
SMa1887	-0.0491	0.930161897181779	-2.9951	-2.946	Putative transcriptional regulator
SMa1890	-0.015	0.934254521629674	-2.5161	-2.5011	Putative oxidoreductase
SMa1891	0.0086	0.887738071175837	-3.3824	-3.3909	Putative thioredoxin reductase
SMa1893	0.2174	0.699163417672699	1.4391	1.2217	Putative LysR-family transcriptional activator
SMa1894	-0.2025	0.60365752471215	-0.4716	-0.269	Hypothetical protein
SMa1896	0.0398	0.956061217621679	-2.5466	-2.5864	Putative methionine sulfoxide reductase
SMa1898	-0.0093	0.952380403762158	-2.8718	-2.8625	Hypothetical protein
SMa1900	-0.0457	0.913478782796463	-1.4049	-1.3592	Hypothetical protein
SMa1902	0.1421	0.642376761765293	-3.2663	-3.4083	Hypothetical protein
SMa1903	-0.224	0.676237262055865	-2.9583	-2.7343	Putative protease
SMa1905	-0.0892	0.809786036328105	-0.7467	-0.6576	mrcB_putative MrcB penicillin binding protein B
SMa1907	0.049	0.934540891206549	-3.3111	-3.36	Hypothetical protein
SMa1910	-0.0164	0.964780071664856	-0.6523	-0.6359	Hypothetical protein
SMa1913	0.5954	NaN	-2.7439	-3.3393	Putative transport protein
SMa1916	-0.1769	0.642262269535665	-3.5138	-3.337	Conserved hypothetical protein
SMa1917	-0.0302	0.838581785455307	-3.0318	-3.0016	Hypothetical protein
SMa1918	0.083	0.89394494540331	0.8779	0.7949	Hypothetical protein
SMa1919	-0.1068	0.600207714125662	-1.9026	-1.7957	Hypothetical protein
SMa1921	0.036	0.948833488516073	-2.1482	-2.1843	Hypothetical protein
SMa1924	0.0809	0.800252000008896	-2.6809	-2.7618	Conserved hypothetical protein
SMa1927	0.1179	0.863534880290046	-1.3607	-1.4786	Conserved hypothetical protein
SMa1929	0.1328	0.564780654963639	0.6011	0.4683	Hypothetical protein
SMa1933	0.112	0.769047650480195	-2.4118	-2.5238	Putative transcriptional activator
SMa1935	0.0232	0.69746858074516	-2.4594	-2.4827	wrbA3_probable WrbA3 Trp repressor binding protein
SMa1937	-0.1728	0.632368098647225	-3.5655	-3.3927	putative transmembrane transport protein
SMa1939	0.0454	0.92352914282157	-3.1784	-3.2239	Putative oxygenase
SMa1943	0.0069	0.972598264659681	-1.9543	-1.9612	Putative transcriptional regulator
SMa1945	-0.0305	0.893077951528925	-2.6643	-2.6338	Hypothetical protein
SMa1948	0.0723	0.748491922463477	-2.2178	-2.2901	Hypothetical protein
SMa1951	0.1272	0.595687533468601	-0.7328	-0.86	Hypothetical protein
SMa1952	-0.0397	0.994216329709755	-2.3505	-2.3108	Putative Beta lactamase
SMa1953	0.0518	0.0186875073879861	-2.293	-2.3448	Putative beta-lactamase
SMa1954	0.0014	0.960506924627689	-2.9606	-2.962	Putative LysR-family transcriptional regulator
SMa1956	0.0639	0.862673115875476	-2.2488	-2.3127	Putative LysR-family transcriptional regulator
SMa1957	-0.223	0.549464283519411	-2.522	-2.299	Hypothetical protein
SMa1959	0.0691	0.764964609668104	-2.9909	-3.0599	Hypothetical protein
SMa1960	-0.0238	0.956963764921319	-2.2015	-2.1777	Conserved hypothetical protein
SMa1961	-0.1115	0.833117974289037	-3.1332	-3.0218	Putative POLYHYDROXYALKANOATE DEPOLYMERASE
SMa1963	0.1849	0.67865962667018	0.1673	-0.0175	Putative polyketide synthase protein
SMa1965	-0.2416	0.332486734881825	-0.3355	-0.0939	Hypothetical protein
SMa1966	0.1118	0.707737464692035	-0.7136	-0.8254	Putative LysR-family transcriptional regulator
SMa1967	-0.0008	0.803272018333164	-2.6256	-2.6248	Putative short chain alcohol
SMa1968	-0.0045	0.925718652783399	-3.194	-3.1895	Conserved hypothetical protein
SMa1969	-0.0435	0.83242273226979	-2.1948	-2.1513	Conserved hypothetical protein
SMa1971	-0.0297	0.920453251331256	-2.49	-2.4603	Hypothetical protein
SMa1973	0.1148	0.73889646489574	-3.5238	-3.6386	Hypothetical protein
SMa1974	0.063	0.98614102774213	-3.2827	-3.3457	Hypothetical protein
SMa1976	0.165	0.599637562139354	-2.4896	-2.6546	Putative adolase/adducin
SMa1978	-0.046	0.904449418845301	-3.0049	-2.9589	Probable haloacid dehalogenase-like hydrolase
SMa1979	0.0533	0.947300925561403	-2.9001	-2.9534	Putative LysR-family transcriptional regulator
SMa1985	-0.2012	0.267366661409897	-1.8546	-1.6534	Hypothetical protein
SMa1987	-0.0664	0.86461110370799	-2.4108	-2.3444	Putative LysR-family transcriptional regulator
SMa1989	0.2578	0.278357186499718	-0.0663	-0.3241	Hypothetical protein
SMa1990	0.2099	0.686344210748471	-1.511	-1.721	Conserved hypothetical protein
SMa1993	-0.1885	0.731310812213576	-3.7818	-3.5932	Conserved hypothetical protein
SMa1995	0.1332	0.865245364172764	-3.7941	-3.9273	Putative ABC transporter. permease protein
SMa1996	0.1388	0.799473153253376	-3.7506	-3.8894	Putative ABC transporter. permease protein
SMa1998	0.1453	0.918018508223068	-3.1415	-3.2869	Putative ABC transporter. ATP-binding protein
SMa2000	0.0275	0.968649444583292	-2.4618	-2.4893	Putative ABC transporter. periplasmic solute-binding protein
SMa2002	0.0775	0.758183401571665	-2.3799	-2.4574	Conserved hypothetical protein
SMa2004	0.0224	0.981616069401192	-3.5413	-3.5637	putative ROK-family transcriptional regulator
SMa2008	-0.0319	0.982342306341589	-1.8763	-1.8444	Putative transcriptional regulator
SMa2009	0.7878	0.239636995130763	-2.1929	-2.9807	Hypothetical protein
SMa2011	0.3737	0.398041915051178	-2.9102	-3.2838	Hypothetical protein
SMa2012	0.0366	0.931744986207289	-3.4713	-3.5079	Hypothetical protein
SMa2014	-0.2449	0.314481845680138	4.1728	4.4177	Putative transcriptional regulator
SMa2015	0.1058	0.694800348142949	-1.158	-1.2638	Putative transcriptional regulator
SMa2019		NaN			Putative oxidoreductase
SMa2020	0.0112	0.962464762751603	0.7528	0.7416	putative transcription regulator
SMa2023	0.191	0.749406001778909	-2.799	-2.9899	Conservative hypothetical protein
SMa2025	0.0307	0.855289208807655	-2.6735	-2.7042	Putative oxidoreductase
SMa2027	0.1091	0.765413616410449	-2.9575	-3.0666	Putative LysR-family transcriptional regulator
SMa2029	0.0518	0.727058016147035	-2.8139	-2.8657	Hypothetical protein
SMa2031	0.0755	0.809686772662112	-3.255	-3.3305	Putative non-heme chloroperoxidase
SMa2032	0.1313	0.624064168464307	-3.9361	-4.0673	Putative non-heme chloroperoxidase
SMa2033	-0.1227	0.710661119723418	-0.8049	-0.6822	Hypothetical protein
SMa2034	-0.0216	0.993161494547254	-2.1397	-2.1182	Hypothetical protein
SMa2037	-0.0277	0.969808785495382	-1.1131	-1.0854	Putative oxidoreductase
SMa2041		NaN			probable oxidoreductase
SMa2043	0.1127	0.522626727319044	0.6833	0.5706	TRm2011-2a transposase
SMa2045	0.1097	0.681130282767477	-1.5841	-1.6938	TRm2011-2b transposase
SMa2047	0.0306	0.926748650046229	-3.534	-3.5645	TRm24 putative transposase
SMa2049	-0.0315	0.916610292735601	-1.8218	-1.7902	putative LacI-family transcription regulator
SMa2051	0.3113	NaN	-2.6514	-2.9627	possible desaturase
SMa2053	-0.1065	0.540775811616074	-3.1971	-3.0906	MocE-like protein
SMa2055	-0.0558	0.64547002082598	-2.1729	-2.1172	hypothetical protein
SMa2057	0.0236	0.951681198280903	-1.3249	-1.3485	hypothetical protein
SMa2059	0.1342	0.645813473597828	-3.1275	-3.2616	hypothetical protein
SMa2061	0.102	0.608464145530425	-1.2984	-1.4004	conserved hypothetical protein
SMa2063		NaN			hypothetical protein
SMa2065	0.2266	NaN	-4.2706	-4.4972	hypothetical protein
SMa2067	0.0582	0.60886388385144	-2.7558	-2.814	probable sulfate/thiosulfate binding protein
SMa2069	-0.0342	0.9259447762071	-1.4848	-1.4506	probable ABC transporter. sulfate-binding protein
SMa2071	-0.0116	0.948071025142976	-3.3595	-3.3479	hypothetical protein
SMa2073	-0.1474	0.727584399343777	-3.0153	-2.8679	hypothetical protein
SMa2075	-0.1965	0.558675504985123	-2.88	-2.6835	probable extracellular solute-binding protein. family 5
SMa2077	-0.0744	0.90067865926277	-0.9563	-0.8819	probable oxidoreductase
SMa2079	0.1136	0.682509632106261	-2.5026	-2.6162	probable ABC transporter. ATP-binding protein
SMa2081	0.1369	0.831829514306058	-2.8743	-3.0112	probable ABC transporter. ATP-binding protein
SMa2083	-0.0241	0.902850670211671	-3.5937	-3.5696	probable ABC transporter. permease protein
SMa2085	-0.4622	0.626650644451072	-4.3039	-3.8417	probable ABC transporter. permease protein
SMa2087	-0.3029	0.668704879344835	-3.7292	-3.4264	hypothetical protein
SMa2089	-0.0038	0.98557186086587	-1.2519	-1.2481	hypothetical protein
SMa2091	0.1005	0.842066435634203	-3.3614	-3.4619	hypothetical protein
SMa2093	-0.1016	0.806360915887279	-1.7208	-1.6193	hypothetical protein
SMa2095	-0.0633	NaN	-2.2358	-2.1726	conserved hypothetical protein
SMa2097	-0.1651	0.606145415582178	-4.0897	-3.9245	hypothetical protein
SMa2099	-0.1246	0.687238368945289	-3.3623	-3.2377	conserved hypothetical protein
SMa2101	-0.2684	NaN	-3.5885	-3.3201	probable nitrilotriacetate monooxygenase component A
SMa2103	0.0724	0.823524542762824	-2.8004	-2.8727	possible sulfite oxidase
SMa2105	-0.0944	0.81003115808113	-1.7099	-1.6155	conserved hypothetical protein
SMa2107	-0.036	0.949293909678556	-0.9161	-0.8801	probable GstR transcriptional regulator
SMa2109	0.036	0.851991857978054	3.6435	3.6075	conserved hypothetical protein
SMa2111	0.076	0.80144336523765	-1.2005	-1.2765	hypothetical protein
SMa2113	0.0747	0.815179587050141	1.0712	0.9965	adhC2_probable AdhC2 glutathione-dependent dehydrogenase
SMa2115	-0.1218	0.554179749350326	-2.6308	-2.5089	gst13_Gst13 glutathione S-transferase
SMa2117	0.1733	0.789218831979652	-3.1407	-3.3141	putative oxidoreductase
SMa2119	-0.1482	0.749539521265667	-3.0892	-2.941	hypothetical protein
SMa2121	0.0358	0.945420667534766	-3.4037	-3.4395	hypothetical protein
SMa2123	0.048	0.805893568034734	-2.7612	-2.8092	probable ABC transporter. permease protein
SMa2125	-0.148	0.786598907187187	-2.7232	-2.5752	probable ABC transporter. permease protein
SMa2127	-0.1351	0.688265780004011	-2.6102	-2.4751	probable ABC transporter. ATP-binding protein
SMa2129	-0.2724	0.488588993515482	-3.4841	-3.2117	conserved hypothetical protein
SMa2131	0.2959	NaN	-3.037	-3.3329	hypothetical protein
SMa2133	-0.0491	0.780508111387616	-2.6514	-2.6023	hypothetical protein
SMa2135	-0.0454	0.799425689032027	0.4819	0.5273	glyA2_probable GlyA2 serine hydroxymethyltransferase. SHMT
SMa2137	-0.0948	0.724275027484407	-2.5979	-2.5031	probable glycerate
SMa2139	0.2874	NaN	-4.4236	-4.711	sgaA_probable SgaA serine-glyoxylate aminotransferase (SGAT)
SMa2141	-0.0222	0.901209396569872	-2.8046	-2.7824	probable formyltetrahydrofolate deformylase
SMa2143	0.0197	0.763362139185169	-3.5219	-3.5416	probable 5.10-methylenetetrahydrofolate reductase
SMa2145	0.1175	0.48569224131338	-2.7575	-2.875	probable aminomethyltransferase
SMa2147	-0.1408	0.817111025460672	-1.6271	-1.4863	hypothetical protein
SMa2151	-0.1321	0.842503646350744	-2.0538	-1.9217	probable DNA-binding protein
SMa2153	-0.0765	0.795174292827847	-1.5194	-1.4429	hypothetical protein
SMa2157	0.0463	0.973381730615223	-3.3558	-3.4021	probable oxidoreductase
SMa2159	-0.1783	0.757965027058546	-3.3123	-3.134	hypothetical protein
SMa2161	0.0012	0.997775191259599	0.4026	0.4014	hypothetical protein
SMa2163	0.1255	0.626410141382725	-0.8743	-0.9998	hypothetical protein
SMa2165	0.0116	0.960052827325616	-2.4337	-2.4453	probable short chain
SMa2167	-0.1447	0.744769861683494	-2.4378	-2.2931	hypothetical protein
SMa2169	0.0607	0.698316128870615	-2.9836	-3.0443	hypothetical protein
SMa2171	0.0916	0.719444573745275	-2.8415	-2.9332	conserved hypothetical protein
SMa2175		NaN			putative integrase/recombinase
SMa2187	-0.1081	0.879242621401443	-3.2981	-3.19	putative integrase/recombinase
SMa2189	0.3866	0.569368432489453	-3.7463	-4.1329	putative integrase/recombinase
SMa2191	-0.007	0.986244079961892	2.3939	2.4009	conserved hypothetical protein
SMa2193	0.132	0.604951393560075	1.0807	0.9487	putative oxidoreductase
SMa2195	-0.0471	0.912338514907073	-2.9685	-2.9214	probable ABC transporter. ATP-binding protein
SMa2197	0.0067	0.997011354074136	-2.1864	-2.1931	putative ABC transporter. permease
SMa2199	-0.0206	0.974953581351965	-2.0516	-2.0309	putative ABC transporter. periplasmic solute-binding protein
SMa2201	-0.0117	0.947905377935101	-2.3537	-2.3419	hypothetical protein
SMa2203	0.1311	0.821406384303136	-3.6665	-3.7976	putative ABC transporter. permease
SMa2205	-0.0021	0.996615011391034	-3.2186	-3.2166	putative ABC transporter. permease
SMa2207	0.0064	0.863311570984423	-2.8561	-2.8625	putative ABC transporter. ATP-binding protein
SMa2209	0.0378	0.864484528263642	-0.8517	-0.8894	putative ABC transporter. periplasmic solute-binding protein
SMa2211	-0.05	0.964622405360091	-2.4444	-2.3944	ilvB2_probable IlvB2 acetolactate synthase large subunit
SMa2213	0.1539	0.618366089913993	-2.5392	-2.6931	putative aldehyde dehydrogenase
SMa2215	0.0435	0.875286765147695	-1.9543	-1.9977	putative GntR-family transcriptional regulator
SMa2217	-0.0667	0.841298802745105	-1.1237	-1.057	putative decarboxylase
SMa2219	-0.0496	0.87710538113261	-2.1419	-2.0923	probable decarboxylase
SMa2221	0.0751	0.720160416405717	-2.3676	-2.4427	hypothetical protein
SMa2223	-0.2189	0.73528735282117	-3.3173	-3.0984	putative opine oxidase subunit
SMa2225	-0.0343	0.732645569834953	-1.4253	-1.391	putative opine oxidase subunit
SMa2227	-0.0559	0.888848963244201	0.0692	0.1251	Putative histidine utilization repressor protein
SMa2229	0.1124	0.701691827324084	-2.7925	-2.9048	hypothetical protein
SMa2231	0.0217	0.969948808428309	-1.8935	-1.9152	conserved hypothetical protein
SMa2233	-0.1835	0.609537800340479	-1.0713	-0.8877	hypothetical protein
SMa2235	-0.028	0.943644864766432	-2.2471	-2.2191	hypothetical protein
SMa2237	-0.1362	0.62603300174989	-3.132	-2.9958	hypothetical protein
SMa2239		NaN			conserved hypothetical protein
SMa2241	-0.124	0.796991967197401	-2.3655	-2.2415	hypothetical protein
SMa2243	-0.0081	0.974398685734655	0.0475	0.0556	hypothetical protein
SMa2245	0.0946	0.766651437166602	0.1174	0.0228	conserved hypothetical protein
SMa2247	-0.105	0.873844305334068	-3.3206	-3.2156	hypothetical protein
SMa2249	0.0191	0.936416249562726	-0.4867	-0.5058	conserved hypothetical protein
SMa2251	0.0362	0.907076931154483	-3.4215	-3.4577	conserved hypothetical protein
SMa2253	0.2392	0.756741785319693	-1.5748	-1.814	conserved hypothetical protein
SMa2255	0.0318	0.842422730491746	-1.7798	-1.8115	hypothetical protein
SMa2257	-0.037	0.907643334775031	-2.5214	-2.4843	possible integrase-like protein
SMa2259	0.009	0.976551408798989	-2.1656	-2.1746	hypothetical protein
SMa2261	-0.0523	0.887440242524038	0.1665	0.2187	hypothetical protein
SMa2263	-0.037	0.939727941791382	-1.6371	-1.6001	hypothetical protein
SMa2265	0.2496	0.721385748010221	-2.907	-3.1566	hypothetical protein
SMa2267	-0.1419	0.862025082321826	-3.7895	-3.6476	conserved hypothetical protein
SMa2269	0.0699	0.853488850849291	-1.6681	-1.738	hypothetical protein
SMa2271	0.1211	0.520011008900245	-0.8289	-0.9499	hypothetical protein
SMa2273	0.0957	0.807346066309115	-1.1612	-1.2569	hypothetical protein
SMa2275	0.126	0.503280744220956	-0.7676	-0.8936	hypothetical protein
SMa2277	0.1335	0.32134796502606	-2.1846	-2.3181	hypothetical protein
SMa2279	0.0975	0.66870381147343	-2.7986	-2.8962	hypothetical protein
SMa2281	-0.0725	0.869695324719784	-2.8239	-2.7513	hypothetical protein
SMa2283	-0.2113	0.836742053043539	-3.7177	-3.5064	hypothetical protein
SMa2285	-0.0442	0.87595099776264	1.3702	1.4144	hypothetical protein
SMa2287	0.1757	0.798835461469686	-3.4139	-3.5896	putative LysR-family transcriptional regulator
SMa2289	0.0167	0.968224569880356	2.3875	2.3707	hypothetical protein
SMa2291	-0.0372	0.886747051870913	-2.4382	-2.401	putative enoyl reductase
SMa2293	-0.0157	0.886171182146101	-2.9426	-2.9269	probable beta lactamase transcriptional activator
SMa2294	-0.6183	NaN	-3.2462	-2.628	mrcA2_probable MrcA2 penicillin-binding protein
SMa2295	0.0946	0.908659324906725	-1.2401	-1.3346	probable penicillin-binding protein
SMa2297	-0.0749	0.884575879378375	-1.1615	-1.0866	hypothetical protein
SMa2299	-0.0072	0.985371654308801	-2.0328	-2.0256	hypothetical protein
SMa2301	-0.0847	0.781422455231179	-4.5168	-4.4321	putative response regulator
SMa2303	-0.1345	0.915264203356323	-3.6256	-3.4911	putative ROK family transcriptional regulator
SMa2305	0.0457	0.909208263699157	-3.6619	-3.7076	putative ABC transporter. periplasmic solute-binding protein
SMa2307	-0.1735	0.879679877930502	-3.4665	-3.293	putative ABC transporter. permease
SMa2309	0.1269	0.791708284321113	0.5131	0.3863	putative ABC transporter. permease
SMa2311	0.0355	0.868637883000467	-1.764	-1.7995	probable ABC transporter. ATP-binding protein
SMa2313	0.1056	0.627374575425711	-1.6616	-1.7673	putative oxidoreductase
SMa2315	-0.0584	0.893331186646468	-1.9796	-1.9212	putative aminoglycoside adenylyltransferase
SMa2317	0.0236	0.899711107084559	-0.2491	-0.2727	putative aminoglycoside adenylyltransferase (C-term)
SMa2319		NaN			gst14_probable gst14 glutatione S-transferase
SMa2321	-0.1959	0.622695808715695	-1.3193	-1.1234	uvrD2_putative UvrD2 DNA helicase
SMa2323	0.0929	0.828921235200568	-2.6782	-2.7711	hypothetical protein
SMa2325	0.0372	0.834310456459109	-2.5126	-2.5497	probable transcriptional regulator
SMa2327	-0.0441	0.88720607192284	-3.1387	-3.0946	probable sensor protein
SMa2329	0.046	NaN	-3.5784	-3.6244	kdpC_probable KdpC potassium-transporting ATPase C chain
SMa2331	0.0561	0.940955279760099	-3.6521	-3.7083	kdpB_probable KdpB potassium-transporting ATPase B chain
SMa2333	0.2131	0.829032756444708	-2.612	-2.8252	kdpA_probable KdpA potassium-transporting ATPase A chain
SMa2335	0.0531	0.844265566811967	-3.263	-3.3161	hypothetical protein
SMa2337	0.1087	0.824717900480123	-3.2317	-3.3405	putative transmembrane transport protein
SMa2339	0.1057	0.76695814368551	-3.0313	-3.1369	putative siderophore biosynthesis protein
SMa2341	0.1754	0.530124722372018	-1.3146	-1.49	putative LysR-family transcriptional regulator
SMa2343	-0.3086	0.660153362711883	-3.9132	-3.6046	putative oxidoreductase
SMa2345	2.0025	NaN	-3.7268	-5.7293	hypothetical protein
SMa2347	0.1087	0.842515724291967	-3.1505	-3.2592	conserved hypothetical protein
SMa2349	-0.0165	0.968336439676109	-2.762	-2.7455	probable oxidoreductase
SMa2351	0.0165	0.954999056473521	-2.1095	-2.1261	possible oxidoreductase. molybdopterin-binding subunit
SMa2353	0.0125	NaN	-3.1924	-3.205	probable oxidoreductase
SMa2355	0.0947	0.763547920477624	-2.8005	-2.8953	putative DNA damage-inducible protein
SMa2357	0.046	0.938050033233308	-3.1998	-3.2457	putative adenylate cyclase
SMa2359	-0.8312	NaN	-2.8235	-1.9923	conserved hypothetical protein
SMa2361	0.0474	0.94525470846769	-2.0673	-2.1147	conserved hypothetical protein
SMa2363	-0.1033	0.883988053712242	-3.1583	-3.0551	putative amidase
SMa2365	-0.0326	0.772804569716497	-0.5496	-0.517	probable ABC transporter. ATP-binding protein
SMa2367	0.0501	0.79341862891927	-1.7905	-1.8406	putative ABC transporter. permease
SMa2369	-0.0844	0.576529892666063	-1.8346	-1.7501	putative ABC transporter. permease
SMa2371	0.0401	0.855845492576272	-0.6403	-0.6805	codA1_putative CodA1 cytosine deaminase
SMa2373	0.0541	0.812424597877883	-0.8822	-0.9363	TRm2011-2a transposase
SMa2375	0.139	0.569268182144387	-1.7964	-1.9354	TRm2011-2b transposase
SMa2377	-0.085	0.727519539116821	-3.3006	-3.2156	putative transmembrane transport protein
SMa2379	-0.0396	0.944792308181071	-0.7302	-0.6906	catalase/peroxidase
SMa2381	0.0273	0.907660858992591	-1.8769	-1.9042	hypothetical protein
SMa2383	-0.1921	0.641143511199884	-1.9974	-1.8053	probable oxidoreductase
SMa2385	0.124	0.782034833848953	-2.3407	-2.4647	probable ABC transporter. ATP-binding protein
SMa2387	-0.1366	0.874850792986748	-3.7733	-3.6367	hypothetical protein
SMa2389	0.1066	0.826652080829509	-3.2355	-3.3421	putative stress-induced protein Ohr
SMa2391		NaN			repC2_RepC2 replication protein
SMa2393		NaN			repB2_RepB2 replication protein
SMa2395	-0.0408	0.952476620322794	-0.2003	-0.1595	repA2_RepA2 replication protein
SMa2400	0.1607	0.864547939625102	-2.5994	-2.7601	rhbA_RhbA diaminobutyrate-pyruvate aminotransferase
SMa2402	0.2494	0.427728801302039	-2.2845	-2.534	rhbB_RhsB L-2.4-diaminobutyrate decarboxylase
SMa2404	0.0273	0.899105842542632	-2.4816	-2.5089	rhbC_RhbC rhizobactin siderophore biosynthesis protein
SMa2406	0.0929	0.546954336426541	-2.3781	-2.4709	rhbD_RhbD Rhizobactin siderophore biosynthesis protein
SMa2408	0.6668	0.338376621031208	-2.4044	-3.0712	rhbE_RhbE Rhizobactin siderophore biosynthesis protein
SMa2410	0.5666	0.315392516023175	-2.2665	-2.8331	rhbF_RhbF Rhizobactin siderophore biosynthesis protein RhsF
SMa2412	0.4895	0.429874592300521	-1.3937	-1.8832	rhrA_RhrA transcriptional activator
SMa2414	0.4843	0.0446238741725106	-1.5801	-2.0644	rhtA_RhtA Rhizobactin receptor precursor
SMb20002	0.041	0.915003778760608	1.3449	1.3039	lacK1_probable lactose transport ATP-binding protein
SMb20003		NaN			putative pyrroline-5-carboxylate reductase protein
SMb20004	0.4967	0.392004622467802	-3.6316	-4.1283	gstR_putative gstR-like transcriptional regulator protein
SMb20005	-0.0905	0.842274094002199	-3.4427	-3.3521	gst15_putative glutathione S-transferase protein
SMb20006	-0.0045	0.984645871819166	-2.3476	-2.3432	HYPOTHETICAL PROTEIN
SMb20007	-0.3222	0.586813537790815	-3.4481	-3.1259	catC_probable catalase C protein
SMb20008	0.0005	0.938901159182371	-3.1646	-3.1651	putative DNA ligase protein
SMb20009	0.1329	0.554373303591158	-2.9003	-3.0332	putative transcriptional regulator protein
SMb20010	-0.0523	0.749808705804264	-2.2268	-2.1745	HYPOTHETICAL PROTEIN
SMb20011	-0.103	0.809452464190165	-2.8928	-2.7899	CONSERVED HYPOTHETICAL PROTEIN
SMb20012	-0.0992	0.776278601719841	-2.8198	-2.7206	CONSERVED HYPOTHETICAL PROTEIN
SMb20013	-0.0134	0.970093996651923	-0.571	-0.5576	HYPOTHETICAL PROTEIN
SMb20014	-0.0811	0.837584311929798	-1.9844	-1.9033	putative transcriptional regulator protein
SMb20015	0.5195	0.536054273655888	-3.8581	-4.3777	putative sugar ABC transporter permease protein ABC TRANSPORTER
SMb20016	0.5223	0.50185503861507	-3.5708	-4.0931	putative sugar ABC transporter permease protein ABC TRANSPORTER
SMb20017	0.0683	0.83145955661847	-2.9679	-3.0361	putative sugar ABC transporter ATP-binding protein ABC TRANSPORTER
SMb20018	0.0251	0.933073834574706	-1.9823	-2.0074	putative sugar ABC transporter periplasmic sugar-binding protein ABC TRANSPORTER
SMb20019	-0.0854	0.678882175135719	-2.3868	-2.3014	sucB_putative dihydrolipoamide succinyltransferase protein
SMb20020	-0.1076	0.669090242375793	-1.9996	-1.892	pdh_putative pyruvate dehydrogenase E1 component.alpha and beta subunits protein
SMb20021	0.2141	0.786409410750824	-3.25	-3.4641	putative transcriptional regulator protein
SMb20022	0.2208	0.669893603686734	-3.0413	-3.2621	CONSERVED HYPOTHETICAL PROTEIN
SMb20023	-0.0276	0.956812057990957	-1.9357	-1.908	CONSERVED HYPOTHETICAL PROTEIN
SMb20024	0.4211	0.680779612712898	-3.9808	-4.4019	CONSERVED HYPOTHETICAL PROTEIN
SMb20025	0.1919	0.728308119693748	0.6106	0.4187	CONSERVED HYPOTHETICAL PROTEIN
SMb20026	0.083	0.849742539915864	-2.1945	-2.2774	CONSERVED HYPOTHETICAL PROTEIN
SMb20027	-0.0959	0.825172945792821	2.665	2.7609	CONSERVED HYPOTHETICAL PROTEIN
SMb20028		NaN			HYPOTHETICAL PROTEIN
SMb20029	0.0571	0.868950281616226	-2.3596	-2.4167	CONSERVED HYPOTHETICAL PROTEIN
SMb20030	0.0369	0.893025447596805	-1.5055	-1.5424	sig_putative ECF-sigma factor protein
SMb20031	0.0307	0.949420108613689	-2.5738	-2.6045	HYPOTHETICAL PROTEIN
SMb20032	0.05	0.925861568576907	-0.4246	-0.4745	HYPOTHETICAL PROTEIN
SMb20033	0.0142	0.992527201678376	-1.2298	-1.244	hypothetical transcriptional regulator protein
SMb20034	-0.0159	0.954321039304518	-3.4794	-3.4635	putative ABC transporter integral membrane protein
SMb20035	-0.3971	0.591244909287115	-4.178	-3.7809	probable ABC transporter integral membrane protein
SMb20036	-0.2049	0.673153134606173	-3.5094	-3.3045	putative ABC transporter periplasmic solute-binding protein
SMb20037	-0.0503	0.691045398129342	-0.9815	-0.9313	aroE2_putative shikimate 5-dehydrogenase protein
SMb20038	-0.0315	0.81466406424662	-2.1909	-2.1594	HYPOTHETICAL PROTEIN
SMb20039		NaN			putative transcriptional regulator protein
SMb20040		NaN			hypothetical protein TRANSMEMBRANE
SMb20041	0.1283	0.343658407718344	-2.599	-2.7273	HYPOTHETICAL PROTEIN
SMb20042	0.0577	0.963906493769452	-1.4007	-1.4584	CONSERVED HYPOTHETICAL PROTEIN
SMb20043	-0.1248	0.689232440846998	-0.5276	-0.4028	CONSERVED HYPOTHETICAL PROTEIN
SMb20044	-0.0883	0.880551455940407	-1.9849	-1.8966	repC1_probable replication protein C
SMb20045	-0.0209	0.991341331742954	-1.9776	-1.9567	repB1_probable replication protein B
SMb20046	0.0507	0.936501603432152	-0.4652	-0.5159	repA1_probable replication protein A
SMb20047	0.2001	0.659550511683402	-2.8028	-3.0029	HYPOTHETICAL PROTEIN
SMb20048	0.0762	0.847702663187181	-2.0808	-2.157	putative transcriptional regulator protein
SMb20049	0.0449	0.94245070851131	-0.6317	-0.6766	fusA2_putative elongation factor G protein
SMb20050		NaN			hypothetical TRANSMEMBRANE protein
SMb20054	-0.049	0.944006597753974	-3.2238	-3.1748	cpo_putative non-heme chloroperoxidase protein
SMb20055	0.0814	0.78166511289837	-2.6907	-2.7721	putative transcriptional regulator protein
SMb20056	-0.009	0.990358003583254	0.1994	0.2084	putative ABC transporter periplasmic solute-binding protein
SMb20057	0.0176	0.925029886597824	-0.5426	-0.5602	putative ABC transporter permease protein
SMb20058	-0.1804	0.510312219164565	-1.5716	-1.3912	putative ABC transporter ATP-binding protein
SMb20059	0.0599	0.809811728080931	-2.6923	-2.7522	CONSERVED HYPOTHETICAL PROTEIN
SMb20060	-0.048	0.92649723665428	-2.0699	-2.0219	TRm5_probable ISRm5 transposase protein
SMb20061	0.0994	0.920262601670183	-2.2282	-2.3276	HYPOTHETICAL PROTEIN
SMb20062	0.2461	0.514771671094691	-0.8847	-1.1308	CONSERVED HYPOTHETICAL PROTEIN
SMb20063	0.1184	0.656038846316326	-1.1933	-1.3117	CONSERVED HYPOTHETICAL PROTEIN
SMb20064	0.0687	0.862443308827574	1.5798	1.5111	HYPOTHETICAL PROTEIN
SMb20065	0.0024	0.985952237395939	0.6747	0.6723	HYPOTHETICAL PROTEIN
SMb20066	-0.235	0.317974141835895	4.1672	4.4022	HYPOTHETICAL PROTEIN
SMb20067	-0.1659	0.734865742161898	-3.7258	-3.5599	HYPOTHETICAL PROTEIN
SMb20068	-0.0173	0.95253130587781	-3.0615	-3.0442	HYPOTHETICAL PROTEIN
SMb20069	-0.1097	0.809526826704844	-1.339	-1.2293	putative amino acid carrier protein
SMb20070	0.063	0.907716033095232	-1.7505	-1.8135	putative sulfate permease protein
SMb20071	0.2088	0.0998575569661399	-2.0685	-2.2772	putative efflux protein
SMb20072	0.0914	0.929073091827797	-2.4286	-2.52	putative rhizopine binding protein
SMb20073	-0.2247	NaN	-3.8192	-3.5945	putative oxidoreductase protein
SMb20074	0.0623	0.509906503258045	-0.8375	-0.8999	HYPOTHETICAL PROTEIN
SMb20075	0.1679	0.580977668756394	-1.2942	-1.4621	HYPOTHETICAL PROTEIN
SMb20076	-0.0285	0.955972115634229	-0.9506	-0.9221	putative oxidoreductase protein
SMb20077		NaN			putative sensor histidine kinase protein
SMb20078	0.1438	0.411242182265251	-3.747	-3.8908	putative nitratenitrite response regulator protein
SMb20079	0.062	0.836163748775556	0.9948	0.9327	putative hemolysin-adenlyate cyclase protein
SMb20080	0.0704	0.863626253695412	-3.0845	-3.1549	putative alcohol dehydrogenase protein
SMb20081	-0.0067	0.97198762362259	-2.8165	-2.8098	CONSERVED HYPOTHETICAL PROTEIN
SMb20082	0.0285	0.897068363792484	-2.2973	-2.3258	CONSERVED HYPOTHETICAL PROTEIN
SMb20083	-0.0514	0.742966034359912	-2.3181	-2.2667	HYPOTHETICAL PROTEIN
SMb20084		NaN			hypothetical protein TRANSMEMBRANE
SMb20085	-0.0492	0.92301562379386	-0.5982	-0.549	HYPOTHETICAL PROTEIN
SMb20086	-0.3366	0.679632135459532	-1.2092	-0.8726	HYPOTHETICAL PROTEIN
SMb20087	0.0417	0.787714659472633	-2.9073	-2.949	CONSERVED HYPOTHETICAL PROTEIN
SMb20088	0.0456	0.923222127412167	-2.3848	-2.4304	hypothetical fusion protein
SMb20089	0.1089	0.717590256067991	-0.1269	-0.2358	HYPOTHETICAL PROTEIN
SMb20090	0.0627	0.839761104866806	-0.95	-1.0128	HYPOTHETICAL PROTEIN
SMb20091	-0.0193	0.947217310869299	3.9274	3.9467	CONSERVED HYPOTHETICAL PROTEIN
SMb20092	-0.2862	0.550267062996096	-4.0589	-3.7726	CONSERVED HYPOTHETICAL PROTEIN
SMb20093	0.202	0.24308582858297	-2.5512	-2.7531	hypothetical protein
SMb20094	-0.1952	0.708129469213742	-3.8525	-3.6574	putative phospholipase protein
SMb20095	0.024	0.946496753173349	-2.4333	-2.4573	putative pyruvate oxidase protein
SMb20096	0.1564	0.506403319417964	-1.4275	-1.584	CONSERVED HYPOTHETICAL PROTEIN
SMb20097	0.2365	0.576401161827696	-2.519	-2.7555	hypothetical oxidoreductase protein
SMb20098	-0.0159	0.952834121362932	-2.8165	-2.8006	CONSERVED HYPOTHETICAL PROTEIN
SMb20099	-0.0229	0.8912376507845	-3.9341	-3.9112	putative trehalose synthase protein
SMb20100	-0.0471	0.877799576392633	-2.645	-2.5979	putative dehydrogenase protein
SMb20101	-0.1227	0.629551576490244	-2.2312	-2.1086	CONSERVED HYPOTHETICAL PROTEIN
SMb20102	0.1241	0.71443698561092	-2.0718	-2.1959	acoR_putative acetoin catabolism regulatory protein
SMb20103	-0.0421	0.924584557232095	-1.5805	-1.5384	putative monooxygenase protein
SMb20104	0.0409	0.904649552546587	-0.5529	-0.5937	hypothetical membrane protein
SMb20105	0.0229	0.950834179624383	-1.3522	-1.375	putative transcriptional regulator protein
SMb20106	0.0133	0.972035934219384	-0.8556	-0.8689	putative transcriptional regulator protein
SMb20107	-0.0455	0.791174920066709	-0.7015	-0.656	CONSERVED HYPOTHETICAL PROTEIN
SMb20108	0.1102	0.775288890109846	-2.4545	-2.5647	putative ABC transporter periplasmic oligopeptide-binding protein
SMb20109	-0.0624	0.753577901027552	-3.028	-2.9656	putative oligopeptide ABC transporter permease protein
SMb20110	-0.4101	0.519907273041636	-3.7893	-3.3792	putative oligopeptide ABC transporter permease protein
SMb20111	0.0473	0.939716355405748	-3.0162	-3.0636	putative oligopeptide ABC transporter ATP-binding protein
SMb20112	0.0201	NaN	-4.2953	-4.3154	hypothetical protein
SMb20113	0.0092	0.958661871598764	-3.6858	-3.695	putative dehydrogenase protein
SMb20114	0.079	0.877040889991092	-0.822	-0.901	HYPOTHETICAL PROTEIN
SMb20115	-0.1205	0.788164497884751	-1.8037	-1.6832	ilvD4_putative dihydroxy-acid dehydratase protein
SMb20116	-0.264	0.230411129027232	-3.2387	-2.9746	CONSERVED HYPOTHETICAL PROTEIN
SMb20117	0.0574	0.680661519568071	-2.811	-2.8684	hypothetical sugar transferase protein
SMb20118	0.0499	0.856616842711913	-2.7909	-2.8408	CONSERVED HYPOTHETICAL PROTEIN
SMb20119	-0.1824	0.749486045207526	-2.9374	-2.7551	HYPOTHETICAL PROTEIN
SMb20120	-0.194	0.442643091502608	-4.5879	-4.394	HYPOTHETICAL PROTEIN
SMb20121	0.0955	0.76067755372135	-0.72	-0.8155	HYPOTHETICAL PROTEIN
SMb20122	-0.1558	0.81610426151589	-3.1241	-2.9683	HYPOTHETICAL PROTEIN
SMb20123	-0.0777	0.842988524130208	-1.6542	-1.5765	putative transcriptional regulator protein
SMb20124	0.1552	0.600931983434267	-3.4187	-3.5739	putative sugar ABC transporter ATP-binding protein
SMb20125	0.067	0.663285959492992	-2.8692	-2.9362	putative sugar ABC transporter permease protein
SMb20126	-0.2233	0.192460629961444	-4.0765	-3.8532	putative sugar ABC transporter permease protein
SMb20127	0.1263	0.615160532987518	-3.1068	-3.2332	HYPOTHETICAL PROTEIN
SMb20128	0.2032	0.431069569563492	-2.9748	-3.178	putative deaminase protein
SMb20129	0.0342	0.938664569571936	-0.2991	-0.3333	putative transcriptional regulator protein
SMb20130	-0.0017	0.976470623165001	-2.8218	-2.8201	putative dehydrogenase protein
SMb20131	-0.0163	0.815928287347965	-2.6133	-2.5969	putative oxidoreductase protein
SMb20132	0.0845	0.755501083619534	-1.8171	-1.9016	probable aldehyde oxidase and xanthine dehydrogenase family protein TRANSMEMBRANE
SMb20133	-0.1645	0.654274017065457	-1.3163	-1.1518	CONSERVED HYPOTHETICAL PROTEIN
SMb20134	0.2322	0.496446151839882	-0.7011	-0.9333	putative permease protein
SMb20135	-0.2075	0.285005183869742	-2.7717	-2.5642	putative 3-octaprenyl-4-hydroxybenzoate carboxy-lyase protein
SMb20136	0.1455	0.415656723223309	-2.9363	-3.0819	CONSERVED HYPOTHETICAL PROTEIN
SMb20137	-0.0467	0.912677066861794	-2.2925	-2.2458	CONSERVED HYPOTHETICAL PROTEIN
SMb20138	0.0252	0.973610319580727	2.391	2.3657	CONSERVED HYPOTHETICAL PROTEIN
SMb20139	0.7617	0.477670981273534	-2.2083	-2.97	HYPOTHETICAL PROTEIN
SMb20140	0.0236	0.940304153404119	-1.6035	-1.6271	dapA2_putative dihydrodipicolinate synthase protein
SMb20141	-0.1363	0.262830226274778	-3.2666	-3.1304	putative oligopeptide ABC transporter ATP-binding protein
SMb20142	-0.2225	0.782800375661999	-3.7352	-3.5127	putative oligopeptide ABC transporter permease protein
SMb20143	-0.2892	0.184906001103274	-3.4352	-3.1459	putative oligopeptide ABC transporter permease protein
SMb20144	0.0039	0.977806401350713	-1.5456	-1.5496	putative ABC transporter oligopeptide-binding protein
SMb20145	0.0097	0.973383895314587	-2.2992	-2.3089	HYPOTHETICAL PROTEIN
SMb20146	-0.0918	0.715033232862081	-2.6967	-2.6049	pdxA2_putative pyridoxal phosphate biosynthetic protein
SMb20147	-0.0251	0.840365630338022	-2.5772	-2.552	putative alcohol dehydrogenase protein
SMb20148	-0.084	0.741149303416543	-2.7109	-2.6269	putative transcriptional regulator protein
SMb20149	0.216	0.555199119959719	-2.8697	-3.0857	HYPOTHETICAL PROTEIN
SMb20150	0.4603	NaN	-2.7383	-3.1986	putative inositol monophosphatase protein
SMb20151	0.0307	0.913232938728421	-1.7555	-1.7862	CONSERVED HYPOTHETICAL PROTEIN
SMb20152	0.0546	0.777845106814663	-2.3842	-2.4387	HYPOTHETICAL PROTEIN
SMb20153	-0.0723	0.759089040110009	-2.0387	-1.9665	hypothetical protein TRANSMEMBRANE
SMb20154	0.1479	0.757539793287254	-2.615	-2.7628	putative transcriptional regulator protein
SMb20155		NaN			putative ABC transporter permease protein
SMb20156	0.2494	0.275863667709319	-2.8641	-3.1135	putative ABC transporter ATP-binding protein
SMb20157	-0.0183	0.963358446065806	-1.3833	-1.365	hypothetical ABC transporter periplasmic solute-binding protein
SMb20158	-0.2753	NaN	-2.9141	-2.6388	hypothetical ABC transporter periplasmic solute-binding protein
SMb20159	0.0764	0.778983193437533	-1.0741	-1.1505	putative inositol monophosphatase protein
SMb20160	-0.2334	0.323293331121951	4.2751	4.5085	CONSERVED HYPOTHETICAL PROTEIN
SMb20161	0.1431	0.704756078863357	-3.149	-3.2921	HYPOTHETICAL PROTEIN
SMb20162	0.1308	0.756031560484232	-1.8697	-2.0006	putative transcriptional regulator protein
SMb20163	0.1067	0.721928016968592	-0.4682	-0.5749	CONSERVED HYPOTHETICAL PROTEIN
SMb20164	-0.0577	0.812549331542342	-2.1051	-2.0474	putative sensor histidine kinase protein
SMb20165	0.0988	0.779004194247033	-0.3706	-0.4693	HYPOTHETICAL PROTEIN
SMb20166	-0.0912	0.799964222912458	-3.0833	-2.9921	CONSERVED HYPOTHETICAL PROTEIN
SMb20167	-0.2455	0.617098151860554	-3.3833	-3.1377	HYPOTHETICAL PROTEIN
SMb20168	0.0525	0.787828111684536	-3.2959	-3.3484	CONSERVED HYPOTHETICAL PROTEIN
SMb20169	0.0358	0.931416806755696	-2.9637	-2.9995	HYPOTHETICAL PROTEIN
SMb20170	-0.1025	0.750213399872524	-1.2486	-1.1462	fdh_probable glutathione-dependent formaldehyde dehydrogenase protein
SMb20171	0.0271	0.968177548399778	-3.8411	-3.8682	putative S-formylglutathione hydrolase protein
SMb20172	-0.1567	0.583338555948643	-1.6253	-1.4686	putative cytochrome c protein
SMb20173	-0.0013	0.971703777521836	-3.0452	-3.0438	putative methanol dehydrogenase protein. large subunit
SMb20174	0.1583	NaN	-4.2464	-4.4047	putative cytochrome c protein
SMb20175	-0.0394	0.881850109144927	-4.0896	-4.0502	putative methanol oxidation protein
SMb20176	0.1783	0.774046441417533	1.8285	1.6502	HYPOTHETICAL PROTEIN
SMb20177	-0.0141	0.932833311314802	-1.0412	-1.0271	HYPOTHETICAL PROTEIN
SMb20178		NaN			HYPOTHETICAL PROTEIN
SMb20179	-0.2645	0.622732456121596	-4.036	-3.7715	CONSERVED HYPOTHETICAL PROTEIN
SMb20180	0.0055	0.982877105950945	-2.932	-2.9375	HYPOTHETICAL PROTEIN
SMb20181	0.1118	0.815443670858014	2.7553	2.6434	putative ABC transporter periplasmic solute-binding protein
SMb20182		NaN			putative ABC transporter protein
SMb20183	0.0359	0.728946468059811	-2.5427	-2.5786	putative ABC transporter ATP-binding protein
SMb20184	-0.05	0.822872837575537	-0.7701	-0.7201	putative ABC transporter ATP-binding protein
SMb20185	-0.0441	0.534008947818276	-2.7634	-2.7194	putative protein
SMb20186	-0.0866	0.625952133770435	-2.6739	-2.5874	CONSERVED HYPOTHETICAL PROTEIN
SMb20194	-0.1045	0.929914617105814	-3.302	-3.1975	CONSERVED HYPOTHETICAL PROTEIN
SMb20195	-0.261	0.396568499259833	-2.7695	-2.5085	ppe_putative pentose-5-phosphate-3-epimerase protein
SMb20196	0.0125	0.944441560146124	-2.1311	-2.1436	cbbX_probable CbbX protein
SMb20197	-0.0277	0.969130353589446	-0.8899	-0.8622	cbbS_putative ribulose-1.5-bisphosphate carboxylase small subunit protein
SMb20198	-0.2224	0.794360702875388	-3.6195	-3.3971	cbbL_putative ribulose-1.5-bisphosphate carboxylase large subunit protein
SMb20199	0.0359	0.972167145537192	-3.853	-3.8889	cbbA_putative fructose-1.6-bisphosphate aldolase protein
SMb20200	-0.0218	0.951292299946023	-4.5629	-4.5411	cbbT_putative transketolase protein
SMb20201	-0.0319	0.851648266330477	-3.689	-3.6571	cbbP_putative phosphoribulokinase protein
SMb20202	-0.018	0.973215286274771	-1.8051	-1.7871	cbbF_putative D-fructose-1.6-bisphosphatase protein
SMb20203	0.1008	0.740944230004645	-2.7587	-2.8594	cbbR_probable transcriptional regulator protein
SMb20204	0.0815	0.892997266012217	-2.7447	-2.8262	pqqA_putative pyrroloquinoline quinone synthesis protein A
SMb20205	-0.5011	NaN	-4.7198	-4.2188	pqqB_probable pyrroloquinoline quinone synthesis protein B
SMb20206		NaN			pqqC_probable pyrroloquinoline quinone synthesis protein C
SMb20207	0.4067	0.00741209366109663	-0.8163	-1.223	pqqD_putative pyrroloquinoline quinone synthesis protein D
SMb20208	0.0262	0.93861095553659	-3.2137	-3.24	pqqE_probable pyrroloquinoline quinone synthesis protein E
SMb20209	0.0833	0.710066825492949	-2.0631	-2.1464	CONSERVED HYPOTHETICAL PROTEIN
SMb20210	0.016	0.953493758156664	-1.5912	-1.6073	putative oxidoreductase protein
SMb20211	0.1064	0.941838465650726	-3.3212	-3.4276	putative transcriptional regulator protein
SMb20212	0.0262	0.903604503105337	-2.1904	-2.2166	CONSERVED HYPOTHETICAL PROTEIN
SMb20213	0.1094	NaN	-0.6638	-0.7733	CONSERVED HYPOTHETICAL PROTEIN
SMb20214	-0.0172	0.923598497062274	-2.495	-2.4778	putative oxidoreductase protein
SMb20215	0.0745	0.887704137721245	-2.2916	-2.3661	putative transcriptional regulator protein
SMb20216		NaN			putative epoxide hydrolase protein
SMb20217	0.0295	0.911942922017551	-2.4513	-2.4808	HYPOTHETICAL PROTEIN
SMb20218	-0.1154	0.86309774140853	-3.2025	-3.0871	putative sensor histidine kinase protein
SMb20219	-0.0495	0.891420508571801	-2.4419	-2.3924	putative response regulator protein
SMb20221	-0.1695	0.705353598347609	-2.5268	-2.3572	putative epoxide hydrolase protein
SMb20222	-0.0921	0.3831332642806	-2.2143	-2.1222	CONSERVED HYPOTHETICAL PROTEIN
SMb20223	0.0557	0.886317685458925	-2.0441	-2.0998	HYPOTHETICAL PROTEIN
SMb20225	-0.0114	0.955343570489146	-0.6132	-0.6018	smc22none1_probable osmotically inducible sensory protein
SMb20226	0.6472	0.277085542344182	-3.652	-4.2993	HYPOTHETICAL PROTEIN
SMb20227	-0.053	0.933519647197627	-3.5184	-3.4654	ndiAnone1_probable nutrient deprivation-induced protein
SMb20228	-0.1831	NaN	-3.0523	-2.8692	ndiAnone2_putative nutrient deprivation-induced protein
SMb20229	-0.1182	0.800751159273578	-2.9979	-2.8797	ndiB_probable nutrient deprivation-induced protein
SMb20230	-0.0043	0.983924151424681	2.1984	2.2027	smc22noner_probable smc22-r protein
SMb20231	-0.0261	0.931876244394759	-2.6726	-2.6465	putative ABC transporter sugar-binding protein
SMb20232	-0.4813	NaN	-4.5107	-4.0294	putative suagr ABC transporter permease protein
SMb20233	-0.1671	0.638077559516772	-3.8177	-3.6506	putative sugar ABC transporter permease protein
SMb20234	0.0539	0.927899376637469	3.1743	3.1204	HYPOTHETICAL PROTEIN
SMb20235	0.0961	0.80439400022458	-3.0217	-3.1177	putative sugar ABC transporter ATP-binding protein
SMb20236	-0.0179	0.96961263876191	-2.9887	-2.9709	HYPOTHETICAL PROTEIN
SMb20238	0.0122	0.981036538819563	0.2949	0.2826	HYPOTHETICAL PROTEIN
SMb20239	-0.2097	0.894952145161766	-4.2323	-4.0226	rmlB_putative dTDP-glucose 4.6-dehydratase protein
SMb20240	0.0638	0.85387791891118	-2.0648	-2.1286	CONSERVED HYPOTHETICAL PROTEIN
SMb20241	-0.0528	0.739318531085666	-4.0545	-4.0017	CONSERVED HYPOTHETICAL PROTEIN
SMb20242	0.0353	0.945892379414006	-0.1745	-0.2098	CONSERVED HYPOTHETICAL PROTEIN
SMb20243	0.0893	0.862088127905417	-3.1715	-3.2608	putative glycosyltransferase protein
SMb20244	-0.0478	0.783646611967333	-2.8763	-2.8285	tyv_putative CDP-tyvelose-2-epimerase protein
SMb20245	-0.0282	0.957827273307533	-3.4182	-3.39	putative NDP-glucose dehydrataseepimerase protein
SMb20246	0.0784	0.73233129673419	-2.7002	-2.7786	putative oxidoreductase protein
SMb20247	0.0228	0.867332372566715	-1.6794	-1.7022	putative oxidoreductase protein
SMb20248	-0.1091	0.762975765160459	-1.9484	-1.8393	HYPOTHETICAL PROTEIN
SMb20249		NaN			CONSERVED HYPOTHETICAL PROTEIN
SMb20250	0.0848	0.625813074741741	-1.8385	-1.9233	CONSERVED HYPOTHETICAL PROTEIN
SMb20251	-0.2568	NaN	-3.5154	-3.2586	HYPOTHETICAL PROTEIN
SMb20252	-0.0578	0.933895622235056	0.6232	0.681	HYPOTHETICAL PROTEIN
SMb20253	0.145	NaN	-2.6958	-2.8408	HYPOTHETICAL PROTEIN
SMb20254	0.0498	0.763635971429996	-1.554	-1.6038	HYPOTHETICAL PROTEIN
SMb20255		NaN			CONSERVED HYPOTHETICAL PROTEIN
SMb20256	-0.0476	0.83240324052436	-2.0172	-1.9696	HYPOTHETICAL PROTEIN
SMb20257	-0.0307	0.955633018314345	-0.9254	-0.8947	putative adenylate cyclase protein
SMb20258	-0.1371	0.500003102787909	-1.4856	-1.3485	putative transcriptional regulator protein
SMb20259	-0.0769	0.758793903353536	-0.8904	-0.8135	putative dihydrodipicolinate synthase protein
SMb20260	-0.0885	0.637656754521123	0.0347	0.1233	HYPOTHETICAL PROTEIN
SMb20261	0.0001	0.999784445701352	-1.7922	-1.7923	putative malate dehydrogenase protein
SMb20262	0.0542	0.865495412986851	0.4137	0.3595	putative semialdehyde dehydrogenase protein
SMb20263	0.1663	0.710258176058709	0.6105	0.4442	putative ABC transporter periplasmic amino acid-binding protein
SMb20264	-0.038	0.941285106463634	-1.7613	-1.7233	putative amino acid ABC transporter permease protein
SMb20265	0.0108	0.966730124251809	-1.9746	-1.9854	putative amino acid ABC transporter permease protein
SMb20266	0.0335	0.912749089981828	2.1777	2.1441	putative amino acid ABC transporter ATP-binding protein
SMb20267		NaN			putative D-amino acid dehydrogenase protein
SMb20268	0.0748	0.868141593307888	-0.8827	-0.9575	putative proline racemase protein
SMb20269	0.0487	0.900948342033355	-2.1234	-2.1721	CONSERVED HYPOTHETICAL PROTEIN
SMb20270	0.05	0.713102126849463	-2.0909	-2.1409	putative proline racemase protein
SMb20271	0.0767	0.854776290916314	-2.4339	-2.5106	CONSERVED HYPOTHETICAL PROTEIN
SMb20272	-0.119	0.672161266614853	-2.1251	-2.0061	putative transporter protein
SMb20273	0.2213	0.297217236055272	-0.8742	-1.0955	HYPOTHETICAL PROTEIN
SMb20274	-0.0021	0.99492479421654	-1.3264	-1.3244	HYPOTHETICAL PROTEIN
SMb20275	0.1137	0.660679517671926	0.5685	0.4549	CONSERVED HYPOTHETICAL PROTEIN
SMb20276	0.0961	0.836067325037045	-0.0356	-0.1317	putative transcriptional regulator protein
SMb20277	0.1551	0.679571993098728	-3.2615	-3.4166	probable aminotransferase protein
SMb20278	-0.0793	0.785278283189623	-1.3859	-1.3066	HYPOTHETICAL PROTEIN
SMb20279	0.0007	0.998374467289035	-2.4182	-2.4189	HYPOTHETICAL PROTEIN
SMb20280	0.0215	0.928976849662443	-1.5451	-1.5666	HYPOTHETICAL PROTEIN
SMb20281	-0.0034	0.991267735374385	-1.1955	-1.1921	probable spermidineputrescine ABC transporter ATP-binding protein
SMb20282	-0.0879	0.911133886622425	-2.6283	-2.5403	probable spermidineputrescine ABC transporter permease protein
SMb20283	-0.1352	0.629513885381238	-2.5303	-2.395	probable spermidineputrescine ABC transporter permease protein
SMb20284	-0.2127	0.550216953866939	-2.7376	-2.5249	putative ABC transporter periplasmic spermidineputrescine-binding protein
SMb20285	-0.2498	0.722962139593764	-2.8549	-2.6051	putative transcriptional regulator protein
SMb20286	0.0269	0.932847227617928	-1.6608	-1.6877	CONSERVED HYPOTHETICAL PROTEIN
SMb20287	0.1419	0.724510149830229	-1.1948	-1.3367	CONSERVED HYPOTHETICAL PROTEIN
SMb20288	0.0809	0.755761411126218	-3.0473	-3.1283	HYPOTHETICAL PROTEIN
SMb20289	0.0502	0.980820949352584	-2.8616	-2.9118	putative permease protein
SMb20290	0.069	0.85903817125516	-3.1978	-3.2668	putative transcriptional regulator protein
SMb20291	-0.2041	0.455023543962231	-1.1097	-0.9056	hypothetical protein TRANSMEMBRANE
SMb20292	-0.118	0.789065273358085	1.6697	1.7877	hypothetical immunogenic protein
SMb20293	-0.0067	0.992923964582951	0.6513	0.658	HYPOTHETICAL PROTEIN
SMb20294	0.1032	0.734236672301786	-2.3386	-2.4418	putative transcriptional regulator protein
SMb20295	0.0113	0.878513363277031	-2.1606	-2.1719	putative ABC transporter periplasmic substrate-binding protein
SMb20296	0.0027	0.991627441529327	-3.2658	-3.2685	putative permease protein
SMb20297	0.1609	0.846316872816095	-3.3603	-3.5213	putative permease protein
SMb20298	-0.0733	0.555554538884973	-2.2418	-2.1685	HYPOTHETICAL PROTEIN
SMb20299	-0.0453	0.815619406260781	-2.5206	-2.4753	nanA_putative N-acetylneuraminate lyase subunit protein
SMb20300	-0.0869	0.700533843600638	-3.262	-3.1751	cyaF7_putative adenylate cyclase protein
SMb20301	-0.2343	0.625839412895135	-1.9391	-1.7048	putative dehydgrogenase protein
SMb20302	0.1186	0.563885577886113	-2.4701	-2.5887	CONSERVED HYPOTHETICAL PROTEIN
SMb20303	-0.04	0.900170143921012	1.6321	1.6721	HYPOTHETICAL PROTEIN
SMb20304	0.0626	0.899246656057315	-1.8642	-1.9269	TRm2011none2C_probable ISRm2011-2 transposase protein. C-terminal portion
SMb20305	-0.107	0.793851611250235	0.4417	0.5487	TRm2011none2N_probable ISRm2011-2 transposase protein. N-terminal portion
SMb20306	-0.1189	0.647198653235223	-0.7801	-0.6612	TRm2011none2_putative TRm2011-2 protein
SMb20307	-0.006	0.987234100715721	-2.2252	-2.2191	putative dihydroxyacetone kinase protein
SMb20312	0.0499	0.870546816279969	-2.0344	-2.0843	putative transcriptional regulator protein
SMb20313	-0.0981	0.744046510019045	1.44	1.5381	putative dihydroxyacetone kinase protein
SMb20314	0.0268	0.946211970427948	-1.6648	-1.6916	putative dihydroxyacetone kinase protein
SMb20315	-0.0425	0.729883688300281	-2.9717	-2.9292	putative sugar ABC transporter permease protein
SMb20316	0.0399	0.909064309208101	-1.6388	-1.6787	putative ABC transporter periplasmic sugar-binding protein
SMb20317	-0.0491	0.760752880507854	-2.5121	-2.463	putative sugar ABC transporter ATP-binding protein
SMb20318	0.1066	0.687516892797585	-2.645	-2.7516	putative sugar ABC transporter permease protein
SMb20319	0.1699	0.445886353370146	-2.8279	-2.9978	CONSERVED HYPOTHETICAL PROTEIN
SMb20320	0.3713	0.469885770248977	-3.4113	-3.7826	CONSERVED HYPOTHETICAL PROTEIN
SMb20321	-0.2496	0.496060342046391	-4.4076	-4.158	putative protein
SMb20322	0.4645	0.421833196943901	-3.8436	-4.3081	HYPOTHETICAL PROTEIN
SMb20323		NaN			putative transcriptional regulator protein
SMb20324	-0.0466	0.886570612231534	-1.1548	-1.1081	thuR_putative ThuR. regulatory protein for trehalosemaltose transport system
SMb20325	0.0633	0.8064130594699	-3.1082	-3.1715	thuE_probable trehalosemaltose-binding protein
SMb20326	0.0445	0.808425799025561	-1.9399	-1.9844	thuF_probable trehalosemaltose transporter permease protein
SMb20327	-0.0961	0.857901039754221	-3.5717	-3.4755	thuG_probable trehalosemaltose transporter permease protein
SMb20328	0.0648	0.873745380748788	2.6948	2.63	thuK_probable trehalosemaltose transporter ATP-binding protein
SMb20329	0.0315	0.942596583138137	-1.5633	-1.5947	thuA_probable ThuA protein. function
SMb20330	-0.0572	0.946198569853152	0.356	0.4132	thuB_probable trehalosemaltose utilization protein. function
SMb20331	0.1337	0.727154969144405	-2.1599	-2.2936	HYPOTHETICAL PROTEIN
SMb20332	0.0729	0.888161596065156	2.2014	2.1285	HYPOTHETICAL PROTEIN
SMb20333	-0.0735	0.82042910497589	-2.9605	-2.887	probable transporter protein
SMb20334	-0.066	0.777842348140171	-3.0549	-2.989	HYPOTHETICAL PROTEIN
SMb20335	-0.0985	0.715772361101422	-1.8246	-1.7261	CONSERVED HYPOTHETICAL PROTEIN
SMb20336	-0.0495	0.825539935992421	-0.1601	-0.1106	CONSERVED HYPOTHETICAL PROTEIN
SMb20337	-0.066	0.854388558175245	-1.7181	-1.6521	putative transcriptional regulator protein
SMb20338	-0.014	0.938368508211345	-2.6427	-2.6288	putative efflux protein
SMb20339	-0.0867	0.4854231892295	-3.1812	-3.0945	hypothetical TRANSMEMBRANE protein
SMb20340	0.148	0.608122706097501	-2.0071	-2.155	HYPOTHETICAL PROTEIN
SMb20341	0.0372	0.855392831389971	-2.8623	-2.8995	HYPOTHETICAL PROTEIN
SMb20342	0.1853	0.734804613966276	-2.2224	-2.4077	putative aldehyde dehydrogenase protein
SMb20343	0.0228	0.932686076992137	-1.222	-1.2448	putative aldehyde dehydrogenase subunit protein
SMb20344	0.3162	0.52225905690124	-1.7319	-2.0481	putative transcriptional regulator protein
SMb20345	-0.0838	0.859899798780599	-0.7901	-0.7062	putative efflux protein
SMb20346	-0.4779	0.611720613473833	-1.164	-0.6861	putative efflux protein
SMb20347	-0.3944	0.622098124417025	0.1082	0.5026	putative transcriptional regulator protein
SMb20348	0.0291	0.941406084332345	-2.9291	-2.9582	HYPOTHETICAL PROTEIN
SMb20349	-0.2893	0.269785747711561	4.1728	4.462	probable ABC transporter sugar-binding protein
SMb20350	0.0866	0.682755549101459	1.1864	1.0998	HYPOTHETICAL PROTEIN
SMb20351	-0.1247	0.370688037016192	-2.4293	-2.3046	probable sugar ABC transporter ATP-binding protein
SMb20352	-0.256	0.881284686482796	-4.4109	-4.1549	probable sugar ABC transporter permease protein
SMb20353	-0.0481	0.884999906845021	-1.0297	-0.9816	putative oxidoreductase protein
SMb20354	-0.0385	0.876917877706377	-0.8149	-0.7764	HYPOTHETICAL PROTEIN
SMb20355	0.0854	0.78757265438624	-3.0254	-3.1108	HYPOTHETICAL PROTEIN
SMb20356	0.0571	0.853278472896054	-2.4588	-2.5158	putative sensory histidine kinase protein
SMb20357	0.0133	0.964760998395818	-1.9544	-1.9677	putative histidine kinase protein
SMb20358		NaN			putative regulatory protein
SMb20359	-0.1294	0.594623534705389	-3.502	-3.3726	HYPOTHETICAL PROTEIN
SMb20360	0.022	0.880121179943196	0.1239	0.1019	HYPOTHETICAL PROTEIN
SMb20361	0.0839	0.793970824040255	0.2363	0.1525	putative ionic voltage-gated channel protein
SMb20362	0.0598	0.821209462025377	-0.0054	-0.0652	putative inositol monophosphatase protein
SMb20363	-0.0197	0.871540446557537	-1.7731	-1.7534	putative iron ABC transporter ATP-binding protein
SMb20364	-0.0343	0.98088422231397	-1.6444	-1.6101	putative iron ABC transporter permease protein
SMb20365	-0.2924	0.228438400141939	-2.7108	-2.4184	putative ABC transporter iron-binding protein
SMb20366	-0.0067	0.987818113799269	-0.7161	-0.7094	putative transcriptional regulator protein
SMb20367	0.1973	0.461270292244869	-2.2468	-2.4441	putative transcriptional regulator protein
SMb20368	0.2195	0.57416716382857	-2.105	-2.3245	CONSERVED HYPOTHETICAL PROTEIN
SMb20369	0.0191	0.873488666640782	-2.2798	-2.2989	CONSERVED HYPOTHETICAL PROTEIN
SMb20370	-0.0868	0.844591747572343	-1.7449	-1.6582	putative ATP-binding transport protein
SMb20371	-0.09	0.725780322328444	-1.5563	-1.4663	putative sugar-phosphate isomerase protein
SMb20372	0.0018	0.989817943472458	-2.319	-2.3207	putative protein
SMb20373	-0.0905	0.663202795635399	-1.4602	-1.3697	HYPOTHETICAL PROTEIN
SMb20374	0.0731	0.875863607521062	-2.9469	-3.02	putative periplasmic substrate-binding protein
SMb20375	-0.0264	0.85479746365234	-2.4522	-2.4258	putative transcriptional regulator protein
SMb20376	-0.0218	0.999430969168772	-3.0031	-2.9813	CONSERVED HYPOTHETICAL PROTEIN
SMb20377	-0.1182	0.757753890904167	-1.6112	-1.493	putative translation initiation inhibitor protein
SMb20378	0.055	0.605575292137621	-2.181	-2.236	putative aldehyde dehydrogenase protein
SMb20379	-0.0243	0.921694830915636	-2.7853	-2.761	putative aminotransferase protein
SMb20380	0.0515	0.840500894075676	-2.4696	-2.5211	putative ABC transporter ATP-binding protein
SMb20381	-0.0059	0.977960499556189	-2.3413	-2.3355	putative ABC transporter permease protein
SMb20382	-0.0731	0.897671056415472	-3.2561	-3.1831	putative ABC transporter permease protein
SMb20383	0.0274	0.965344246911878	-2.885	-2.9124	putative ABC transporter periplasmic solute-binding protein
SMb20384	0.0003	0.999517340572552	0.9373	0.937	putative dipeptidase protein
SMb20385	0.112	0.683317231279446	-0.2964	-0.4084	HYPOTHETICAL PROTEIN
SMb20386	0.0135	0.985615116512725	-2.5976	-2.6111	HYPOTHETICAL PROTEIN
SMb20387	-0.0243	0.931985382696402	-1.3755	-1.3511	putative transcriptional regulator protein
SMb20388	-0.1272	0.824765218466647	-2.3323	-2.2051	putative NADPH:quinone oxidoreductase protein
SMb20389	-0.0363	0.926312360665722	-2.7664	-2.73	HYPOTHETICAL PROTEIN
SMb20390	0.107	0.872571543033997	-3.7044	-3.8114	HYPOTHETICAL PROTEIN
SMb20391	0.0046	0.975229299276094	1.5743	1.5697	putative cellulose synthase catalytic subunit protein
SMb20392	0.1802	0.689083860890496	-1.0594	-1.2396	putative transcriptional regulator protein
SMb20393	0.0584	0.803464211916846	-2.9939	-3.0523	rbcL_putative ribulose bisphosphate carboxylaseoxygenase. large subunit protein
SMb20394	0.0713	0.654284165072647	-3.8569	-3.9282	CONSERVED HYPOTHETICAL PROTEIN
SMb20395	-0.0827	0.725506676117293	-2.7929	-2.7102	putative dehydrogenase protein
SMb20396	0.0988	0.56463798836874	-0.5959	-0.6947	putative dehydrogenase protein
SMb20397	0.13	0.602181190526696	-2.539	-2.6691	putative oxidoreductase protein
SMb20398	0.1625	0.956408101046447	-3.2284	-3.3908	CONSERVED HYPOTHETICAL PROTEIN
SMb20399		NaN			HYPOTHETICAL PROTEIN
SMb20400	-0.0498	0.690115817755229	-1.7178	-1.668	HYPOTHETICAL PROTEIN
SMb20401	-0.0338	0.983025265281984	-1.7994	-1.7656	HYPOTHETICAL PROTEIN
SMb20402	0.2262	0.506897867840795	-2.8925	-3.1186	putative alcohol dehydrogenase cytochrome c subunit precursor protein
SMb20403	0.1282	0.981122249081612	-3.5089	-3.6371	putative oxidoreductase subunit protein
SMb20404	-0.0602	0.898725486764714	-3.5546	-3.4944	putative aldehyde dehydrogenase protein
SMb20405	-0.1444	0.833263498834161	-3.24	-3.0957	putative transcriptional regulator protein
SMb20406	0.0205	0.958513768369557	0.7673	0.7468	hyuA_putative hydantoin utilization protein A
SMb20407	-0.0405	0.856555811043261	-3.1188	-3.0784	hyuB_putative N-methylhydantoinase. hydantoin utiliztion protein
SMb20408	-0.0005	0.942395453903316	-1.8532	-1.8527	CONSERVED HYPOTHETICAL PROTEIN
SMb20409	0.2191	0.201963135499824	-1.4504	-1.6695	putative hydroxybutyrate dehydrogenase protein
SMb20410	0.0061	0.985243305352024	-2.6045	-2.6106	putative glycine-betaine-binding protein
SMb20411	-0.07	0.773313575370066	-1.4345	-1.3645	CONSERVED HYPOTHETICAL PROTEIN
SMb20412	0.0106	0.982569471186343	-2.9097	-2.9203	CONSERVED HYPOTHETICAL PROTEIN
SMb20413	0.1315	0.484648729970127	-0.7151	-0.8466	HYPOTHETICAL PROTEIN
SMb20414	0.0152	0.97433884316347	-2.278	-2.2932	HYPOTHETICAL PROTEIN
SMb20415	0.0341	0.788662020846504	-2.1779	-2.212	putative oxidoreductase protein
SMb20416	0.0698	0.910220471208224	-2.6922	-2.762	ugpB_probable ABC transporter periplasmic glycerol-3-phosphate-binding protein precursor
SMb20417	-0.0805	0.822803916389633	-2.7535	-2.673	ugpA_probable glycerol-3-phosphate ABC transporter permease protein
SMb20418	-0.1043	0.95013264497345	-3.0405	-2.9361	ugpE_probable glycerol-3-phosphate ABC transporter permease protein
SMb20419	0.0929	0.561799759954007	-1.5234	-1.6164	ugpC_probable glycerol-3-phosphate ABC transporter ATP-binding protein
SMb20420	-0.0142	0.9701768163872	-2.4148	-2.4006	putative glutathione S-transferase protein
SMb20421	-0.0122	0.97793631503499	-1.8995	-1.8873	TRm21_putative Transposase for insertion sequence ISRm21 protein
SMb20422	0.0788	0.536063352583932	-0.9816	-1.0604	putative oxidoreductase protein
SMb20423	0.1163	0.691650812991814	-2.1002	-2.2165	putative aminotransferase protein
SMb20424	0.1454	0.55848564547902	-0.3417	-0.4871	putative succinate-semialdehyde dehydrogenase protein
SMb20425	0.0878	0.620085690437575	-0.6975	-0.7854	putative transcriptional regulator protein
SMb20426	0.1916	0.544256919889664	-2.773	-2.9645	hypothetical transcriptional regulator protein
SMb20427	0.1084	0.646286249685182	-2.3428	-2.4512	putative amino acid ABC transporter ATP-binding protein
SMb20428	-0.0651	0.838369181786121	-1.4014	-1.3363	putative ABC transporter amino acid-binding protein
SMb20429	0.1134	0.763992646416033	-1.5054	-1.6189	putative amino acid ABC transporter permease protein
SMb20430	-0.1203	0.393432648486384	-2.8146	-2.6943	putative amino acid ABC transporter permease protein
SMb20431	0.0744	0.783102598106872	-3.0155	-3.0899	hypothetical arylmalonate decarboxylase protein
SMb20432	-0.0944	0.723035747423643	-1.8651	-1.7708	putative threonine dehydratase protein
SMb20433	0.0251	0.762698520777978	-2.5889	-2.6141	putative cyclodeaminase protein
SMb20434	-0.185	0.644689966471374	-3.3493	-3.1643	putative hydrolasepeptidase protein
SMb20435	-0.011	0.978608869132226	-2.8272	-2.8162	HYPOTHETICAL PROTEIN
SMb20436	0.3485	0.72811688199901	-3.3474	-3.6959	putative nitrate transporter protein
SMb20441	-0.0158	0.96733775275725	0.3083	0.3242	putative transcriptional regulator protein
SMb20442	-0.0261	0.929885212881274	-0.9785	-0.9524	putative periplasmic solute-binding protein
SMb20443	-0.0488	0.911060086833448	-1.2473	-1.1986	putative permease protein
SMb20444	0.013	0.954902866172815	-1.8985	-1.9115	putative protein
SMb20445	0.0238	0.858457770145937	-2.4597	-2.4836	putative alcohol dehydrogenase protein
SMb20446	0.107	0.761512134457561	-2.0021	-2.1091	uxuA_putative D-mannonate dehydratase protein
SMb20447	0.2028	0.626592141124743	-0.6542	-0.857	HYPOTHETICAL PROTEIN
SMb20448	0.1139	0.810996093811934	-1.63	-1.7439	HYPOTHETICAL PROTEIN
SMb20449	0.0533	0.818064582152036	-2.5494	-2.6027	putative methyltransferase protein
SMb20450	0.0681	0.593768106165323	-0.651	-0.7191	putative regulatory protein
SMb20451	0.1219	0.565399231951049	0.3518	0.2299	CONSERVED HYPOTHETICAL PROTEIN
SMb20452	-0.029	0.952470362799238	-1.4018	-1.3728	CONSERVED HYPOTHETICAL PROTEIN
SMb20453	-0.0089	0.988034793610505	-2.7572	-2.7482	putative gluconolactonase precursor protein
SMb20454	0.208	0.540624342450611	-1.3086	-1.5166	CONSERVED HYPOTHETICAL PROTEIN
SMb20455	-0.0313	0.94118492004059	-2.8772	-2.8459	putative transcriptional regulator protein
SMb20456	0.0018	0.994315797251023	-0.7665	-0.7683	putative dehydrogenasereductase protein
SMb20457	0.0089	0.957630438324702	-1.5943	-1.6032	putative transcriptional regulator TRANSCRIPTION REGULATOR protein
SMb20458	0.2788	0.70836345286336	-3.1808	-3.4596	putative dTDP-glucose 4.6-dehydratase protein
SMb20459	-0.0465	0.887725507913393	-3.4017	-3.3552	putative UDP-glucose 4-epimerase protein
SMb20460	-0.0298	0.784472775571827	-3.1908	-3.161	putative cellulose synthase protein
SMb20461	-0.1048	0.765478793342123	-0.5678	-0.463	CONSERVED HYPOTHETICAL PROTEIN
SMb20462	0.0157	0.858883240496975	-3.1112	-3.1269	putative cellulase H precursor protein
SMb20463	-0.0225	0.941976045447808	-1.5271	-1.5046	CONSERVED HYPOTHETICAL PROTEIN
SMb20464	0.1162	0.620201559461987	-0.6934	-0.8096	HYPOTHETICAL PROTEIN
SMb20465	-0.2495	0.496380438955571	-2.6076	-2.3581	HYPOTHETICAL PROTEIN
SMb20466	-0.0532	0.895397752260212	-1.0475	-0.9943	hypothetical glucanase protein
SMb20467	0.0206	0.849300848972663	-2.4538	-2.4743	putative sensor kinase protein
SMb20468	-0.0388	0.924115037482339	-2.9437	-2.9049	putative sensory transduction DNA-binding response regulator protein
SMb20469	0.054	0.865534396934467	-2.3114	-2.3654	HYPOTHETICAL PROTEIN
SMb20470	0.0777	0.79057374607103	-2.6016	-2.6793	HYPOTHETICAL PROTEIN
SMb20471	-0.2428	0.708879118959501	-3.5035	-3.2606	HYPOTHETICAL PROTEIN
SMb20472	-0.0345	0.928328302650634	-3.1335	-3.099	putative nodulation protein
SMb20473	0.2591	0.709264314411818	-3.0627	-3.3218	HYPOTHETICAL PROTEIN
SMb20474	0.0744	0.749542551007975	-2.0054	-2.0798	HYPOTHETICAL PROTEIN
SMb20475	-0.0107	0.994007826609994	-2.1529	-2.1422	CONSERVED HYPOTHETICAL PROTEIN
SMb20476	0.3616	0.438349567889341	-1.7378	-2.0993	putative ABC transporter periplasmic dipeptide-binding protein
SMb20477	0.044	0.953185042960722	-3.2137	-3.2577	putative didpeptide ABC transporter permease protein
SMb20478	0.0315	0.954033541138495	-1.7933	-1.8248	putative dipeptide ABC transporter permease and ATP-binding protein
SMb20479	0.0336	0.883934442857148	-0.0904	-0.124	putative dipeptide ABC transporter ATP-binding protein
SMb20480	-0.1536	0.799023999056438	-3.0942	-2.9406	putative transcriptional regulator protein
SMb20481	0.1067	0.890462247032519	0.0062	-0.1005	asnO_putative asparagine synthetase (glutamine amidotransferase) protein
SMb20482	0.1453	0.742096201735091	-2.8603	-3.0056	HYPOTHETICAL PROTEIN
SMb20483	-0.1592	0.784200192587206	-2.6505	-2.4913	putative catabolite repressor protein
SMb20484	-0.0588	0.791218162114256	-2.1165	-2.0576	putative ABC transporter periplasmic sugar-binding protein
SMb20485	-0.1371	NaN	-4.1458	-4.0087	putative sugar ABC transporter ATP-binding protein
SMb20486	-0.0228	0.847037376543393	-3.0946	-3.0718	putative sugar ABC transporter permease protein
SMb20487	-0.1497	0.663792992854453	-1.9752	-1.8255	putative sugar ABC transporter permease protein
SMb20488	-0.0091	0.983795101500306	-0.939	-0.9298	CONSERVED HYPOTHETICAL PROTEIN
SMb20489	0.0016	0.96430992820225	-2.4033	-2.4048	putative carbohydrate kinase protein
SMb20490	0.0322	0.833293368813969	-2.6438	-2.676	fucA2_putative L-fuculose phosphate aldolase protein
SMb20491	-0.141	0.488433240318482	-1.8172	-1.6762	CONSERVED HYPOTHETICAL PROTEIN
SMb20492	0.5255	0.528405756757754	-3.5216	-4.0471	putative short chain oxidoreductase protein
SMb20493	-0.0531	0.983753845670445	-3.1539	-3.1008	putative short chain dehydrogenasereductase protein
SMb20494	0.2699	NaN	-3.0282	-3.2981	putative transcriptional regulator protein
SMb20495	0.2959	0.614512134361041	-2.3341	-2.63	CONSERVED HYPOTHETICAL PROTEIN
SMb20496	0.0119	0.955351607670869	-3.743	-3.7549	probable GMC oxidoreductase protein
SMb20497	-0.2509	0.26945520311662	-2.813	-2.5621	lyx_putative L-xylulose kinase protein
SMb20498	0.076	0.871090365286215	-0.6444	-0.7203	CONSERVED HYPOTHETICAL PROTEIN
SMb20499	0.0703	0.736797809239644	-3.1827	-3.253	putative glycerol-3-phosphate dehydrogenase protein
SMb20500	-0.0152	0.959046619616811	-2.3517	-2.3365	putative aldoketo reductase protein
SMb20501	0.084	0.682545587654636	-2.7998	-2.8838	putative transcriptional regulator protein
SMb20502	0.0045	0.947833837672913	-2.4773	-2.4818	putative sugar ABC transporter permease protein
SMb20503	0.074	0.761782304999868	-3.6573	-3.7312	putative sugar ABC transporter ATP-binding protein
SMb20504	0.1457	0.747386775016919	-1.6827	-1.8284	putative ABC transporter periplasmic sugar-binding protein
SMb20505	-0.0489	0.821481052310207	-3.2197	-3.1708	tfxG_putative trifolitoxin immunity protein
SMb20506	-0.0099	0.965575515754268	-1.8141	-1.8043	putative sugar ABC transporter permease protein
SMb20507	-0.0108	0.977151620800162	0.2406	0.2514	putative sugar ABC transporter ATP-binding protein
SMb20508	0.1781	0.637986784859091	-2.3877	-2.5659	putative ABC transporter periplasmic sugar-binding protein
SMb20509	0.081	0.864799887105707	-0.2794	-0.3604	putative transcriptional regulator protein
SMb20510	0.1094	0.873514589024047	-2.6559	-2.7653	dgoA_probable galactonate dehydratase protein
SMb20511	-0.0218	0.968863886127648	-2.9144	-2.8926	putative oxidoreductase protein
SMb20513	-0.1497	0.761147726524481	-3.5385	-3.3888	CONSERVED HYPOTHETICAL PROTEIN
SMb20514	-0.1016	0.851522784660608	-3.2678	-3.1662	putative protein-glutamate methyltransferase protein
SMb20515	-0.148	0.81979294947859	-2.6679	-2.5199	putative chemotaxis methyltransferase protein
SMb20516	-0.0336	0.909111847287085	-3.0619	-3.0283	putative response regulator protein
SMb20517	0.1191	0.557552294377858	-1.466	-1.5851	HYPOTHETICAL PROTEIN
SMb20518	0.5552	0.0526762064006938	-4.197	-4.7523	HYPOTHETICAL PROTEIN
SMb20519	-0.0107	0.756007682683543	-3.7365	-3.7258	CONSERVED HYPOTHETICAL PROTEIN
SMb20520	0.1223	0.672490278205268	-2.2469	-2.3692	HYPOTHETICAL PROTEIN
SMb20521	0.1001	0.826595739490981	0.7473	0.6473	HYPOTHETICAL PROTEIN
SMb20522		NaN			HYPOTHETICAL PROTEIN
SMb20523	-0.0914	0.564136841307735	0.8117	0.9031	hypothetical protein TRANSMEMBRANE
SMb20525	0.0487	0.859110392218781	-2.606	-2.6547	putative transcriptional regulator protein
SMb20527		NaN			CONSERVED HYPOTHETICAL PROTEIN
SMb20528	-0.1653	0.487506312827632	-1.6729	-1.5076	HYPOTHETICAL PROTEIN
SMb20529	-0.2676	0.689011611771252	-3.4654	-3.1978	CONSERVED HYPOTHETICAL PROTEIN
SMb20530	0.0468	0.898015966227909	-0.2127	-0.2594	HYPOTHETICAL PROTEIN
SMb20531	-0.2974	0.592999492209213	-4.063	-3.7657	putative RNA polymerase sigma factor. ECF subfamily protein
SMb20532	-0.4986	0.601373329548088	-4.2913	-3.7928	hypothetical protein
SMb20533	-0.1768	0.178803380876623	-2.5476	-2.3708	HYPOTHETICAL PROTEIN
SMb20534	-0.1079	0.802384783878406	-2.2469	-2.139	HYPOTHETICAL PROTEIN
SMb20535	-0.0175	0.95263084528426	-2.0812	-2.0637	putative dehydrogenase protein
SMb20536	-0.1426	0.795186360203022	-2.7263	-2.5837	HYPOTHETICAL PROTEIN
SMb20537	-0.4343	0.588334748619688	-3.9994	-3.5651	putative transcriptional regulator protein
SMb20538	0.029	0.951216660525366	-1.444	-1.473	putative solute-binding protein
SMb20539	0.1685	0.762114064276897	-3.1868	-3.3553	cyaF6_probable adenylate cyclase protein
SMb20540	-0.0156	0.929968624323794	2.9361	2.9517	HYPOTHETICAL PROTEIN
SMb20541	-0.0762	0.734698362668598	-1.6916	-1.6154	putative protein in ISRm14
SMb20542	-0.2247	0.817602863443057	0.5791	0.8038	putative protein in ISRm14
SMb20543	0.1293	0.729170587390831	-3.0261	-3.1553	putative protein in ISRm14
SMb20544	0.0248	0.982559023244649	0.9811	0.9564	putative protein in ISRm14
SMb20545	0.092	0.806975890428728	0.0995	0.0076	HYPOTHETICAL PROTEIN
SMb20546	-0.0376	0.94729140203917	-2.7611	-2.7235	CONSERVED HYPOTHETICAL PROTEIN
SMb20547	0.0987	0.903281250947875	-2.8273	-2.926	HYPOTHETICAL PROTEIN
SMb20548	0.0274	0.974060059127611	-2.7785	-2.806	HYPOTHETICAL PROTEIN
SMb20549	0.1201	0.78862610017581	-2.4746	-2.5947	CONSERVED HYPOTHETICAL PROTEIN
SMb20550	-0.1564	0.653370742522536	-1.752	-1.5956	CONSERVED HYPOTHETICAL PROTEIN
SMb20551	0.2321	0.539260600082854	1.7843	1.5522	HYPOTHETICAL PROTEIN
SMb20552	0.0684	0.913444171526834	-0.0354	-0.1038	HYPOTHETICAL PROTEIN
SMb20553	0.0139	0.836360856566173	-3.0206	-3.0345	HYPOTHETICAL PROTEIN
SMb20554	0.1375	0.654167709057155	-2.4971	-2.6346	HYPOTHETICAL PROTEIN
SMb20555	-0.0713	0.497545269790658	-1.8185	-1.7472	HYPOTHETICAL PROTEIN
SMb20556	-0.0359	0.895145035391148	-0.6086	-0.5726	HYPOTHETICAL PROTEIN
SMb20557	0.1681	0.663890009047553	-2.5845	-2.7526	CONSERVED HYPOTHETICAL PROTEIN
SMb20558	-0.0947	0.912712779954442	-2.9256	-2.8309	HYPOTHETICAL PROTEIN
SMb20559	-0.1025	0.987882357156652	-3.6924	-3.59	CONSERVED HYPOTHETICAL PROTEIN
SMb20560	0.0836	0.772706449764551	-2.1834	-2.267	CONSERVED HYPOTHETICAL PROTEIN
SMb20561	0.1373	NaN	-2.9935	-3.1308	HYPOTHETICAL PROTEIN
SMb20562	-0.0576	0.854226051471589	-1.08	-1.0224	HYPOTHETICAL PROTEIN
SMb20563	0.0887	0.725270367759688	0.0777	-0.011	HYPOTHETICAL PROTEIN
SMb20568	-0.0119	0.92582014079679	-1.6778	-1.6659	putative amino acid uptake ABC transporter solute-binding protein. LeuIle/Val-binding protein family
SMb20569	-0.0747	0.87230277249567	-2.1552	-2.0805	putative ABC transporter ATP-binding protein
SMb20570	0.018	0.938481520576286	-1.8689	-1.8869	putative aliphatic sulfonates uptake ABC transporter periplasmic solute-binding protein precursor
SMb20571	-0.0499	0.870131946729953	-3.5886	-3.5387	putative aliphatic sulfonate uptake ABC transporter permease protein
SMb20573	0.008	0.979689835547982	-2.3663	-2.3742	putative NADH-dependent FMN reductase protein
SMb20574	-0.0027	0.853537950338105	-2.7912	-2.7885	putative maltooligosyl trehalose synthase protein
SMb20575	-0.0257	0.938791145335471	-1.5963	-1.5706	pcaB_putative 3-carboxy-cis.cis-muconate cycloisomerase protein
SMb20576	-0.1099	0.490459266350703	-2.3839	-2.274	pcaG_putative protocatechuate 3.4-dioxygenase alpha chain protein
SMb20577	-0.0949	0.748942942402239	-1.6977	-1.6028	pcaH_putative protocatechuate 3.4-dioxygenase beta chain protein
SMb20578	-0.0182	0.974526981340935	-0.6289	-0.6107	pcaC_putative gamma carboxymuconolactone decarboxylase protein
SMb20579	0.1065	0.815154769547682	-0.1348	-0.2413	pcaD_putative beta-ketoadipate enol-lactone hydrolase protein
SMb20580	0.1673	0.604014745866366	-0.9519	-1.1192	pcaQ_putative transcriptional activator of the pca operon. LysR family protein
SMb20581	-0.0677	0.951911447241858	-3.1696	-3.1019	putative 4-hydroxyphenylpyruvate dioxygenase protein
SMb20582	-0.1622	0.771343115800674	-3.1508	-2.9885	putative transcriptional regulator. LysR family protein
SMb20583	0.0193	0.799188250002563	-2.4325	-2.4518	pobA_putative 4-hydroxybenzoate hydroxylase protein
SMb20584	0.1067	0.829493968751009	-2.858	-2.9647	conserved hypothetical protein
SMb20585	-0.0528	0.818793183427375	-1.7948	-1.7421	ggt_putative gamma-glutamyltranspeptidase protein
SMb20586	-0.1902	0.408195477069517	-1.9083	-1.718	putative transcriptional regulator. IclR family protein
SMb20587	-0.0153	0.922997380599553	-3.0983	-3.083	putative CoA-transferase subunit A protein
SMb20588	-0.1115	0.665232469554329	-1.7922	-1.6807	putative CoA-transferase subunit B protein
SMb20589	-0.1079	0.726966948480268	-2.7268	-2.6189	pcaF_putative beta-ketoadipyl CoA thiolase protein
SMb20590	0.2014	0.64241104761347	-2.5398	-2.7412	HYPOTHETICAL PROTEIN
SMb20591	0.1522	0.464520096924915	-1.7847	-1.937	HYPOTHETICAL PROTEIN
SMb20592	-0.1169	0.781378549135203	-2.6671	-2.5502	rpo_putative RNA polymerase sigma factor protein
SMb20593	-0.018	0.951353518572659	-1.0758	-1.0578	HYPOTHETICAL PROTEIN
SMb20594	-0.0209	0.941804902262714	1.0733	1.0942	amcY_putative amicyanin precursor protein
SMb20595	-0.0452	0.87417768682449	-0.9202	-0.875	ftsK2_putative cell division protein FtsK like protein
SMb20596	-0.0365	0.939585165822625	-0.5448	-0.5083	HYPOTHETICAL PROTEIN
SMb20597	0.1703	0.0497207657402927	-1.9936	-2.1639	conserved hypothetical membrane protein
SMb20598	0.0434	0.910878375801374	-0.3297	-0.3731	repA3_probable replication protein
SMb20599	0.0893	0.589369835101337	-1.9772	-2.0666	repB3_putative smb01f11-replication protein
SMb20600	-0.0296	0.964662184446206	-1.4557	-1.4261	HYPOTHETICAL PROTEIN
SMb20602	-0.0268	0.991124810912893	-3.3991	-3.3724	putative ureashort-chain amide or branched-chain amino acid uptake ABC transporter ATP-binding protein
SMb20603	0.1409	0.340304811681539	-3.1267	-3.2676	putative ureashort-chain amide or branched-chain amino acid uptake ABC transporter permease protein
SMb20604	0.399	NaN	-3.082	-3.481	putative ureashort-chain amide or branched-chain amino acid uptake ABC transporter permease protein. possibly fusion protein
SMb20605	0.1332	0.595696205147995	-2.5274	-2.6606	putative ureashort-chain amide or branched-chain amino acid uptake ABC transporter periplasmic solute-binding protein precursor
SMb20606	-0.0335	0.989191159139621	-2.2821	-2.2485	HYPOTHETICAL PROTEIN
SMb20607	0.0515	0.73168755645086	-2.4353	-2.4868	CONSERVED HYPOTHETICAL PROTEIN
SMb20608	0.0249	0.953924660254502	-2.4122	-2.4371	putative transcriptional regulator. ArsR family protein
SMb20609	0.0458	0.859358282280543	-2.2196	-2.2654	putative two-component sensor histidine kinase protein
SMb20610	-0.0497	0.684946429101387	-0.4358	-0.3861	putative two-component response regulator protein
SMb20611	0.1311	0.693832004254377	0.3509	0.2198	dctA_C4-dicarboxylate transport protein
SMb20612	0.0395	0.95183366722683	-0.2494	-0.2889	dctB_C4-dicarboxylate transport sensor protein
SMb20613	-0.2576	0.4563158031424	-3.5306	-3.273	dctD_C4-dicarboxylate transport transcriptional regulatory protein
SMb20614	0.0128	0.956138452866262	-1.0433	-1.0561	HYPOTHETICAL PROTEIN
SMb20615	0.066	0.908041609090588	0.2903	0.2243	thiC_putative thiamine biosynthesis protein
SMb20616	-0.0365	0.942960218054361	0.5585	0.5949	thiO_putative thiamine biosynthesis oxidoreductase protein
SMb20617	0.0094	0.975583876093033	0.2346	0.2252	thiG_putative thiamine biosynthesis protein
SMb20618	-0.0346	0.913292348641549	-1.2097	-1.1751	thiE_putative thiamine-phosphate pyrophosphorylase protein
SMb20619	-0.0234	0.929044189306357	-0.3987	-0.3753	putative regulatory protein
SMb20620	-0.0758	0.782928354769943	-1.8625	-1.7867	putative sugar uptake ABC transporter periplasmic solute-binding protein precursor
SMb20621		NaN			putative sugar uptake ABC transporter permease protein
SMb20622	-0.1211	0.562746147546453	-2.1298	-2.0086	putative sugar uptake ABC transporter ATP-binding protein
SMb20623	0.009	0.975418749474841	-1.237	-1.246	conserved hypothetical protein
SMb20624	-0.0197	0.528569665045764	-2.6055	-2.5858	putative translation initiation factor subunit protein
SMb20625	-0.1147	0.861349019807394	-0.8874	-0.7727	hypothetical membrane protein
SMb20626	0.0623	0.897347251589516	-2.5568	-2.6191	putative transcriptional regulator. AraC family protein
SMb20627	-0.0062	0.979992052067696	1.3056	1.3117	CONSERVED HYPOTHETICAL PROTEIN
SMb20628	0.0165	0.96397791404211	0.5945	0.578	CONSERVED HYPOTHETICAL PROTEIN
SMb20629	0.0334	0.934299862588972	-0.0805	-0.1139	HYPOTHETICAL PROTEIN
SMb20630	-0.0814	0.772861161428373	-3.0453	-2.9639	putative sugar uptake ABC transporter ATP-binding protein
SMb20631	-0.0723	0.843871615741572	-2.3042	-2.2319	conserved hypothetical protein
SMb20632	0.0524	0.813262281112255	-3.1244	-3.1767	putative sugar uptake ABC transporter permease protein
SMb20633	-0.0079	0.988167616583386	-2.6389	-2.6311	putative sugar uptake ABC transporter permease protein
SMb20634	0.1088	0.868113449026606	-1.572	-1.6808	putative sugar uptake ABC transporter periplasmic solute-binding protein precursor
SMb20636	0.0166	0.962977426998554	0.1116	0.095	TRm19_putative transposase of insertion sequence ISRm19 protein
SMb20647	-0.1635	0.763545744125247	-1.3869	-1.2234	HYPOTHETICAL PROTEIN
SMb20648	0.0281	0.887022465802833	-3.1044	-3.1326	putative oxidoreductase protein
SMb20649	0.1171	0.799781257309004	-0.4587	-0.5758	nadE1_putative NH(3)-dependent NAD(+) synthetase protein
SMb20650	0.0341	0.957422263659262	0.112	0.0779	putative long-chain fatty-acid-CoA ligase protein
SMb20651	0.0454	0.914753569024974	0.629	0.5836	HYPOTHETICAL PROTEIN
SMb20652	-0.0373	0.973852976738417	-0.0911	-0.0538	asnB_putative asparagine synthetase protein
SMb20654	0.0524	0.801726932238713	-1.7195	-1.7719	HYPOTHETICAL PROTEIN
SMb20655	-0.4902	0.100305777137014	-4.4826	-3.9924	CONSERVED HYPOTHETICAL PROTEIN
SMb20656	0.0075	0.821236638923002	-3.3087	-3.3163	putative oxidoreductase protein
SMb20657	0.0793	0.787694616000616	-4.4544	-4.5336	hypothetical membrane protein
SMb20658	0.277	0.601055360671882	-3.2375	-3.5145	putative sugar uptake ABC transporter permease protein
SMb20659	-0.0142	0.963662724543771	1.4375	1.4517	putative sugar uptake ABC transporter permease protein
SMb20660	-0.2715	0.79289582890706	-3.72	-3.4484	putative sugar uptake ABC transporter periplasmic solute-binding protein precursor
SMb20661	-0.0755	0.834294810597015	-0.0014	0.0742	putative sugar uptake ABC transporter ATP-binding protein
SMb20662	-0.0611	0.371034245722082	-2.8111	-2.75	putative oxidoreductase protein
SMb20663	0.1898	0.31952657286425	-2.5797	-2.7695	conserved hypothetical protein
SMb20664	0.0884	0.875523394022968	-0.8435	-0.9319	putative transcriptional regulator. GntR family protein
SMb20665	-0.0125	0.948694105268596	0.8786	0.8911	putative partial transposase of insertion sequence ISRm17 protein
SMb20666	0.0363	0.991339116495516	-1.7684	-1.8047	putative aldolase. possibly L-fuculose-phosphate aldolase protein
SMb20667	0.0447	0.779839722233998	-3.0287	-3.0734	putative transcriptional regulator. LacI family protein
SMb20668	-0.3163	0.550158357445498	-3.4968	-3.1805	conserved hypothetical protein
SMb20669	0.0101	0.942016694188102	-2.1424	-2.1525	conserved hypothetical protein. possibly hydroxypyruvate isomerase
SMb20670	-0.0872	0.475662040520392	-2.2395	-2.1523	conserved hypothetical protein
SMb20671	-0.0129	0.974890801392607	-0.9081	-0.8952	putative sugar uptake ABC transporter periplasmic solute-binding protein precursor
SMb20672	0.1131	0.825070349788064	0.1304	0.0172	putative sugar uptake ABC transporter permease protein
SMb20673		NaN			putative sugar uptake ABC transporter ATP-binding protein
SMb20674	0.0553	0.884352559515535	-1.0231	-1.0784	putative transcriptional regulator. LacI family protein
SMb20675	-0.129	0.845849018308287	-3.7326	-3.6036	conserved hypothetical protein
SMb20676	-0.1094	0.778436861037638	-2.8909	-2.7815	HYPOTHETICAL PROTEIN
SMb20677	0.0045	0.980919177094934	-2.5699	-2.5744	conserved hypothetical protein
SMb20678	0.0138	0.909253364215531	-0.9163	-0.9301	ttuD2_putative hydroxypyruvate reductase protein
SMb20679	-0.0726	0.71784613860161	-2.443	-2.3704	glxR_putative tartronate semialdehyde reductase protein
SMb20680	-0.1158	0.790867751000448	0.2609	0.3767	hyi_putative hydroxypyruvate isomerase protein
SMb20681	-0.1634	0.719561156824442	-3.8183	-3.6549	gcl_putative glyoxylate carboligase protein
SMb20682	-0.1328	0.531473352263714	-1.321	-1.1882	iclR_putative acetate operon repressor IclR protein
SMb20683	-0.1419	0.840253414017281	1.4425	1.5844	putative transcriptional regulator. LysR family protein
SMb20684	0.1161	0.808725275726748	-0.8662	-0.9823	conserved hypothetical protein
SMb20685	-0.0802	0.919734985430497	-1.6756	-1.5955	conserved hypothetical protein
SMb20686	0.0115	0.977146058085197	-1.4682	-1.4798	putative ATP-dependent DNA ligase protein
SMb20687	-0.0619	0.97563932004442	-3.244	-3.1821	HYPOTHETICAL PROTEIN
SMb20688	0.0083	0.87248406234353	-2.1242	-2.1325	CONSERVED HYPOTHETICAL PROTEIN
SMb20689	0.1053	0.636243652333874	-2.2258	-2.3311	xthA4_probable exodeoxyribonuclease III protein
SMb20690	0.0301	0.933792463711437	-1.6548	-1.6849	HYPOTHETICAL PROTEIN
SMb20691	-0.0544	0.916739897792938	-2.6808	-2.6263	HYPOTHETICAL PROTEIN
SMb20692		NaN			idnO1_putative 5-keto-D-gluconate 5-reductase protein
SMb20693	0.6835	NaN	-4.1383	-4.8218	HYPOTHETICAL PROTEIN
SMb20694	0.1448	0.750605019488115	-3.1732	-3.3179	HYPOTHETICAL PROTEIN
SMb20695	0.0129	0.798014066024011	-2.5639	-2.5768	HYPOTHETICAL PROTEIN
SMb20696	-0.0641	0.884353888503804	-0.6385	-0.5744	HYPOTHETICAL PROTEIN
SMb20697	-0.0467	0.92515561999227	-2.2114	-2.1647	putative peptidase. similar to arginine utilization protein RocB
SMb20698	0.1437	0.514230120509246	-1.9378	-2.0815	putative transport protein. similar to E. coli multidrug resistance protein EmrB
SMb20699	-0.0684	0.843615214821271	-1.755	-1.6867	putative protein secretion protein. HlyD family. similar to E. coli EmrK
SMb20700	-0.0237	0.946469409061863	-1.2406	-1.2169	conserved hypothetical exported protein
SMb20701	0.006	0.96217904389259	-2.8348	-2.8408	conserved hypothetical protein
SMb20702	-0.0705	0.847837429398743	-2.5971	-2.5266	putative regulatory protein. possibly two-component response regulator
SMb20703	-0.2689	0.650521119023392	-3.6443	-3.3754	conserved hypothetical protein
SMb20704	-0.1896	NaN	-3.4316	-3.242	glgA2_putative glycogen synthase protein
SMb20705	-0.0453	0.84928786152707	-0.4791	-0.4338	conserved hypothetical membrane protein
SMb20706	-0.1296	0.804545591750776	-1.2268	-1.0972	putative amino acid uptake ABC transporter periplasmic solute-binding protein precursor
SMb20707	-0.0963	0.848055380131299	-3.1267	-3.0304	cyaG2_putative adenylate cyclase protein
SMb20708	0.0857	0.86573408173484	-0.9978	-1.0835	putative methylated-DNA--protein-cysteine methyltransferase
SMb20709	0.0391	0.825970573216766	-0.3793	-0.4183	putative 3-methyladenine DNA glycosylase protein
SMb20710	0.0405	0.863694448925223	-1.3821	-1.4226	putative dehydrogenase protein
SMb20711	-0.0687	0.812759305999479	-3.4943	-3.4257	HYPOTHETICAL PROTEIN
SMb20712	-0.0463	0.946008826399384	-2.1834	-2.1372	mocB_putative rhizopine uptake ABC transporter periplasmic solute-binding protein precursor
SMb20713	0.0263	0.877949070259953	-3.7358	-3.7621	putative sugar uptake ABC transporter ATP-binding protein
SMb20714	0.1182	0.737035964278015	-2.9242	-3.0423	putative sugar uptake ABC transporter permease protein
SMb20715	0.3004	0.537814925470937	-2.9702	-3.2706	putative transcriptional regulator. LysR family protein
SMb20716	-0.1502	0.214755235685846	-1.5878	-1.4376	conserved hypothetical membrane protein
SMb20717	0.0369	0.963649688823968	-3.1851	-3.222	putative transcriptional regulator. LacI family protein
SMb20718	-0.0301	0.958974808525972	-1.9429	-1.9128	putative sugar uptake ABC transporter ATP-binding protein
SMb20719	0.0729	0.782625191127263	-3.0188	-3.0917	putative sugar uptake ABC transporter permease protein
SMb20720	-0.0105	0.979033364182179	-0.9992	-0.9887	putative sugar uptake ABC transporter periplasmic solute-binding protein precursor
SMb20721	-0.0927	0.643714047437289	-3.0299	-2.9372	putative two-component sensor histidine kinase protein
SMb20722	0.0852	0.492826839616295	-2.4643	-2.5495	putative two-component response regulator protein
SMb20723	0.115	0.779266108787522	-3.0891	-3.204	putative iron ABC transporter periplasmic solute-binding protein precursor
SMb20724	-0.1163	0.908994233211963	-2.7894	-2.6731	conserved hypothetical exported protein
SMb20725	0.0068	0.924513506280504	-1.2482	-1.255	hypothetical membrane protein
SMb20726	0.0092	0.956182962408197	-1.86	-1.8692	conserved hypothetical membrane protein
SMb20727	0.6176	0.24751496815493	2.2141	1.5966	HYPOTHETICAL PROTEIN
SMb20728	0.0535	0.87684479597059	1.0968	1.0434	HYPOTHETICAL PROTEIN
SMb20729	-0.0201	0.888383512764678	-2.8542	-2.8342	HYPOTHETICAL PROTEIN
SMb20745	-0.036	0.906622176161408	1.1607	1.1967	glnII_putative glutatmine synthetase II protein
SMb20746	0.0315	0.889159097725354	-0.5256	-0.5571	HYPOTHETICAL PROTEIN
SMb20747	-0.1369	0.467746168545324	-1.9872	-1.8503	hypothetical enzyme. haloacid dehalogenaseepoxide hydrolase family protein
SMb20748	0.0491	0.867778499016877	1.5839	1.5348	pssF_putative glycosyltransferase protein
SMb20749	0.027	0.933531713342691	-1.8313	-1.8584	uxuB_putative D-mannonate oxidoreductase protein
SMb20750	-0.0674	0.660150621084138	-1.7934	-1.726	putative dehydrogense. possibly gluconate 5-dehydrogenase protein
SMb20751	-0.075	0.588476070659727	-2.0699	-1.9949	putative 3-hydroxyisobutyrate dehydrogenase protein
SMb20752	-0.0218	0.945791378927016	-1.7316	-1.7099	putative enoyl-CoA hydratase protein
SMb20753	0.0248	0.947890577240501	-3.3728	-3.3976	putative acyl-CoA dehydrogenase protein
SMb20754	-0.4284	0.367506611831744	2.448	2.8764	conserved hypothetical protein
SMb20755	0.0676	0.817893054265675	-1.8899	-1.9575	pccB_putative propionyl-CoA carboxylase beta chain protein
SMb20756	0.0373	0.915570032237414	-2.1386	-2.1759	pccA_putative propionyl-CoA carboxylase alpha chain protein
SMb20757	-0.0018	0.996343311747936	-2.432	-2.4302	bhbA_methylmalonyl-CoA mutase protein
SMb20758	0.1819	0.255988837882414	-2.1782	-2.3601	putative transcriptional regulator. GntR or ArsR family protein
SMb20759	0.0664	0.891157970324367	-3.1931	-3.2595	phnG_putative C-P (carbon-phosphorus lyase component protein
[truncated: 4,215 more rows]

## Sheet: rpoE4 over-expression
rpoE4 over-expression (pMLBAD-rpoE4 vs pMLBAD)
A1=pMLBAD-rpoE4
A2=pMLBAD
M = log2(A1/A2)
Gene ID	M	p value	log2(A1)	log2(A2)	Genomic Info
SMa0002	0.2102	0.564599214595296	-2.8341	-3.0443	fdoG_probable FdoG formate dehydrogenase-O alpha subunit
SMa0005	0.2951	0.74744759697029	-2.7121	-3.0072	fdoH_probable FdoH formate dehydrogenase-O. beta subunit
SMa0007	-0.2147	0.813023902316734	-2.5572	-2.3424	fdoI_probable FdoI formate dehydrogenase-O.gamma subunit
SMa0009	0.0643	0.90079654445972	0.3427	0.2784	fdhE_probable FdhE formate formation
SMa0011	-0.2025	0.353663960336755	3.6945	3.897	selA_SelA selenocysteine synthase
SMa0013		NaN			hypothetical protein
SMa0015	0.1417	0.725329355104784	-1.0634	-1.2051	selB_SelB selenocysteine-specific elongation factor
SMa0017	-0.1091	0.694016581767314	-2.2789	-2.1698	hypothetical protein
SMa0018	-0.1039	0.863888203770447	-2.1348	-2.0309	TRm2011-2a transposase
SMa0020	0.2882	0.740097490287587	-0.4658	-0.754	TRm2011-2b transposase
SMa0021	-0.018	0.962103540306362	-2.3094	-2.2913	hypothetical protein
SMa0025	-0.2533	0.554992321532491	-1.597	-1.3437	hypothetical protein
SMa0026	0.176	0.406024703338109	0.3101	0.1341	hypothetical protein
SMa0028	0.1659	0.679602650965024	-2.4083	-2.5743	selD_selenide. water dikinase (selenophosphate synthetase). SelD
SMa0031	0.1782	0.552143271664044	-0.8142	-0.9924	hypothetical protein
SMa0034	0.1222	0.849357314138424	-2.1672	-2.2894	possible protease
SMa0036	0.0311	0.955074587427277	-1.8113	-1.8424	putative ABC transporter ATP-binding protein
SMa0039	-0.0899	0.76552690128595	-2.5691	-2.4792	probable LysR-family protein
SMa0041	-0.2159	0.556506603129091	-2.9365	-2.7206	probable quinone oxidoreductase
SMa0044	0.27	0.45090054594917	-1.7087	-1.9787	hypothetical protein
SMa0045	0.0797	0.646595258637905	-2.5016	-2.5813	cah_Probable carbonic anhydrase. Cah
SMa0046	-0.1648	0.839385565339515	-3.444	-3.2791	hypothetical protein
SMa0050	-0.2625	0.536390887691177	-2.9046	-2.6421	hypothetical protein
SMa0052	0.1239	0.653225275979758	-1.8484	-1.9722	hypothetical protein
SMa0056	0.0737	0.654036486559979	-2.6279	-2.7016	putative dehydratase
SMa0058	-0.0426	0.517918473476715	-2.6159	-2.5733	conserved hypothetical protein
SMa0059	-0.0781	0.874741509672893	-0.5411	-0.463	putative dehydrogenease
SMa0060	-0.1018	0.837675714319954	-0.5527	-0.4509	putative regucalcin
SMa0062	0.0049	0.988495875294224	-2.5655	-2.5704	putative GntR-family transcriptional regulator
SMa0063	-0.1862	0.700649894501772	-2.8069	-2.6207	putative GntR-family transcriptional regulator
SMa0064	-0.259	0.622294170398706	-2.4498	-2.1908	conserved hypothetical protein
SMa0065	-0.1921	0.490273965492896	-2.1125	-1.9204	putative GntR-family transcriptional regulator
SMa0067	-0.1177	0.470457385123278	-1.9288	-1.8111	putative ABC transporter. periplasmic solute-binding protein
SMa0070	-0.0603	0.811922059906487	-1.9309	-1.8706	putative ABC transporter permease
SMa0072	-0.1897	0.668357183086779	-2.4814	-2.2917	putative ABC transporter ATP-binding protein
SMa0074	-0.0888	0.739299660318713	-2.7885	-2.6997	putative dehydrogenease
SMa0077	-0.15	0.3765085860646	-1.7574	-1.6075	hypothetical protein
SMa0078	-0.0399	0.991306828733554	-3.0188	-2.9789	putative LacI-family transcriptional regulator
SMa0079	-0.0075	0.898862757875686	-2.5483	-2.5407	putative ABC transporter permease
SMa0081	-0.0381	0.854470867427569	-3.0057	-2.9676	putative ABC transporter permease
SMa0082	-0.1223	0.39121678596753	-1.5486	-1.4263	putative ABC transporter. periplasmic solute-binding protein
SMa0083	0.0338	0.94758398055253	-2.756	-2.7898	putative ABC transporter ATP-binding protein
SMa0085	0.0526	0.91978890511714	-2.3728	-2.4255	putative dehydrogenease
SMa0087	-1.086	NaN	-4.0456	-2.9596	hypothetical protein
SMa0089	-0.0249	0.989385977086332	-2.3564	-2.3315	conserved hypothetical protein
SMa0091	-0.2544	0.0976976556800317	-2.989	-2.7346	hypothetical protein
SMa0093		NaN			putative D-alanine aminotransferase
SMa0095	0.0677	0.980137710645818	-2.8411	-2.9088	putative D-aminopeptidase
SMa0097	0.1435	0.73273194252656	-2.0355	-2.179	putative transcriptional regulator
SMa0101	0.0335	0.952483273246336	-2.589	-2.6226	conserved hypothetical protein
SMa0104	-0.1255	0.725970232430318	-2.0563	-1.9309	putative ABC transporter. periplasmic solute-binding protein
SMa0105	0.7011	0.342317583641269	-3.21	-3.9111	putative ABC transporter permease protein
SMa0106	0.1116	0.589332419274342	-0.0554	-0.167	putative ABC transporter. permease
SMa0108	0.0208	0.971030503519699	0.1688	0.1479	putative ABC transporter. ATP-binding protein
SMa0110	-0.0514	0.923500572042511	-1.2261	-1.1747	putative ABC transporter ATP-binding protein
SMa0112	-0.066	0.852090223952198	-0.2041	-0.1382	hypothetical protein
SMa0113	0.1502	0.678209971477628	-2.4075	-2.5577	putative sensory transduction histidine kinase
SMa0114	0.1987	0.7677894019062	-2.6945	-2.8932	putative sensory transduction regulatory protein
SMa0116	-0.1422	0.289999224372262	-2.4744	-2.3322	putative DnaJ/CbpA-type protein
SMa0117	-0.1106	0.927197424182005	-2.5006	-2.39	hypothetical protein
SMa0118	0.2164	0.681757429136777	-1.835	-2.0514	hypothetical protein
SMa0121	-0.1607	0.334411243056741	-0.8617	-0.701	hypothetical protein
SMa0123	0.0788	0.878163085631539	-0.1581	-0.2369	hypothetical protein
SMa0124	0.1773	0.85099317675334	1.0873	0.91	groEL3_GroEL3 chaperonin
SMa0125	-0.1274	0.815162054695945	0.3888	0.5162	groES3_GroES3 chaperonin
SMa0126		NaN			putative cold shock protein
SMa0128	0.2622	0.782135220467584	-0.6227	-0.8849	hypothetical protein
SMa0130	0.6882	NaN	-4.0236	-4.7118	putative fatty acid desaturase
SMa0132	0.0805	0.790202156434708	-2.0002	-2.0807	hypothetical protein
SMa0134	0.0468	0.932868378381961	-2.4491	-2.496	hypothetical protein
SMa0136		NaN			hypothetical protein
SMa0137	0.2018	0.427374481365253	-1.5427	-1.7445	putative kinase/esterase
SMa0139	-0.0174	0.932171477463742	-1.3821	-1.3647	hypothetical protein
SMa0142	-0.0476	0.83298031961207	-3.3424	-3.2948	possible protease
SMa0143	0.1615	0.535018926493322	-1.377	-1.5385	rpoE6_putative RpoE6 RNA polymerase sigma factor
SMa0144	-0.0366	0.938993002875148	-1.0631	-1.0265	hypothetical protein
SMa0146	0.3631	0.395925853874608	-3.0618	-3.4249	hypothetical protein
SMa0148	0.4094	0.63441228181719	-3.2669	-3.6763	hypothetical protein
SMa0149	0.2032	0.686347331136377	-2.9512	-3.1544	hypothetical protein
SMa0150	-0.056	NaN	-3.2756	-3.2196	probable long chain fatty acid CoA ligase
SMa0151	0.0082	0.988366961067392	-2.2475	-2.2558	hypothetical protein
SMa0155	-0.0974	0.844797268439797	0.1244	0.2218	hypothetical protein
SMa0157	0.2446	0.518637096272619	-2.088	-2.3326	conserved hypothetical protein
SMa0160	0.3352	0.486895721426871	-1.9561	-2.2913	putative GntR-family transcription regulator
SMa0162	0.1916	0.729892434468257	-0.1252	-0.3168	hypothetical protein
SMa0163	-0.0338	0.983007274829815	-1.783	-1.7492	pilQ2_probable PilQ pilus assembly protein
SMa0164	0.2649	0.623993984110407	-2.3609	-2.6258	hypothetical protein
SMa0166	0.1753	0.744332658016399	-1.9202	-2.0956	hypothetical protein
SMa0168	0.0449	NaN	-3.8171	-3.862	methyltransferase-like protein
SMa0169	0.0681	0.809447968673436	-3.0216	-3.0897	hypothetical protein
SMa0171	0.4548	0.393209738755514	-3.0682	-3.523	hypothetical protein
SMa0172	0.4731	0.318886339158142	-2.3639	-2.8371	conserved hypothetical protein
SMa0175	0.1573	0.754660379848631	-2.228	-2.3854	conserved hypothetical protein
SMa0179	0.0257	0.8068283632514	-3.0628	-3.0885	putative transcriptional activator
SMa0180	-0.1542	0.802039771785453	0.8611	1.0153	conserved hypothetical protein
SMa0181	0.3248	0.538496175899945	1.0012	0.6764	cspA5_probable CspA5 cold shock protein transcriptional regulator
SMa0185	0.3204	NaN	-1.123	-1.4434	possible transmembrane-transport protein
SMa0187	0.1991	0.136380285407956	-1.2898	-1.4889	putative oxidoreductase
SMa0189	0.0704	0.887229990371039	-1.3677	-1.4381	hypothetical protein
SMa0190	0.0438	0.950905543300419	-2.9401	-2.9839	hypothetical protein
SMa0191	-0.087	0.748613701739307	-0.8712	-0.7843	hypothetical protein
SMa0193	0.0417	0.886398368363119	-1.0885	-1.1302	hypothetical protein
SMa0196	-0.319	0.479295186097664	-1.4156	-1.0966	putative gluconolactonase precursor
SMa0197	-0.1799	0.652235909909476	-2.491	-2.311	putative ABC transporter. permease
SMa0198	-0.2013	0.261253675973902	-1.7319	-1.5306	putative ABC transporter. permease
SMa0199	-0.0058	0.988571291175157	0.6194	0.6251	putative ABC transporter ATP binding protein
SMa0203	0.1457	0.645742569146081	-0.0139	-0.1596	putative ABC transporter
SMa0204	-0.1426	0.631256938936359	-2.0099	-1.8673	putative two-component sensor histidine kinase
SMa0206	-0.1132	0.542862027562208	-2.2185	-2.1052	putative two-component response regulator
SMa0209	0.1694	0.963822577094452	-3.8212	-3.9906	hypothetical protein
SMa0210	-0.0832	0.740534513509311	-3.6318	-3.5486	hypothetical protein
SMa0211	-0.1336	0.855253840464984	-3.1688	-3.0352	hypothetical protein
SMa0214	0.2232	0.652672470900501	-2.4678	-2.691	kduI_putative KduI DKI isomerase
SMa0216	0.0527	0.786810925498301	-2.1921	-2.2448	putative ABC transporter. ATP-binding protein
SMa0217	-0.1736	0.878265131116851	-3.7457	-3.5721	putative ABC transporter. permease
SMa0218	0.0735	0.559800848196174	-2.1003	-2.1737	putative ABC transporter. periplasmic solute-binding protein
SMa0220	-0.0023	0.857957881710658	-3.1359	-3.1336	putative aldehyde
SMa0222	0.4229	0.199399109460734	-1.3246	-1.7475	putative GntR-family transcriptional regulator
SMa0223	-0.0852	0.842434656950344	-1.2639	-1.1786	putative transcriptional regulator
SMa0224	-0.0186	0.922756895845803	-2.4788	-2.4602	putative transmembrane-transport protein
SMa0226	0.1643	0.769298304981522	-2.6426	-2.8069	hypothetical protein
SMa0228	-0.2748	0.683035069349355	-1.8029	-1.5281	gdhA_probable GdhA NADP-specific glutamate
SMa0229	0.2065	0.713771413467085	-0.8234	-1.0299	hypothetical protein
SMa0232	0.3538	0.696439997398408	-0.6241	-0.9779	hypothetical protein
SMa0233		NaN			otsA_probable OtsA trehalose-6-phosphate synthase
SMa0235	-0.0483	0.894388705988809	1.241	1.2893	putative dihydroxy-acid dehydratase
SMa0237	0.0932	0.568025834085094	-2.1778	-2.271	putative D-threonine
SMa0241	0.2754	0.256944888695442	-1.3701	-1.6455	conserved hypothetical protein
SMa0244	-0.071	0.721027504442178	-2.2225	-2.1515	hypothetical protein
SMa0246	0.1471	0.486670612812528	-1.9095	-2.0566	putative GntR-family transcriptional regulator
SMa0247	-0.057	0.827504413362779	0.5997	0.6566	hypothetical protein
SMa0249	0.0221	0.95862566913087	-0.398	-0.4201	conserved hypothetical protein
SMa0250	-0.0124	0.977487325376844	-0.0866	-0.0742	conserved hypothetical dedA-like protein
SMa0252	0.17	0.813064712659224	-0.6607	-0.8307	conserved hypothetical protein
SMa0254	-0.088	0.855002550463116	-0.5448	-0.4567	hypothetical protein
SMa0255	-0.1369	0.646766153712917	-1.3169	-1.18	conserved hypothetical protein
SMa0257	0.0426	0.929943798080255	-1.9035	-1.9461	probable methylamine
SMa0259	0.172	0.586250041143628	-1.65	-1.822	conserved hypothetical protein
SMa0260	0.0437	0.742563188279324	-1.9041	-1.9478	gabD3_GabD3 succinate-semialdehyde dehdyrogenase
SMa0263	0.012	0.993646289200986	-2.6618	-2.6738	putative alcohol
SMa0265	-0.1179	0.653737041416257	-0.8459	-0.728	putative dehydrogenease
SMa0267	-0.0617	0.728946078731426	-1.9183	-1.8566	putative GntR-family regulator
SMa0270	0.0033	0.907187314187306	-2.8414	-2.8447	probable ABC transporter. ATP-binding protein
SMa0271	0.1186	0.808548879967715	-3.1444	-3.263	putative ABC transporter - permease
SMa0273	0.0165	0.948716535018152	-1.4424	-1.4589	putative ABC transporter. periplasmic solute-binding protein
SMa0275	0.019	0.887321195935108	-2.8205	-2.8395	conserved hypothetical protein
SMa0277	0.0251	0.904023403044654	-3.0582	-3.0833	hypothetical protein
SMa0278	0.4589	0.367617625987908	-2.8023	-3.2611	hypothetical protein
SMa0279	0.0807	0.674770272688821	1.2589	1.1781	conserved hypothetical protein
SMa0280	-0.0481	0.883809684432583	-0.2418	-0.1936	hypothetical protein
SMa0281	-0.1611	0.729906436178354	-1.2874	-1.1263	putative regulator. MerR family
SMa0285		NaN			conserved hypothetical protein
SMa0286	0.0034	0.967803821971789	-1.8587	-1.8622	conserved hypothetical protein
SMa0287		NaN			hypothetical protein
SMa0288	-0.1354	0.773799441353114	-2.7531	-2.6177	hypothetical protein
SMa0291	0.2793	0.438313870753065	-0.7329	-1.0122	hypothetical protein
SMa0292	0.088	0.825911518310517	-2.9289	-3.0169	hypothetical protein
SMa0293	0.1912	0.164515828056042	-3.277	-3.4682	hypothetical protein
SMa0298	-0.0778	0.801640187810822	-1.5063	-1.4286	putative ABC transporter
SMa0299	0.1614	0.672654122323589	-2.8806	-3.042	putative ABC transporter permease
SMa0300	-0.0503	0.865006898057405	-0.8556	-0.8053	ABC transporter. permease
SMa0301		NaN			hypothetical protein
SMa0302	0.0507	NaN	-2.7236	-2.7743	putative ABC transporter. periplasmic solute-binding protein. family 5
SMa0303	1.0929	NaN	-3.6816	-4.7745	putative LysR type regulator
SMa0306	0.0497	0.98365583665749	-3.133	-3.1827	putative histidine ammonia-lyase
SMa0307	0.1969	0.64057366475549	-2.9027	-3.0996	putative LysR-type regulator
SMa0308		NaN			conserved hypothetical protein
SMa0310	0.1472	0.504268438160555	1.8576	1.7104	putative LysR-type transcriptional regulator
SMa0312	0.2744	0.561337395471569	-3.1049	-3.3793	hypothetical protein
SMa0314	0.1926	0.443514655943541	-3.21	-3.4026	hypothetical protein
SMa0316	-0.2304	0.882730743952499	-2.543	-2.3126	conserved hypothetical protein
SMa0319	-0.0489	0.854327202894225	-0.4675	-0.4187	putative AraC-type regulator
SMa0320	0.0584	0.935180370836184	-1.9445	-2.0028	putative dehydrogenease
SMa0322	0.1198	0.751934520365884	-2.69	-2.8098	conserved hypothetical protein
SMa0323	0.2358	0.177940208014128	-3.3565	-3.5924	hypothetical protein
SMa0325	0.0838	0.836735311141723	-2.0204	-2.1041	conserved hypothetical protein
SMa0326		NaN			putative dehydrogenease
SMa0329		NaN			putative dehydrogenease
SMa0333	-0.0264	0.922492865009732	-3.7225	-3.6961	hypothetical protein
SMa0335	0.1217	0.807830700262196	1.7715	1.6499	putative dehydrogenease
SMa0337	0.5172	0.0204474834093233	-3.6034	-4.1205	hypothetical protein
SMa0339	0.1996	0.797968790295582	-3.3404	-3.54	putative dehydrogenease
SMa0340	0.1323	0.763419525283887	-2.6742	-2.8065	wrbA2_probable WrbA2 Trp-repressor binding protein
SMa0341	-0.1594	NaN	-3.8091	-3.6497	hypothetical protein
SMa0343	0.085	0.706073070304068	-1.4186	-1.5036	hypothetical protein
SMa0346	-0.276	0.35808845319637	-0.3843	-0.1083	conserved hypothetical protein
SMa0347	0.1661	0.464810889410907	-2.2903	-2.4564	putative LysR-type regulator
SMa0349	0.164	0.115722993737319	-2.6879	-2.8519	conserved hypothetical protein
SMa0352	0.0406	0.973887318737654	-1.9153	-1.9558	conserved hypothetical protein
SMa0353		NaN			putative LysR-type regulator
SMa0355	0.1341	0.699846587392583	-2.5264	-2.6605	putative LysR-type regulator
SMa0356	0.0335	0.946716132115917	-2.795	-2.8285	hypothetical protein
SMa0357	-0.0289	0.964864173852799	0.5156	0.5445	hypothetical protein
SMa0359	0.0726	0.846492549938905	-1.9794	-2.0519	hypothetical protein
SMa0360	0.0608	0.905421284722717	-2.0311	-2.0919	putative transposase
SMa0364	0.2815	0.637907175060726	-3.2549	-3.5364	hypothetical protein
SMa0367	-0.0881	0.747211214904105	-1.9354	-1.8473	hypothetical protein
SMa0369	0.0866	0.70296823655592	-0.8682	-0.9548	hypothetical protein
SMa0370	0.0777	0.858196345981501	-2.0133	-2.091	hypothetical protein
SMa0372	-0.2067	0.718099218436413	-2.401	-2.1943	putative LysR-type regulator
SMa0374	0.1992	0.670241085479382	-2.5257	-2.7249	putative dioxygenase
SMa0376	-0.0284	0.949282767292871	-2.4445	-2.4162	putative hydrolase
SMa0380	-0.0544	0.944798081075086	-2.0459	-1.9915	conserved hypothetical protein
SMa0383	-0.1343	0.498462442716647	-2.5661	-2.4318	conserved hypothetical protein
SMa0384	0.1209	0.704654906576447	-0.7593	-0.8802	TRm3 transposase
SMa0387	0.1701	0.590978508379677	-3.0449	-3.215	hisC3_putative HisC3 histidinol-phosphate aminotransferase
SMa0389	0.2285	0.102599952958706	-2.3522	-2.5807	putative dehydrogenease
SMa0391	-0.0423	0.875147312167603	-2.4676	-2.4253	putative ABC transporter. ATP-binding protein
SMa0392	-0.0203	0.982891140967574	-2.2693	-2.249	ABC transporter. periplasmic solute-binding protein
SMa0394	-0.0343	0.789791496652321	-2.8774	-2.8431	putative ABC transporter. permease
SMa0396	-0.0981	0.776541539917458	-3.1766	-3.0785	putative ABC transporter. permease
SMa0398	0.1459	0.736620129525114	-2.8859	-3.0319	hisD2_probable HisD2 histidinol
SMa0400	0.224	0.0166643062878906	-0.9846	-1.2086	putative zinc-binding
SMa0402	-0.1447	0.609620041024878	-3.4177	-3.273	putative GntR-type regulator
SMa0403	0.0405	0.767664740560028	-2.5148	-2.5553	hypothetical protein
SMa0404	0.0871	0.844579645904375	-2.9044	-2.9915	putative FMN-dependent
SMa0405	0.0279	0.929136580256497	-0.7877	-0.8156	hypothetical protein
SMa0407	0.0179	0.939103983164096	-2.6392	-2.6571	hypothetical protein
SMa0409		NaN			hypothetical protein
SMa0412	0.143	0.54639918110611	-1.337	-1.48	hypothetical protein
SMa0414	0.1148	NaN	-2.8901	-3.0048	conserved hypothetical protein
SMa0417	0.1951	0.668478411896474	-2.9865	-3.1816	conserved hypothetical protein
SMa0421	0.0169	0.878631420547543	-2.1165	-2.1334	hypothetical protein
SMa0424	-0.1644	0.0886546570854105	-2.8933	-2.7289	putative DNA ligase
SMa0426	0.4005	0.172597938331308	-3.627	-4.0275	conserved hypothetical protein
SMa0429	0.0443	0.891439133785407	-2.086	-2.1303	hypothetical protein
SMa0431	-0.0304	0.93496397182081	-1.5257	-1.4953	hypothetical protein
SMa0433	0.0682	0.875340975443939	-1.7575	-1.8257	hypothetical protein
SMa0436	0.5465	0.321478598767525	-2.6502	-3.1967	hypothetical protein
SMa0439	0.0323	0.976699000154274	-0.6004	-0.6327	hypothetical protein
SMa0443	0.156	0.506123045366533	-3.0932	-3.2492	hypothetical protein
SMa0444	0.0091	0.97023508084803	-1.5541	-1.5632	TRm1b transposase
SMa0445	-0.0116	0.969007392155176	-1.4987	-1.4872	TRm1a transposase
SMa0447	0.008	0.989434706765737	0.1053	0.0974	conserved hypothetical protein
SMa0448	0.2304	0.641492713338418	-0.1062	-0.3366	hypothetical protein
SMa0450	0.1382	0.826902820693803	-2.8242	-2.9625	hypothetical protein
SMa0451	-0.205	0.798083056820318	0.1462	0.3511	hypothetical protein
SMa0453	0.1974	0.573584161339588	-1.1921	-1.3895	Yle homolog. A. tumefaciens
SMa0457	0.2725	0.0606646830002974	-3.0073	-3.2798	hypothetical protein
SMa0461	0.1093	0.669023195807083	-0.928	-1.0373	TRm3 transposase
SMa0462	0.1322	0.648826409470733	-3.3688	-3.5011	hypothetical protein
SMa0464	-0.0132	0.991851850457889	-0.6396	-0.6264	putative adenylate cyclase
SMa0466	-0.0087	0.976994060535806	-0.8855	-0.8768	putative ABC transporter. periplasmic solute-binding protein
SMa0467	0.0733	0.770058192042344	-2.3477	-2.421	putative ABC transporter. permease
SMa0469	0.0152	0.509603963475503	-3.5905	-3.6057	putative ABC transporter. permease
SMa0470	0.0993	0.743933268706276	-2.9433	-3.0426	putative ABC transporter. ATP-binding protein
SMa0471	0.1285	0.690170954021331	-1.3422	-1.4707	conserved hypothetical protein
SMa0473	-0.021	0.935623070197769	-1.7215	-1.7006	conserved hypothetical protein
SMa0475	-0.0717	0.441109133272297	-1.7175	-1.6458	TRm17a putative transposase
SMa0476	0.1118	0.851300812013947	-2.2962	-2.4081	TRm17b putative transposase
SMa0478	-0.0209	0.899423117513749	-1.5188	-1.4978	probable NAD-dependent formate dehdyrogenase
SMa0480	0.3354	0.794386037052935	-2.5843	-2.9197	hypothetical protein
SMa0481	-0.1997	0.767107631954091	-2.8036	-2.6039	hypothetical protein
SMa0483	-0.2572	0.0465720467013826	-3.1101	-2.8529	putative inositol monophosphatase
SMa0485	-0.0826	0.759520171085709	-2.6459	-2.5633	thrC2_probable ThrC2 threonine synthase
SMa0486	0.2331	0.58729520363096	-3.3227	-3.5558	putative cyclodeaminase
SMa0489	-0.0093	0.967698230739213	-2.2761	-2.2668	putative ABC transporter. ATP-binding protein
SMa0492	-0.0302	0.787138042544658	-2.3782	-2.348	putative ABC transporter. permease
SMa0493	0.0719	0.770740093187574	-2.6438	-2.7157	putative ABC transporter. permease
SMa0495	-0.074	0.85464814127402	-2.0292	-1.9551	putative ABC transporter. periplasmic solute-binding protein
SMa0496	0.0872	0.841832131813509	-1.5103	-1.5975	conserved hypothetical protein
SMa0498	-0.0507	0.947214558058763	-2.8987	-2.848	putative LysR-type regulator
SMa0499	0.0982	0.797881033064226	-2.5815	-2.6798	hypothetical protein
SMa0501	-0.0422	0.914174940891309	-2.6591	-2.6169	putative ABC transporter permease
SMa0503	-0.0683	0.898168358714994	-3.1174	-3.0491	putative ABC transporter permease
SMa0506	0.0635	0.868296213705709	-2.1051	-2.1685	putative ABC transporter. periplasmic solute-binding protein. family 3
SMa0508	0.1592	0.687881360077849	-1.0241	-1.1834	putative ABC transporter. ATP-binding protein
SMa0510		NaN			putative D-isomer specific 2-hydroxyacid
SMa0512		NaN			idnD_IdnD L-idonate 5-dehydrogenase
SMa0513	0.0686	0.942970025525127	1.3325	1.264	idnO1_IdnO1 gluconate 5-dehydrogenase
SMa0514		NaN			idnK_gluconate kinase IdnK
SMa0516	0.0507	0.95451730080143	1.7248	1.6741	probable dehydrogenease
SMa0518	-0.0898	0.823460379815537	-1.7367	-1.6469	hypothetical protein
SMa0520	0.048	0.892921272661452	-1.8871	-1.9351	conserved hypothetical protein
SMa0522	0.4159	NaN	-3.5861	-4.002	hypothetical protein
SMa0523	0.2874	0.503071274751119	2.7582	2.4708	hypothetical protein
SMa0525	-0.035	0.946654969042848	-1.1285	-1.0935	putative ABC-type iron transport system protein
SMa0526	0.0649	0.946719377644816	-2.7181	-2.783	probable maltose/trehalose-like ABC transport protein
SMa0527	0.0329	0.788895870064883	-3.3923	-3.4252	phosphoglycerate mutase. putative
SMa0535	-0.2851	0.743914541354337	-2.8502	-2.565	hypothetical protein
SMa0537		NaN			hypothetical protein
SMa0538	-0.0462	0.868769120936935	-1.1587	-1.1125	hypothetical protein
SMa0541	0.2241	0.823725622490819	-0.0231	-0.2472	hypothetical protein
SMa0543	0.2185	0.551376080633709	-2.2796	-2.4982	hypothetical protein
SMa0545	-0.0268	0.928115704779931	-1.4403	-1.4135	hypothetical protein
SMa0548	0.1746	0.610707980151204	0.9383	0.7637	conserved hypothetical protein
SMa0551	0.1623	0.193692760245566	-3.2706	-3.433	hydrolase. putative
SMa0552	0.0818	0.746664903912514	-1.5415	-1.6233	allantoinase. putative
SMa0554		NaN			hypothetical protein
SMa0557	-0.2686	NaN	-2.415	-2.1463	LysR family transcriptional regulator. probable
SMa0558		NaN			conserved hypothetical protein
SMa0559	-0.0923	0.868974063016681	-0.8298	-0.7375	4-carboxymuconolactone decarboxylase. putative
SMa0561	0.0059	NaN	-2.6995	-2.7054	conserved hypothetical protein
SMa0563	0.1186	0.507105314251256	-3.1257	-3.2443	aldehyde or keto oxidase. probable
SMa0564	0.144	0.781113448766513	-1.0775	-1.2214	conserved hypothetical protein. possible oxidoreductase
SMa0565		NaN			conserved hypothetical protein
SMa0567	0.0589	0.704306517645524	-2.4676	-2.5266	acetoacetyl CoA synthetase. carboxyl terminus
SMa0570	-0.0744	0.790715611873322	-2.9629	-2.8884	cyaF4_putative CyaF4 adenylate cyclase
SMa0572	0.1838	0.781917269400002	-0.9814	-1.1652	hypothetical protein
SMa0574	0.7392	NaN	-3.5546	-4.2939	conserved hypothetical protein
SMa0575	-0.0376	0.763080181672762	-2.9329	-2.8954	hypothetical protein
SMa0576	0.1415	0.9920107440701	-2.2417	-2.3832	Leu or Leu/Val/Ile Transport Binding Protein
SMa0579		NaN			adenylate cyclase. putative
SMa0580	-0.248	0.461330971476582	-1.8964	-1.6485	hypothetical protein
SMa0581	0.0956	0.879563862845421	-0.2227	-0.3183	Nitrate transport ATP binding protein. probable
SMa0583	0.53	0.157257626654992	-3.3059	-3.8359	NrtB. Nitrate transport permease protein
SMa0585	0.0757	0.859243901423385	-1.2908	-1.3665	NrtA-type periplasmic nitrate transport binding protein. probable
SMa0590	0.1257	NaN	-2.3419	-2.4676	hypothetical protein
SMa0591	0.2814	0.510667744562265	-2.8782	-3.1596	conserved hypothetical protein. fragment
SMa0592	0.1922	0.515055261469988	-2.1265	-2.3188	conserved hypothetical protein
SMa0594	-0.0024	0.987413513298628	-2.2431	-2.2407	hypothetical protein
SMa0596	0.6872	NaN	-3.563	-4.2501	hypothetical protein
SMa0599	0.0873	0.860638755111924	-2.5063	-2.5937	hypothetical protein
SMa0601		NaN			conserved hypothetical protein
SMa0604	0.2493	0.429124233065309	-1.9297	-2.179	conserved hypothetical protein
SMa0606	0.0152	0.952392089977373	-0.6358	-0.651	hypothetical protein
SMa0607	0.0427	0.822113511085785	-2.6646	-2.7073	hypothetical protein
SMa0609	-0.0332	0.962459885727852	-2.9756	-2.9424	hypothetical protein
SMa0610	0.0904	0.821487744298431	-3.1805	-3.2709	hypothetical protein
SMa0612	0.5171	NaN	-1.9005	-2.4175	fixN3_FixN3 cytochrome c oxidase subunit 1
SMa0615	0.0403	0.945946546612816	-1.2928	-1.3331	fixO3_FixO3 cytochrome-c oxidase subunit
SMa0616	0.2732	0.35278670163127	-2.6042	-2.8775	fixQ3_FixQ3 nitrogen fixation protein
SMa0617	0.8098	NaN	-3.7584	-4.5682	fixP3_FixP3 cytochrome c oxidase membrane anchored subunit
SMa0620	0.7227	0.302379170415871	-3.1625	-3.8852	hypothetical protein
SMa0621	0.1921	0.599721180180445	-3.0297	-3.2218	fixI2_FixI2 E1-E2 type cation ATPase
SMa0622	-0.0346	0.779066035853403	-1.9768	-1.9422	fixS2_FixS2 nitrogen fixation protein
SMa0625	-0.0846	NaN	-3.7502	-3.6656	hypothetical protein
SMa0626	0.4432	0.718194283243839	-3.8611	-4.3043	putative membrane protein
SMa0627	0.1671	0.413157522420658	-3.1469	-3.314	aqpZ2_probable AqpZ2 aquaporin
SMa0629	-0.0244	0.968292037299265	-1.3519	-1.3275	hypothetical protein
SMa0630	0.1248	0.590755671330463	0.1638	0.039	conserved hypothetical membrane protein
SMa0631	0.007	0.861488315416533	-3.3002	-3.3071	hypothetical protein
SMa0633	0.5651	NaN	-3.3558	-3.9209	hypothetical protein
SMa0636	-0.1244	0.534697982256211	-2.8999	-2.7755	conserved hypothetical protein
SMa0637	-0.0653	0.61906167021155	-3.8986	-3.8334	hypothetical protein
SMa0638	-0.2106	0.397204304350005	-4.0438	-3.8332	hypothetical protein
SMa0639	0.2319	0.499020932905182	-0.6155	-0.8474	conserved hypothetical protein
SMa0640	0.0965	0.914566244735461	0.4355	0.339	hypothetical protein
SMa0643	0.2884	0.743683141008298	-0.3518	-0.6402	hypothetical transposase. partial match
SMa0645	0.0388	0.923488438781774	-2.1395	-2.1783	hypothetical protein
SMa0647	0.1091	0.591403365900852	-2.9228	-3.032	conserved domain of hypothetical protein
SMa0649	-0.4278	NaN	-2.604	-2.1762	conserved domain of hypothetical protein
SMa0653	0.1876	NaN	-2.5721	-2.7597	hypothetical protein
SMa0656	0.0448	0.889263104606203	-2.4822	-2.527	TRm24 transposase
SMa0657	0.3327	0.430530850145622	-3.0815	-3.4142	cytochrome c binding protein. probable amino terminus
SMa0659		NaN			cytochrome c binding protein. probable carboxyl terminus
SMa0661	0.1418	0.561660902406109	-1.5536	-1.6954	hypothetical protein
SMa0662	0.2083	0.788299459138364	-0.3666	-0.5749	FixK-like regulatory protein
SMa0663	0.0127	0.94895234255557	-2.412	-2.4247	hypothetical protein
SMa0664	0.2555	0.295997101233527	-1.6887	-1.9443	conserved hypothetical protein
SMa0665	0.0304	0.898846536520524	-1.5308	-1.5612	conserved hypothetical protein
SMa0667		NaN			hypothetical protein
SMa0669	0.0829	0.51995529021338	-3.4279	-3.5108	conserved hypothetical protein
SMa0670	0.2391	0.227739654474335	-3.6783	-3.9174	probable regulatory protein
SMa0673	0.0278	0.897148103441388	-0.6662	-0.694	TRm3 transposase
SMa0674	-0.068	0.591369981170299	-2.8559	-2.7879	hypothetical protein
SMa0675		NaN			cation (Ca) exchange protein. possible
SMa0677	0.3074	0.500283846383228	-2.286	-2.5934	glutamate/aspartate transport protein. putative
SMa0678	-1.099	NaN	-5.0802	-3.9812	putrescine/ornithine antiport transport protein. probable
SMa0680	0.4737	0.0502416414916144	-1.493	-1.9667	amino acid (ornithine. lysine. arginine) decarboxylase. probable
SMa0682		NaN			decarboxylase. probable (lysine. ornithine. arginine)
SMa0683		NaN			hypothetical protein
SMa0684	0.1986	NaN	-3.1416	-3.3403	probable transport protein
SMa0687	-0.2237	0.421573980263584	-3.1739	-2.9502	hypothetical protein
SMa0689	0.0861	0.833229945290169	-2.586	-2.6721	hypothetical protein
SMa0690	0.4827	0.00968243429943327	-3.6753	-4.158	conserved hypothetical protein
SMa0693	0.0999	0.763118790589754	-0.9535	-1.0533	arcA1_ArcA1 arginine deiminase
SMa0695	0.0985	0.796684156310092	-2.7741	-2.8726	arcB_ArcB catabolic ornithine carbamoyl transferase
SMa0697	0.1099	0.892311230202329	0.7155	0.6056	arcC_ArcC carbamate kinase
SMa0699	-0.0077	0.98472419805381	-2.5356	-2.5278	hypothetical protein
SMa0702		NaN			hypothetical protein
SMa0705	-0.7013	NaN	-4.5811	-3.8797	dgoK2_putative DgoK2 2-dehydro-3-deoxygalactonokinase
SMa0707	0.0749	0.741908483907923	-1.9756	-2.0505	dihydrodipicolinate synthase. putative
SMa0708	0.0282	0.930800971744201	-2.7167	-2.7449	putative isomerase
SMa0709	-0.0124	0.962809265649283	-2.3438	-2.3314	putative ABC sugar transport system sugar binding protein
SMa0710	0.1177	0.681503513594731	-2.6912	-2.8089	putative ABC transporter. sugar permease protein
SMa0711		NaN			putative ABC transporter permease protein. MalFG family
SMa0713		NaN			putative ABC sugar transport ATP binding protein. amino terminus
SMa0714		NaN			putative ABC sugar transport ATP binding protein. carboxyl terminus
SMa0715	-0.0481	0.923226615620987	-2.6231	-2.575	putative UDP-glucose 4-epimerase
SMa0717		NaN			putative calcium binding transcriptional regulatory protein
SMa0719	-0.0685	0.950590735820505	-2.141	-2.0725	putative dehydrogenease
SMa0722	0.2699	0.313937129808875	-3.343	-3.6129	conserved hypothetical protein
SMa0723	0.0417	0.911077185239416	-3.051	-3.0927	conserved hypothetical protein
SMa0725	0.056	0.921843853988294	-2.5436	-2.5996	hypothetical protein
SMa0726	0.238	0.622525288658812	-2.089	-2.327	hypothetical protein
SMa0728	0.1406	0.613881680235459	-2.6485	-2.7891	hypothetical protein
SMa0731	-0.1294	0.52768119438507	-1.19	-1.0606	hypothetical protein
SMa0734		NaN			hypothetical protein
SMa0736	0.2991	0.586729591555489	-2.6779	-2.977	hypothetical protein
SMa0738	0.4372	0.0697499308921321	-2.2711	-2.7083	cspA6_probable CspA6 cold shock protein transcriptional regulator
SMa0739	0.1665	0.644426489430108	-3.1327	-3.2992	hypothetical protein
SMa0740	0.1057	0.440001289016124	-1.8598	-1.9655	hypothetical protein
SMa0742	0.3174	0.372898576364615	-2.6372	-2.9546	hypothetical protein
SMa0744	-0.0875	0.830240357656546	3.2286	3.3161	groEL2_groEL2 chaperonin
SMa0745	-0.1391	0.856142558540462	1.8522	1.9912	groES2_groES2 chaperonin
SMa0747	-0.0814	0.303367805726717	-2.5515	-2.4701	hypothetical protein
SMa0748	0.0276	0.925553097496552	-0.2196	-0.2471	putative mucR family transcriptional regulatory protein
SMa0750	0.2121	0.702539412265917	-2.0464	-2.2585	probable LysR-family transcriptional activator
SMa0751	0.105	0.952805205094942	-2.4538	-2.5588	putative aromatic-ring hydroxylating dioxygenase. alpha-subunit
SMa0752		NaN			possible dioxygenase reductase subunit
SMa0753	0.0012	0.99614612064964	-3.1544	-3.1555	hypothetical protein with localized conservation
SMa0754	0.2012	0.649457709477069	-2.1878	-2.3889	hypothetical protein
SMa0757	-0.3646	NaN	-2.3933	-2.0287	nodD2_NodD2 nod box-dependent transcription activator
SMa0758	0.2661	0.626471881147676	-2.3265	-2.5926	hypothetical protein with local conservation
SMa0759	0.1368	0.721293512786347	-2.0482	-2.185	hypothetical protein
SMa0760	0.2066	0.308618993712866	-3.3041	-3.5107	fixT2_FixT2 transcription regulator
SMa0762	0.7487	0.502521080074533	-2.3106	-3.0593	fixK2_FixK2 transcription regulator
SMa0763		NaN			hypothetical protein
SMa0765	0.1839	0.775853053374368	-2.0267	-2.2106	fixN2_FixN2 cytochrome c oxidase polypeptide I
SMa0766	-0.1162	0.781868911254405	1.5975	1.7138	fixO2_FixO2 cytochrome c oxidase
SMa0767	0.1252	0.719128361543591	-3.4208	-3.546	fixQ2_FixQ2 cbb3-type cytochrome oxidase
SMa0769	0.1184	0.701777468137203	-0.1684	-0.2869	fixP2_FixP2 cytochrome c oxidase
SMa0771	0.0382	0.805944614900876	0.708	0.6698	hypothetical protein with local similarity
SMa0772	0.3175	0.532151484076204	-3.4328	-3.7503	nodL_NodL Nod factor acetyltransferase
SMa0773	0.2086	0.885699034576775	-1.5813	-1.7899	noeA_NoeA host specific nodulation protein
SMa0774	0.2489	0.560148677289762	-2.9008	-3.1497	noeB_NoeB host specific nodulation protein
SMa0775	0.2415	0.654977170868778	-1.7242	-1.9657	hypothetical protein
SMa0776		NaN			TRm23b IS ATP-binding protein
SMa0779	-0.1093	0.664236127558689	-3.6469	-3.5376	conserved hypothetical protein with localized similarity
SMa0781	0.1972	0.647573389755836	-3.1653	-3.3625	conserved hypothetical protein
SMa0783	0.1279	0.753480958837736	-2.9477	-3.0756	conserved hypothetical protein
SMa0785	0.4331	NaN	-2.3077	-2.7408	putative site-specific recombinase
SMa0787	-0.1356	0.648909756935153	-2.7919	-2.6564	putative transposase
SMa0789	0.1766	0.787782868383751	-1.716	-1.8925	hypothetical protein
SMa0790	0.0025	0.827988203362935	-2.8778	-2.8803	hypothetical protein
SMa0791	0.8107	0.444215680602058	-2.0976	-2.9082	hypothetical protein with local similarity
SMa0792	0.0535	0.843134437616638	-1.1304	-1.1839	hypothetical protein with local similarity
SMa0793	-0.1162	0.631964384045481	-2.4729	-2.3567	hypothetical protein with local similarity
SMa0794	0.0215	0.957954865512737	-2.215	-2.2365	conserved hypothetical protein
SMa0796	-0.0124	0.96301802332022	-2.7091	-2.6968	probable dehydrogenease
SMa0797	-0.0445	0.634438717417174	-3.2237	-3.1792	hypothetical protein
SMa0799	-0.3033	0.497719420154806	-1.363	-1.0597	putative ABC transporter. periplasmic solute-binding protein
SMa0800	-0.4152	NaN	-3.1938	-2.7786	putative ABC transporter. permease protein
SMa0802	-0.0638	0.830539505723593	-2.5897	-2.5259	putative ABC transporter. permease protein
SMa0803	0.1051	0.942149594636905	-2.0958	-2.2008	putative ABC-transporter ATP-binding protein
SMa0805	0.2586	0.579609670306759	-2.8092	-3.0678	gabD4_GabD4 succinate-semialdehyde dehdyrogenase
SMa0806	-0.0148	0.942356614640526	0.5075	0.5223	probable SyrB-like regulator
SMa0809	-0.0569	0.852122617305245	-1.0811	-1.0242	hypothetical protein
SMa0810	0.0896	0.889985960644461	0.5102	0.4206	fixU_FixU nitrogen fixation protein
SMa0811	0.2458	0.23186640839886	-1.0318	-1.2776	fdxN_FdxN ferredoxin
SMa0814	0.203	0.324631928342725	-2.0541	-2.2571	nifB_NifB FeMo cofactor biosynthesis protein
SMa0815	0.1239	0.855457335679028	-2.6408	-2.7647	nifA_NifA transcriptional activator
SMa0816	0.1343	0.758933188609034	-3.0611	-3.1954	fixX_FixX ferredoxin-like protein
SMa0817	0.0386	0.904041812830656	-0.4581	-0.4967	fixC_FixC oxidoreductase
SMa0819	0.37	0.242901192734589	-2.8907	-3.2607	fixB_FixB electron transfer flavoprotein alpha chain
SMa0822	0.336	0.220374231561753	-2.8618	-3.1978	fixA_FixA electron transfer flavoprotein beta chain
SMa0824	0.0386	0.93141737792383	-1.7796	-1.8181	hypothetical protein
SMa0825	0.1083	0.839912833081889	-1.6489	-1.7572	nifH_NifH nitrogenase Fe protein
SMa0827	0.1018	0.769313160157474	-2.1622	-2.264	nifD_NifD nitrogenase Fe-Mo alpha chain
SMa0829	-0.1473	0.564609948753082	-1.9842	-1.8369	nifK_NifK nitrogenase Fe-Mo beta chain
SMa0830	-0.1179	0.864070170877117	-1.8262	-1.7083	nifE_NifE oxidoreductase
SMa0831	-0.1156	NaN	-2.9115	-2.7958	nifX_NifX nitrogen fixation protein
SMa0833	0.1364	NaN	-1.4632	-1.5996	conserved hypothetical protein
SMa0834	0.251	0.467924229449892	-3.3583	-3.6093	fdxB_FdxB ferredoxin III
SMa0835	-0.0763	0.811954189149366	-2.0255	-1.9492	orf10.5_hypothetical 10.5 kDa ORF
SMa0838	-0.1865	0.358462611195053	-3.2601	-3.0736	syrA_SyrA protein involved in EPS production
SMa0840	0.0578	0.83538198710863	0.5449	0.4871	nodD3_NodD3 transcriptional regulator
SMa0841	-0.15	0.875006285651477	2.8715	3.0215	conserved hypothetical protein
SMa0846	0.398	0.4134080308659	-2.6243	-3.0223	hypothetical protein
SMa0848	0.3905	0.646102987094517	-3.2731	-3.6636	hypothetical protein
SMa0849	0.1092	NaN	-3.6569	-3.7661	syrM_SyrM transcriptional regulator
SMa0850	-0.4009	NaN	-3.3213	-2.9204	hypothetical protein
SMa0851	0.2627	0.415001434850752	-3.0428	-3.3055	nodH_NodH sulfotransferase
SMa0852	0.0542	0.92141770051606	-0.5063	-0.5605	nodF_NodF acyl carrier protein
SMa0853	0.0659	0.738701495140654	-2.7847	-2.8506	nodE_NodE beta ketoacyl ACP synthase
SMa0854		NaN			nodG_NodG 3-oxoacyl-(acyl carrier protein) reductase
SMa0855	0.0837	0.98376575345739	-2.7107	-2.7944	nodP1_NodP1 ATP-SULFURYLASE SMALL SUBUNIT
SMa0857	0.0708	0.886402122440733	-2.4811	-2.552	nodQ1_NodQ1 ATP-SULFURYLASE LARGE SUBUNIT)-APS KINASE
SMa0861	0.6031	0.214872011444662	-3.3064	-3.9095	conserved hypothetical protein
SMa0863	0.0104	0.970663673583315	-2.6607	-2.671	nodJ_NodJ membrane transport protein
SMa0864	0.0909	0.888801133411812	0.3835	0.2925	nodI_NodI membrane transport protein
SMa0866	-0.0589	0.826952270505098	-1.9121	-1.8532	nodC_NodC N-ACETYLGLUCOSAMINYLTRANSFERASE
SMa0868	0.167	0.41744177408952	-2.8064	-2.9734	nodB_NodB chitooligosaccharide deacetylase
SMa0869	0.5647	0.154745315905737	-3.1824	-3.7471	nodA_NodA N-acyltransferase
SMa0870	0.2726	0.255455828625523	-2.4217	-2.6943	nodD1_NodD1 transcription regulator
SMa0872	-0.1348	0.916990779993004	-3.6489	-3.5141	orf 110_hypothetical protein ORF 110
SMa0873	-0.5842	NaN	-4.5276	-3.9434	nifN_NifN Nitrogenase Fe-Mo cofactor biosynthesis protein
SMa0874	0.1175	0.852244185373538	-3.1037	-3.2212	nodN_NodN putative dehydratase
SMa0875	0.1593	0.756898778594816	-2.0628	-2.2221	nolG_NolG efflux transporter
SMa0876	-0.0873	0.76215025371671	-1.669	-1.5817	nolF_NolF secretion protein
SMa0878	0.096	0.864743487119292	-0.9379	-1.0339	nodM_NodM Glutamine aminotransferase
SMa0882	0.1343	0.757237825338648	-2.8979	-3.0322	hypothetical protein
SMa0883	0.0683	0.915341929519678	-2.8305	-2.8988	hypothetical protein
SMa0886	-0.1412	0.780690213755199	-1.323	-1.1819	hypothetical protein with local similarity
SMa0887	0.2257	0.614395036785592	-3.1927	-3.4184	hypothetical protein
SMa0888	0.0866	0.857602160013457	2.3378	2.2511	hypothetical protein
SMa0890	0.216	0.692739405573879	-2.8971	-3.1131	hypothetical protein
SMa0892		NaN			dnaE3_DnaE3 putative DNA polymerase III alpha chain
SMa0894	-0.1574	0.533630903785345	-3.2443	-3.087	hypothetical protein
SMa0896	-0.0577	0.907685081796116	-2.298	-2.2403	conserved hypothetical protein
SMa0900		NaN			possible anti-restriction protein
SMa0903		NaN			hypothetical protein
SMa0905	0.1614	0.5941248059421	-3.1862	-3.3476	hypothetical protein
SMa0907	0.1494	0.365984762536687	-2.5321	-2.6815	conserved hypothetical protein
SMa0909	0.2471	0.24769664392286	-3.681	-3.9281	hypothetical protein
SMa0911	-0.0049	0.931177902553165	-3.4139	-3.409	hypothetical protein
SMa0914	0.0992	0.885494507333564	-2.0357	-2.135	conserved hypothetical protein
SMa0917	0.1635	0.687533403469992	-2.8172	-2.9807	hypothetical protein
SMa0921	1.3063	NaN	-1.1396	-2.4459	hypothetical protein
SMa0922	0.1286	0.882194039110809	1.074	0.9454	hypothetical protein
SMa0929	0.2368	0.226496230623093	-2.2683	-2.5051	traG_TraG conjugal transfer protein
SMa0930	-0.0892	0.639989458990549	-2.1586	-2.0694	traD_probable TraD conjugal transfer protein
SMa0933	-0.006	0.982085644905537	-2.1967	-2.1907	traC_probable TraC conjugal transfer protein
SMa0934	-0.0357	0.880081781651455	-0.3171	-0.2814	traA1_probable TraA1 conjugal transfer protein
SMa0937	0.1594	0.630325452037241	-2.7268	-2.8862	conserved hypothetical protein
SMa0939	0.3943	0.249792887416091	-2.9895	-3.3839	probable sensor histidine kinase of two-component system
SMa0940	0.4267	0.606638856123531	-3.2032	-3.6299	probable response regulator of two-component system
SMa0941		NaN			hypothetical protein
SMa0943	0.0832	0.886453816139903	-2.5743	-2.6575	putative arylsulfatase
SMa0945	0.019	0.946870859742178	-0.8928	-0.9118	hypothetical protein
SMa0947	-0.1031	0.769177062337622	-1.2707	-1.1675	hypothetical protein
SMa0950	-0.1759	0.423521068309015	-3.3933	-3.2173	probable AttC
SMa0951	-0.0603	0.898428645092746	-2.1839	-2.1236	AttB-like ABC transporter. permease protein
SMa0952	-0.0962	0.968302291430825	-2.5243	-2.4281	AttA2-like ABC transporter. permease protein
SMa0953	-0.4605	0.262621214949929	-2.6283	-2.1678	AttA1-like ABC transporter. ATP binding protein
SMa0955	0.0606	0.960568687429066	-2.8331	-2.8937	atrA_AtrA transcriptional regulator
SMa0956	-0.1777	0.556717097394987	-2.4341	-2.2563	atrB_probable AtrB glutamate-1-semialdehyde 2.1-aminomutase
SMa0958	0.1461	0.598534468737378	2.2439	2.0978	atrC_probable AtrC acetolactate syntase
SMa0959	-0.0754	0.890684073999408	-2.7321	-2.6568	probable dehydrogenease
SMa0961	0.0829	0.953384298736312	-2.7041	-2.787	putative response regulator of two-component system
SMa0964	-0.0715	0.90636621335075	1.6153	1.6867	hypothetical protein
SMa0967	0.2562	0.569011898604506	0.626	0.3699	hypothetical protein
SMa0969	0.1225	0.845405250052814	0.8166	0.6941	putative response regulator of two-component system
SMa0972	0.1327	0.650646585697859	-2.4139	-2.5466	conserved hypothetical protein
SMa0974	0.1459	0.735252174117967	1.079	0.933	hypothetical protein
SMa0976	0.0931	0.735555090690047	-0.1857	-0.2788	TRm3 transposase fragment
SMa0977	0.1127	0.713908356245563	-3.2582	-3.371	TRm24 transposase
SMa0981	0.0244	0.951339210742687	-2.2149	-2.2394	ntrR2_probable NtrR2 transcription regulator
SMa0983	0.3211	0.505471437436346	-1.5788	-1.9	hypothetical protein
SMa0985	0.1704	0.715661654827357	-2.6904	-2.8609	putative LysR-family transcriptional regulator
SMa0988	-0.416	0.598853215383944	-3.6408	-3.2248	hypothetical protein
SMa0990	-0.0026	0.995245791926326	-2.1109	-2.1082	hypothetical protein
SMa0992		NaN			hypothetical protein
SMa0994	0.4274	0.50220074992486	-2.8729	-3.3002	hypothetical protein
SMa0995	0.1543	0.459603156438713	0.2322	0.0778	TRm5 transposase
SMa0997	0.1305	0.867045010489442	-1.9328	-2.0632	putative fragment of transposase protein
SMa0998	0.2289	0.520905881755904	-1.6888	-1.9177	probable ISRm25b transposase
SMa1001	0.0635	0.856390282933327	-0.6941	-0.7575	hypothetical protein
SMa1002	-0.2252	0.669394317322992	-3.0073	-2.7821	hypothetical protein
SMa1004	0.1959	0.506108802759454	-2.5457	-2.7416	hypothetical protein
SMa1005	0.0267	0.915523772686973	-2.5637	-2.5904	hypothetical protein
SMa1007	-0.1976	0.562968742990381	-3.2626	-3.065	Copper protein. putative
SMa1008	-0.0724	0.560519802849563	-2.53	-2.4575	Hypothetical protein
SMa1009	0.1461	0.58756276040227	-1.987	-2.1331	Conserved hypothetical protein
SMa1010	0.177	0.818714440539568	1.4407	1.2637	hypothetical protein
SMa1011	-0.0872	0.559302131830401	-2.885	-2.7978	putative nucleotide binding protein
SMa1013	0.293	0.196505086607715	-2.1659	-2.4589	actP_ActP copper transport ATPase
SMa1014	0.0308	0.873409962212604	-1.8848	-1.9156	hmrR_HmrR heavy metal dependent transcriptional regulator
SMa1016	0.2278	0.658458564047396	0.8343	0.6065	Conserved hypothetical protein
SMa1017	0.1226	0.716370358247794	1.171	1.0485	hypothetical protein
SMa1018		NaN			hypothetical protein
SMa1021	-0.065	0.915966471702661	-1.0229	-0.9579	putative cytochrome C-like protein
SMa1024	0.1459	0.775793006656151	3.8967	3.7509	hypothetical protein
SMa1025	0.0672	0.93135114835229	-1.9852	-2.0524	hypothetical protein
SMa1028	0.1799	0.433613201746424	-1.9692	-2.1491	conserved hypothetical protein
SMa1029	0.2898	0.617186975469689	-0.922	-1.2117	TRm1b transposase
SMa1030	-0.1685	0.642954819322783	-0.9476	-0.7791	TRm1a transposase
SMa1032	0.018	0.972733154968471	-2.2365	-2.2545	Partial conserved hypothetical hypothetical protein inactivated by IS Rm1
SMa1033	-0.1257	0.602494806131537	1.1224	1.2481	hypothetical protein
SMa1036	-0.026	0.899825197706554	-1.4367	-1.4107	hypothetical protein
SMa1037	-0.0964	0.75905640194314	-1.4801	-1.3837	hypothetical protein
SMa1038	-0.0784	0.925678941759902	-0.0889	-0.0105	Putative copper-containing oxidase
SMa1041	-0.1078	0.798440048286484	1.3921	1.4999	putative copper oxidase. possibly exported
SMa1043	0.129	0.79005579997376	0.2896	0.1607	hypothetical protein
SMa1045	-0.0243	0.962904941402643	-0.8079	-0.7835	hypothetical protein
SMa1046	0.1311	0.804865266821103	-2.1742	-2.3053	Probable adenylate cyclase
SMa1050	1.2122	0.174905349720466	-2.1588	-3.371	Hypothetical protein
SMa1052	0.1246	0.729909736955771	-2.5095	-2.634	Conserved hypothetical protein
SMa1053	0.1487	0.799073176266533	-0.2966	-0.4453	Conserved hypothetical protein
SMa1056	-0.1654	0.550480307721728	-0.4855	-0.3201	Putative transcriptional regulator
SMa1057	-0.0215	0.918393387402146	-2.677	-2.6555	Conserved hypothetical protein
SMa1058	0.0184	0.838167800429972	-2.2468	-2.2653	hypothetical protein
SMa1060	0.1643	0.933916176945674	-3.112	-3.2764	hypothetical protein
SMa1062	-0.0636	0.82036127417408	-3.2893	-3.2256	hypothetical protein
SMa1063	0.0024	0.984451765719313	-1.7583	-1.7607	hypothetical protein
SMa1065	0.0304	0.947169109090167	1.4093	1.3789	hypothetical protein
SMa1067	0.2562	0.356371186460233	-1.8197	-2.0759	Putative transcriptional regulator
SMa1070	-0.047	0.820220241356368	-3.2988	-3.2518	TRm23a transposase
SMa1073		NaN			TRm23b IS ATP-binding protein
SMa1076	0.5587	0.543983736404188	-1.7648	-2.3236	Hypothetical protein
SMa1077	0.9857	0.309349832428544	-1.5331	-2.5188	nex18_Nex18 Symbiotically induced conserved protein
SMa1078	0.3641	0.418400988128403	-0.4539	-0.8181	Conserved hypothetical protein
SMa1079	-0.0416	0.996763560236449	-0.414	-0.3724	tspO_TspO Tryptophan rich sensory protein homologue
SMa1081	0.1658	0.605919788560344	-1.8031	-1.9689	hypothetical protein
SMa1082	-0.0789	0.809327475055464	-2.4879	-2.409	Hypothetical protein
SMa1084	0.27	0.349643870826925	-3.0558	-3.3257	Conserved hypothetical protein
SMa1086	0.2376	0.362998298907	-1.5939	-1.8315	Conserved hypothetical protein
SMa1087	0.2239	0.233920023970209	-2.849	-3.0728	Putative cation transport P-type ATPase
SMa1089	-0.1699	0.479689047536311	-2.7112	-2.5413	hypothetical protein
SMa1091	0.1888	0.280635038595197	-2.4621	-2.6509	hypothetical protein
SMa1092	0.0541	0.862545546333018	-1.725	-1.779	hypothetical protein
SMa1093	-0.1886	0.671281679179353	-0.5583	-0.3697	hypothetical protein
SMa1095	-0.0856	0.625208279136812	-2.4706	-2.385	Conserved hypothetical protein
SMa1096	-0.1011	0.76816257109145	1.3624	1.4635	Conserved hypothetical protein
SMa1097	1.192	0.136257609440485	-2.2047	-3.3967	hypothetical protein
SMa1099	-0.0516	NaN	-3.3573	-3.3058	cycB1_Putative CycB1 cytochrome c-552 precursor
SMa1100	0.2911	0.721122163575653	-1.41	-1.7011	hypothetical protein
SMa1101	0.4813	0.446733408902198	-3.1389	-3.6203	hypothetical protein
SMa1103	0.5889	0.621934477918078	-2.051	-2.6399	Probable adenylate cyclase
SMa1104	0.296	0.634784680615454	-2.9451	-3.2412	hypothetical protein fragment
SMa1111	-0.0275	0.932387810064276	-2.0412	-2.0137	hypothetical protein
SMa1113		NaN			putative cytochrome C fragment
SMa1115	-0.8579	NaN	-3.7295	-2.8715	Putative manganese transport protein
SMa1118	0.0042	0.995535855353957	2.8219	2.8177	hspC2_probable HspC2 heat shock protein
SMa1120	0.1208	0.855980762868678	-2.1378	-2.2585	ABC transporter. ATP binding protein. hypothetical
SMa1122		NaN			Conserved hypothetical protein
SMa1124	-0.1497	0.815864484839389	-3.0979	-2.9482	Hypothetical protein
SMa1126		NaN			Conserved hypothetical protein
SMa1128	0.3733	0.511870023546059	-2.8824	-3.2556	degP4_DegP4 protease like protein
SMa1131	0.1772	0.461495204617281	-2.3399	-2.5171	Conserved hypothetical protein
SMa1132	-0.0485	0.933670258668539	-1.1743	-1.1258	hypothetical protein
SMa1134	-0.0579	0.815287412935762	-0.0646	-0.0066	hypothetical protein
SMa1136	0.0947	0.932388190532027	-1.742	-1.8368	hypothetical protein
SMa1138	0.1688	0.453829799656946	-2.175	-2.3438	Truncated response regulator
SMa1139	0.1788	0.580640709982278	-3.142	-3.3208	Truncated response regulator receiver domain
SMa1141	0.0584	0.860648712147341	-2.5945	-2.6529	putative fnr/crp family transcriptional regulator
SMa1142	-0.0551	0.866995830260888	-3.3301	-3.2751	FixL-related histidine kinase
SMa1146	0.117	0.540651282582983	-3.3098	-3.4267	Conserved hypothetical protein
SMa1147		NaN			Conserved hypothetical protein
SMa1149	0.1662	0.607300340284056	-3.284	-3.4502	Conserved hypothetical protein
SMa1151	0.217	0.69691737363982	-2.2853	-2.5023	Conserved hypothetical protein
SMa1153	0.0965	0.824856671549447	-0.5229	-0.6194	Hypothetical protein
SMa1154	0.5327	0.444422482290421	-3.2138	-3.7465	Hypothetical protein
SMa1155		NaN			Cation transport P-type ATPase. hypothetical
SMa1156	0.0887	0.891808337045795	-4.0581	-4.1468	probable alcohol
SMa1158	0.1368	0.738747268869437	-2.9498	-3.0866	Conserved hypothetical protein
SMa1159	-0.0021	0.958905142928776	-2.7123	-2.7102	hypothetical protein
SMa1160	-0.0066	0.713395616644859	-2.6678	-2.6612	hypothetical protein membrane domain
SMa1161	-0.0556	0.88314578909242	-3.0807	-3.0251	hypothetical protein
SMa1162	-0.0382	0.842900668310022	2.2146	2.2528	Conserved hypothetical protein
SMa1163	0.1885	0.532536272398683	-2.5955	-2.7839	Putative cation transport P-type ATPase
SMa1166	0.1856	0.895974063232148	-2.4228	-2.6083	Putative hydrolase protein
SMa1168	0.332	0.369338611639617	-2.4343	-2.7663	hypothetical protein
SMa1169	0.02	0.967044783306779	-0.5131	-0.5331	hypothetical protein
SMa1170	0.1535	0.788049042838184	-3.3818	-3.5353	cycB2_putative CycB2 cytochrome c552
SMa1171		NaN			Hypothetical protein
SMa1172	0.282	0.257234310925462	-2.3516	-2.6336	Hypothetical protein
SMa1174	-0.1145	NaN	-3.8911	-3.7766	Hypothetical protein
SMa1176	0.1606	0.466785434882227	-2.8956	-3.0561	Hypothetical protein
SMa1178	-0.1007	0.882729810130354	3.701	3.8016	hypothetical protein
SMa1179	0.0689	0.862691459701531	-2.4825	-2.5514	nosR_NosR Regulatory protein for N2O reductase
SMa1182	0.2749	0.516755802404906	-2.8895	-3.1644	nosZ_NosZ N2O reductase
SMa1183		NaN			nosD_NosD periplasmic copper-binding precursor
SMa1184	0.0204	0.809487346665431	-2.428	-2.4484	nosF_NosF copper ABC transporter
SMa1185	-0.1345	NaN	-3.7467	-3.6122	nosY_NosY nitrous oxide metabolic protein
SMa1186	-0.0054	0.993436363529662	-0.8429	-0.8375	nosL_NosL protein required for nitrous oxide reduction
SMa1188	-0.0951	0.473477213386559	-1.3737	-1.2786	nosX_NosX protein required for nitrous oxide reduction
SMa1191	0.1426	0.645097792604975	-3.1607	-3.3033	putative flavohemoglobin like protein
SMa1192	0.0546	NaN	-2.5147	-2.5694	hypothetical protein
SMa1194	-0.4236	0.157306592492828	-4.1704	-3.7468	hypothetical protein
SMa1195	0.2121	0.656470596334877	-0.6009	-0.8131	conserved hypothetical protein
SMa1197		NaN			hypothetical protein
SMa1198	-0.1748	0.714055403825334	-3.2949	-3.1201	possible Copper export protein
SMa1200	-0.0903	0.855657185053865	-0.1832	-0.093	hypothetical protein
SMa1201	0.0794	0.268845850399506	-2.3249	-2.4043	hypothetical protein
SMa1207	-0.0388	0.457244265588771	-3.7648	-3.726	FixK-like regulatory protein
SMa1208	-0.088	0.69138335948517	-1.6319	-1.5439	fixS1_FixS1 nitrogen fixation protein
SMa1209	0.1676	NaN	-3.7758	-3.9434	fixI1_FixI1 copper transport ATPase
SMa1210	0.0011	0.995189882614968	-1.7819	-1.7829	fixH_FixH nitrogen fixation protein
SMa1211	0.5175	0.497193005348346	-3.2252	-3.7427	fixG_FixG Iron sulfur membrane protein
SMa1213	0.0106	0.745875530076815	-3.3733	-3.3839	fixP1_FixP1 Di-heme cytochrome c
SMa1214		NaN			fixQ1_FixQ1 cbb3-type cytochrome oxidase
SMa1216	0.2949	0.456332434504203	1.94	1.6451	fixO1_FixO1 c-type cytochrome
SMa1220	-0.15	NaN	-4.1797	-4.0297	fixN1_FixN1 Heme b / copper cytochrome c oxidase subunit
SMa1223	1.375	0.34035482783265	-1.4294	-2.8044	Conserved hypothetical protein (ORF151)
SMa1225	0.7481	0.446261133465283	-2.0764	-2.8245	fixK1_FixK1 Transcriptional activator
SMa1226	0.3909	0.627090960211561	-2.2275	-2.6185	fixT1_FixT1 Inhibitor of FixL autophosphorylation
SMa1227	0.1676	0.790652040357017	-2.4245	-2.5921	fixJ_FixJ Transcriptional activator
SMa1229	0.0139	0.950780300709176	-2.0764	-2.0904	fixL_FixL Oxygen regulated histidine kinase
SMa1231	-0.063	0.850829754561099	0.113	0.176	conserved hypothetical protein
SMa1232	-0.0828	0.869950667402127	1.2189	1.3017	napC_NapC membrane protein. e-donor to periplasmic nitrate reductase
SMa1233	0.2101	0.64514333097015	-2.7178	-2.9279	napB_NapB periplasmic nitrate reductase
SMa1236	0.2047	0.522469221616346	-0.5594	-0.7641	napA_NapA periplasmic nitrate reductase
SMa1239	0.785	NaN	-3.8766	-4.6616	napD_NapD component of periplasmic nitrate reductase
SMa1240	-0.0556	NaN	-3.4464	-3.3908	napF_NapF Ferredoxin component of periplasmic nitrate reductase
SMa1241	-0.1362	0.729290316573544	-0.6726	-0.5364	napE_NapE component of periplasmic nitrate reductase
SMa1243	-0.1215	0.782898556168647	-1.83	-1.7085	azu1_Azu1 pseudoazurin (blue copper protein)
SMa1245	0.1529	0.64035565631953	-1.8366	-1.9894	putative crp/fnr-like transcriptional regulator
SMa1247	0.0257	0.608025817830208	-3.8278	-3.8535	nirV_NirV periplasmic nitrate reductase
SMa1250	-0.0091	0.927287336930865	-1.4214	-1.4122	nirK_putative NirK Cu-nitrite reductase
SMa1252	0.1557	0.771079322394062	1.0033	0.8476	conserved hypothetical protein
SMa1253	0.1242	0.917122107604417	0.3516	0.2274	Hypothetical protein
SMa1254	0.193	NaN	-3.7279	-3.9209	Hypothetical Protein
SMa1255	0.0122	0.737862580914536	-1.9537	-1.9659	Conserved hypothetical protein
SMa1256	-0.0694	0.754636166527223	-1.41	-1.3407	Hypothetical Protein
SMa1259	-0.3773	NaN	-3.28	-2.9027	Hypothetical Protein
SMa1261	-1.0186	NaN	-4.7544	-3.7357	Hypothetical Protein
SMa1262	-0.0197	0.948044341919782	-2.6962	-2.6765	Conserved hypothetical protein
SMa1264	0.017	0.888503209558138	-2.701	-2.718	Conserved hypothetical protein
SMa1266	0.0146	0.816204507513167	-3.7621	-3.7767	hemN_HemN coproporphyrinogen III oxidase
SMa1269	-0.0524	0.870075530014544	-0.3541	-0.3018	norD_NorD protein required for nitric oxide reductase (Nor) activity
SMa1272	-0.0161	0.930428228761608	-2.2144	-2.1983	norQ_NorQ protein required for nitric oxide reductase activity
SMa1273	0.0529	0.978493479354878	-2.527	-2.5799	norB_NorB nitric oxide reductase
SMa1276	0.1835	0.618487651948533	-0.7222	-0.9057	norC_NorC nitric oxide reductase
SMa1279		NaN			norE_NorE protein involved in nitric oxide reduction
SMa1283		NaN			Probable NnrU protein
SMa1285		NaN			Probable decarboxylase
SMa1288	0.1717	0.50153381213274	-3.2999	-3.4716	Conserved hypothetical protein
SMa1289		NaN			Hypothetical Protein
SMa1291	0.2652	0.650188045701786	-2.3577	-2.6229	Conserved hypothetical protein
SMa1292	0.0625	0.903191722211684	-0.332	-0.3946	Conserved hypothetical protein
SMa1294	-0.2	0.828405802152644	-0.6754	-0.4753	Hypothetical Protein
SMa1296	-0.5627	0.00918755576988283	-4.4634	-3.9007	adhA1_AdhA1 alcohol
SMa1297	0.1108	0.709907124805823	-2.6123	-2.7231	Hypothetical Protein
SMa1298	0.1344	0.796171666561084	-1.3278	-1.4622	Hypothetical protein
SMa1299	0.109	0.899008186961724	-0.7243	-0.8334	Conserved hypothetical protein
SMa1301	-0.1398	0.670659792586926	-3.2399	-3.1001	putative transmembrane transport protein
SMa1302	0.076	0.794719550368672	-3.1636	-3.2397	virB11_VirB11 type IV secretion protein
SMa1303	0.258	0.0587428832327567	-2.5774	-2.8354	virB10_VirB10 transmembrane type IV secretion protein
SMa1306	0.0644	0.886176347598458	0.2613	0.1969	virB9_VirB9 type IV secretion protein
SMa1308	0.1617	0.519912831179771	-3.2161	-3.3779	virB8_VirB8 type IV secretion protein
SMa1310	-0.1684	0.320362737499322	1.3598	1.5282	Hypothetical Protein
SMa1311	-0.1053	0.782592376205422	-3.6562	-3.5509	virB6_VirB6 type IV secretion protein
SMa1313	-0.1284	0.786936427301269	-2.3943	-2.2659	virB5_VirB5 type IV secretion protein
SMa1315	0.2635	0.195500419633562	-3.8866	-4.1501	virB4_VirB4 type IV secretion protein
SMa1318	0.3678	0.0147335298314672	-2.7178	-3.0856	virB3_VirB3 type IV secretion protein
SMa1319	-0.064	0.921280882723332	0.6993	0.7633	virB2_VirB2 type IV secretion protein
SMa1321	0.0537	0.807838905000775	-3.1642	-3.218	virB1_virB1 type IV secretion protein
SMa1322	-0.0129	0.942625918324409	-3.2651	-3.2522	Hypothetical protein
SMa1323	0.0155	0.984755237298318	-1.7448	-1.7603	Hypothetical protein
SMa1325	0.1282	0.743704330752151	0.9334	0.8052	Hypothetical protein
SMa1326	0.2377	0.574074715091353	1.7802	1.5426	Conserved hypothetical protein
SMa1327	-0.0631	0.836628950124229	-2.7547	-2.6916	Putative hydrolase
SMa1328	-0.1571	0.77232589665861	-3.3379	-3.1808	Probable MtbA protein
SMa1329	0.033	0.982362888803523	-2.512	-2.545	Putative proline dipeptidase
SMa1331	-0.0729	0.241114564315259	-2.162	-2.0892	Hypothetical protein
SMa1332	-0.1351	0.600746159337052	-3.2937	-3.1586	Conserved hypothetical protein
SMa1334	0.0658	0.851257494685674	-2.5904	-2.6562	conserved hypothetical protein
SMa1335	0.1842	0.63214836320989	-2.6209	-2.8051	Hypothetical protein
SMa1337	-0.029	0.961413816299339	-1.6748	-1.6457	putative sugar ABC transporter. periplasmic solute-binding protein
SMa1339	-0.1154	0.741368839894345	-3.1102	-2.9948	probable ABC transporter. permease protein
SMa1341	-0.0386	0.878291942562816	-3.2506	-3.212	probable ABC transporter. permease protein
SMa1344	-0.4125	0.289339582502132	-3.5824	-3.1699	putative ABC transporter. ATP-binding protein
SMa1345	0.0394	0.930103046581754	-3.1561	-3.1954	Probable ABC transporter ATP-binding protein
SMa1347		NaN			putative dehydrogenease
SMa1349	-0.0306	0.885353336081971	-0.9285	-0.8979	Putative GntR-family transcriptional regulator
SMa1351	0.0816	0.704656249397515	-2.7961	-2.8777	Conserved hypothetical protein
SMa1353	0.3902	0.29955930006945	-1.9147	-2.305	Putative epimerase
SMa1354	0.1175	0.864827233992142	-2.1398	-2.2574	Putative epimerase
SMa1355	0.2297	0.270908804012253	1.8952	1.6655	Conserved hypothetical protein
SMa1356	0.0848	0.832827873146234	-1.1247	-1.2095	TRm3 transposase
SMa1358	0.062	0.922352859547699	-2.6027	-2.6647	Hypothetical protein
SMa1361	-0.0133	0.905726170512373	-3.654	-3.6406	Hypothetical protein
SMa1362	0.0854	NaN	-3.8116	-3.897	Putative inner-membrane permease
SMa1363	-0.1634	NaN	-3.7391	-3.5757	putative ABC transporter. permease protein
SMa1364	0.2862	0.15785987817361	-1.3294	-1.6156	putative ABC transporter. periplasmic solute-binding protein
SMa1365	-0.1111	0.820002778946302	1.8265	1.9376	Putative ATP-binding protein
SMa1367	0.2999	0.530401146524536	-2.9651	-3.265	Putative dehdyrogenase
SMa1368	0.0821	0.882712957502719	-0.9531	-1.0352	Hypothetical protein
SMa1370	0.0252	0.950158196443841	-1.4856	-1.5108	Probable ABC transporter ATP-binding protein
SMa1371	0.0228	0.771155114853722	-2.108	-2.1308	Probable ABC transporter ATP-binding protein
SMa1373	-0.2265	0.180924776681857	-2.599	-2.3725	Probable ABC transporter permease
SMa1374	-0.079	0.736689634141217	-3.5924	-3.5134	Probable ABC transporter permease
SMa1375	0.1335	0.674745158692942	-2.4379	-2.5715	probable ABC transporter. periplasmic solute-binding protein
SMa1377	-0.2602	NaN	-2.7216	-2.4614	Putative amidase
SMa1379	0.1876	0.584225552784854	1.473	1.2855	putative ABC transporter. periplasmic solute-binding protein
SMa1381	0.0262	0.845007795148054	-2.7625	-2.7888	Putative dehydrogenease
SMa1386	-0.0815	NaN	-3.7933	-3.7118	putative oxidoreductase
SMa1387	-0.8519	NaN	-4.5016	-3.6497	Putative LysR-type transcriptional regulator
SMa1389	-0.1215	0.890083307504675	-0.6036	-0.4821	etfA2_probable EtfA2 electron-transport flavoprotein. alpha-subunit
SMa1391	-0.0289	0.955730292916605	-0.4825	-0.4535	etfB2_probable EtfB2 electron transport flavoprotein. beta subunit
SMa1394	-0.2522	0.279373433693074	0.0998	0.352	Conserved hypothetical protein
SMa1397	-0.0188	0.908196552591506	-1.8662	-1.8474	Conserved hypothetical protein
SMa1398	-0.0513	0.823118533231983	-2.6075	-2.5561	Putative dehydrogenease
SMa1400	0.0778	0.846824086500786	-2.759	-2.8368	Probable fatty acid acyl-CoA
SMa1403	0.0733	0.902833064554635	-0.562	-0.6353	Putative dehydrogenease
SMa1406	0.1115	0.0476868599125188	-3.0655	-3.1769	ttuD3_putative TtuD3 hydroxypyruvate reductase
SMa1408	0.1235	0.769956670876886	-1.4317	-1.5552	Putative dehydratase
SMa1409	0.0541	0.775859655559644	-1.4028	-1.4569	Putative acyl-CoA transferase
SMa1410	0.5609	0.073044604612624	-3.3876	-3.9484	Putative oxidoreductase
SMa1413	-0.0553	0.898297250421315	-1.8925	-1.8372	Hypothetical protein
SMa1414	-0.131	0.640988771837542	-2.3144	-2.1835	putative L-sorbose dehydrogenase. FAD-dependent
SMa1415	0.1223	0.93095385687749	-3.0885	-3.2108	probable aldehyde
SMa1417	0.186	0.705723450405792	-1.8886	-2.0746	Putative dehydrogenease
SMa1418	-0.0954	0.797955696698113	-2.7927	-2.6973	Putative ABC transporter permease protein
SMa1421	-0.0413	0.825776424385604	-1.2243	-1.183	Probable ABC transporter ATP binding -protein
SMa1424	0.0036	0.935807353936133	-1.8749	-1.8785	Putative ABC transporter permease protein
SMa1427	0.0892	0.818197904300857	-3.1689	-3.2581	putative sugar ABC transporter. periplasmic solute-binding protein
SMa1428	0.0576	0.943417831629477	-1.6334	-1.691	putative TetR/AcrR-family transcriptional regulator
SMa1430	0.71	NaN	-3.8091	-4.5191	Conserved hypothetical protein
SMa1431	0.067	0.583398354131292	-1.4332	-1.5002	Hypothetical protein
SMa1434	0.0429	0.924843961845754	-2.1017	-2.1446	Probable ABC transporter. ATP-binding protein
SMa1435	0.0276	0.578554811683617	-2.9571	-2.9847	Probable ABC transporter permease
SMa1437	0.0924	0.980909053081006	-2.7341	-2.8265	Probable ABC transporter permease
SMa1438	0.1906	0.729461611153515	-3.178	-3.3686	putative ABC transporter. periplasmic solute-binding protein
SMa1440		NaN			5-dehydro-4-deoxyglucarate dehydratase
SMa1442	0.0883	0.868035864998467	-2.4269	-2.5151	Putative GntR-family transcription factor
SMa1445	0.2791	0.208976494819413	-2.3116	-2.5907	Conserved hypothetical protein
SMa1447	0.2038	0.723310983175762	-2.4494	-2.6533	Putative transmembrane transport protein
SMa1450	0.3552	0.415707258194607	-3.3663	-3.7215	Probable thiolase
SMa1452	0.0408	0.950605588320878	-0.4851	-0.526	Probable dehydrogenease
SMa1454	0.0584	0.964721205513272	-2.9838	-3.0422	Putative transcription factor
SMa1455	0.0503	0.988051367894863	-2.452	-2.5023	Hypothetical protein
SMa1456	-0.0542	0.902735207833386	-0.8142	-0.7601	Hypothetical protein
SMa1459	0.0802	0.862144870656399	-3.2163	-3.2965	Putative dehydrogenease
SMa1461	0.2093	0.429683345115999	-1.6681	-1.8774	Putative muconate cycloisomerase
SMa1462		NaN			Putative ABC transport protein
SMa1465	0.1993	0.524024542450089	-2.6973	-2.8965	Putative ABC transporter permease
SMa1466	0.1603	0.661753609463979	-1.7318	-1.8921	Probable ABC transporter ATP binding protein
SMa1467	0.0048	0.993794283035424	1.956	1.9512	Probable inner-membrane permease
SMa1471		NaN			Hypothetical protein
SMa1473	-0.0438	NaN	-3.4289	-3.3851	Putative aminopeptidase
SMa1476	0.3571	NaN	-3.7372	-4.0944	Putative AraC-family transcription regulator
SMa1478	0.4847	0.112739278046679	-3.3291	-3.8138	Putative methyltransferase
SMa1480	0.2663	0.600486205663533	-1.2554	-1.5218	Probable LysR-type activator
SMa1483	0.0478	0.907592691652059	-2.1071	-2.1549	Putative dehydrogenease
SMa1485	0.1871	0.388359004473208	3.577	3.3899	hypothetical protein
SMa1487	0.2247	0.502997738861972	-2.7011	-2.9258	Probable c-type cytochrome
SMa1488		NaN			Putative oxidoreductase
SMa1491	0.0605	0.811374813680665	-1.7466	-1.8072	Putative oxidoreductase
SMa1493	0.1752	0.673290039808077	-2.7618	-2.937	Putative LysR -type transcription factor
SMa1494		NaN			Hypothetical protein
SMa1495	-0.0063	0.997960128379963	-0.5154	-0.5091	putative serine-pyruvate transaminase
SMa1497	0.0331	0.939817521106879	-1.7773	-1.8105	gst12_putative Gst12 glutathione-S-transferase
SMa1500	0.1448	0.882811874683993	-2.5512	-2.696	Putative oxidoreductase/oxygenase
SMa1501	0.0855	0.741401358630627	-3.0593	-3.1448	Hypothetical protein
SMa1503	-0.0142	0.848168041392745	-1.5397	-1.5255	Hypothetical protein
SMa1505	-0.0953	0.625696472432785	-2.4074	-2.3121	Putative GntR-family transcriptional regulator
SMa1507	-0.2531	0.656663761104374	-2.693	-2.4399	Conserved hypothetical protein
SMa1509	-0.1109	0.794605401883606	0.7603	0.8712	Probable ATP transporter. ATP-binding protein
SMa1513	-0.0868	0.889579777778021	-2.5742	-2.4874	Putative ABC transporter permease
SMa1514	0.1223	0.638590816750554	-2.2934	-2.4157	Putative ABC transporter permease
SMa1515	0.246	0.688265792360916	-1.0282	-1.2742	hypothetical protein
SMa1516	0.064	0.933175638820114	-1.8682	-1.9322	nuoH2_NuoH2 NADH chain H
SMa1519	0.0922	0.703770507910084	-3.4865	-3.5787	putative oxidoreductase
SMa1521		NaN			conserved hypothetical protein
SMa1523		NaN			nuoG2_NuoG2 NADH I CHAIN G 2
SMa1525	0.5211	NaN	-3.8911	-4.4122	nuoF2_NuoF2 NADH I CHAIN F
SMa1526	-0.0216	0.96828160839156	0.3575	0.379	nuoE2_NuoE2 NADH I CHAIN E
SMa1529	0.2695	0.252404372529566	-2.1532	-2.4228	nuoD2_NuoD2 NADH I CHAIN D
SMa1531		NaN			nuoC2_NuoC2 NADH I CHAIN C
SMa1532	-0.0427	0.526911472765454	-0.7561	-0.7134	nuoB2_NuoB2 NADH I CHAIN B
SMa1533	-0.0554	0.873045388479567	0.2491	0.3045	nuoA2_NuoA2 NADH I CHAIN A
SMa1535	-0.0165	0.842507167094454	-2.0812	-2.0647	nuoN2_NuoN2 NADH I CHAIN N
SMa1536	0.7556	NaN	-3.7949	-4.5506	nuoM2_NuoM2 NADH-Ubiquinone/plastoquinone (complex I) oxidoreductase
SMa1538	0.1001	0.790767785495636	-2.5504	-2.6505	putative oxidoreductase
SMa1539	-0.0029	0.983316713775883	0.8817	0.8846	hypothetical protein
SMa1541	0.2066	0.0726718683574274	-3.514	-3.7207	putative oxidoreductase
SMa1544	0.1445	0.658939240933018	-2.1785	-2.323	nuoK2_NuoK2 NADH I chain K
SMa1545	0.7583	0.199919988789357	-2.826	-3.5844	putative oxidoreductase
SMa1547	0.1558	0.481062276587128	-2.7852	-2.9409	probable Protein-L-isoaspartate(D-aspartate) O-methyltransferase (PCMT)
SMa1548	-0.0311	0.95439702971445	0.2516	0.2827	conserved hypothetical protein
SMa1550	0.0374	0.63569913892731	-2.5386	-2.576	putative response regulator of two-component system
SMa1552	-0.0125	NaN	-3.6023	-3.5898	putative methyltransferase - chemotaxis
SMa1554	0.1917	0.794747545237575	-3.4372	-3.6289	hypothetical protein
SMa1556	0.1068	0.770738689574253	-1.0502	-1.157	putative methyl-accepting chemotaxis protein
SMa1558	-0.0104	0.96295620377344	-2.6017	-2.5914	putative histidine kinase. chemotaxis
SMa1561	-0.1232	0.834066316817741	-1.3987	-1.2755	cheB2_probable CheB2 chemotaxis methylesterase
SMa1562	-0.0854	0.724415463568225	-1.4563	-1.3709	hypothetical protein
SMa1564	0.009	0.968593674475337	-1.3461	-1.3551	hypothetical protein
SMa1568	0.173	0.65309762172774	-0.35	-0.523	cpaF2_probable CpaF2 pilus assembly protein
SMa1570	0.0423	0.97523735798464	-1.7167	-1.759	pilA2_probable PilA2 pilus assembly protein
SMa1572	-0.0762	0.685581412000836	-3.7148	-3.6386	hypothetical protein
SMa1573	-0.0527	0.952713344046125	-1.4581	-1.4054	CpaE2_probable CpaE2 pilus assembly protein
SMa1576	-0.2101	0.329974754811684	-3.0184	-2.8083	CpaB2_probable CpaB2 pilus assembly protein
SMa1578	0.3751	NaN	-2.0541	-2.4292	cpaA2_probable CpaA2 pilus assembly protein
SMa1579	0.2471	0.299680168689499	-2.3435	-2.5906	hypothetical protein
SMa1580	0.1203	0.644019980427985	-1.0704	-1.1906	hypothetical protein
SMa1582	-0.0291	0.864522565823523	-2.9658	-2.9367	conserved hypothetical protein
SMa1583	0.3293	0.430558603281215	-2.8946	-3.2239	cyaF5_CyaF5 adenylate cyclase
SMa1585	0.1225	0.790734092855797	-2.3141	-2.4366	hypothetical protein
SMa1586	-0.0275	0.93427523613476	0.2706	0.2981	syrB2_SyrB2 transcriptional regulator
SMa1587	0.2484	0.482573000041647	-1.9213	-2.1697	eglC_EglC ENDO-1.3-1.4-BETA-GLYCANASE
SMa1589	0.0811	0.703568177071876	-3.3282	-3.4093	hypothetical protein
SMa1591	-0.1254	NaN	-3.8026	-3.6772	putative adenylate cyclase
SMa1592	0.0782	0.74377787801593	-2.3415	-2.4197	putative oxidoreductase
SMa1593	-0.0876	0.867261436245566	-2.3203	-2.2327	putative oxidoreductase
SMa1594	0.1522	0.38810796508063	-2.0045	-2.1567	hypothetical protein
SMa1595	0.347	NaN	-1.951	-2.2981	hypothetical protein
SMa1597	0.1843	0.78241949836959	-2.4111	-2.5954	hypothetical protein
SMa1600	-0.0015	0.964152250479281	-1.1752	-1.1737	putative transport protein
SMa1602	-0.0794	0.80880822496975	-2.0875	-2.0081	putative LysR-family transcriptional regulator
SMa1604	-0.204	0.487042446564283	-2.3359	-2.1318	putative oxidoreductase
SMa1606	-0.0022	0.984735747521631	4.0289	4.0311	conserved hypothetical protein
SMa1608	0.2046	0.655474666332728	-2.7357	-2.9403	hypothetical protein
SMa1610	0.2843	0.50900522544623	-0.7743	-1.0586	conserved hypothetical protein
SMa1612	-0.0354	0.796441708171005	-2.8738	-2.8384	conserved hypothetical protein
SMa1613	-0.124	0.819225940615198	-2.7425	-2.6185	hypothetical protein
SMa1614	-0.0137	0.971779083233406	-0.3107	-0.297	TRm1b transposase
SMa1615	-0.0912	0.871940339001047	-1.9681	-1.8769	TRm1a transposase
SMa1617		NaN			putative integrase/recombinase
SMa1619	0.1878	NaN	-4.1194	-4.3072	putative integrase/recombinase
SMa1620	0.2027	0.453250468568914	-1.9805	-2.1832	putative integrase/recombinase
SMa1623	-0.134	0.675431219503388	1.735	1.869	conserved hypothetical protein
SMa1625	-0.298	0.828686749288072	-1.301	-1.003	putative LysR-family transcriptional regulator
SMa1626	0.1121	0.751807224747374	2.8699	2.7578	hypothetical protein
SMa1629	0.0993	NaN	-3.6017	-3.701	putative dehydrogenease
SMa1630	0.2636	0.315593141664997	-3.5214	-3.785	hypothetical protein
SMa1632	0.0305	0.888633001248536	-0.6452	-0.6756	putative LysR-family transcriptional regulator
SMa1635	0.4601	0.425351789876631	-2.5313	-2.9914	hypothetical protein
SMa1636	-0.2966	0.286247331578505	-2.9738	-2.6772	TRm17a putative transposase
SMa1637	-0.1487	0.36012302499785	-1.0708	-0.9222	TRm17b putative transposase
SMa1638		NaN			hypothetical protein
SMa1639	0.1356	0.762765883698038	-1.5428	-1.6784	probable NreA protein
SMa1641	0.1693	0.784429332998382	-3.0077	-3.177	probable NreB protein
SMa1643	-0.3029	0.191719773805426	-3.4612	-3.1583	hypothetical protein
SMa1644	-0.0622	0.924658484257102	-2.7016	-2.6394	hypothetical protein
SMa1646	-0.0964	0.574642711536534	-2.4701	-2.3737	putative ABC transporter. ATP-binding protein
SMa1647	-0.0403	0.991367532296776	-2.3928	-2.3526	putative ABC transporter. ATP-binding protein
SMa1649	0.1645	0.558872312035131	-2.737	-2.9015	putative ABC transporter. permease protein
SMa1650	-0.6848	NaN	-4.7854	-4.1006	putative ABC transporter. permease protein
SMa1651	0.1102	0.544063783545854	-2.7182	-2.8283	putative ABC transporter. periplasmic solute-binding protein
SMa1652	0.167	0.768574295584302	-1.4973	-1.6643	probable hydantoin racemase
SMa1653	-0.1314	0.867183120915373	-3.477	-3.3456	conserved hypothetical protein
SMa1654	0.0862	0.793436424877926	-1.194	-1.2801	putative GntR-family transcriptional regulator
SMa1657	0.0341	0.832114573033341	-0.6999	-0.734	hypothetical protein
SMa1658	0.1689	0.662703322913804	-2.6158	-2.7847	hypothetical protein
SMa1660	0.0275	0.717133058456413	-2.5145	-2.542	putative acetyltransferase
SMa1662	-0.357	NaN	-3.5076	-3.1507	putative drug resistance protein
SMa1664	-0.2711	0.689642982865773	-3.0306	-2.7595	putative drug resistance protein
SMa1666	0.12	0.865996874809062	-0.3585	-0.4784	hypothetical protein
SMa1667	0.2541	0.681224922043276	-3.2694	-3.5235	arcD1_probable ArcD1 arginine/ornithine antiporter
SMa1668	-0.0895	0.734799115978686	-2.0092	-1.9197	arcD2_probable ArcD2 arginine/ornithine antiporter
SMa1670	0.0656	0.901849152961557	-1.8933	-1.9589	arcA2_probable ArcA2 arginine deiminase
SMa1672		NaN			conserved hypothetical protein
SMa1674	-0.1123	0.435010654308769	-2.871	-2.7588	hypothetical protein
SMa1675	0.061	0.85904921477676	-2.0685	-2.1295	hypothetical protein
SMa1676	-0.099	0.987095452295487	-3.0283	-2.9293	conserved hypothetical protein
SMa1677	0.4479	0.50818172995308	-2.962	-3.4098	hypothetical protein
SMa1678		NaN			hypothetical protein
SMa1680		NaN			hypothetical protein
SMa1682	0.1349	0.880761650595884	-0.7409	-0.8758	NapD-like protein
SMa1683	0.1721	0.865152891482479	-2.3774	-2.5495	putative arylsulfatase
SMa1684	0.1783	0.362937466510215	-2.2033	-2.3816	putative two-component sensor kinase
SMa1686	-0.0003	0.925867920848225	-2.4951	-2.4948	putative two-component response regulator
SMa1688	0.445	0.377654598571158	-3.381	-3.826	putative two-component response regulator
SMa1691	-0.0256	0.882348875483404	-1.5646	-1.539	putative TrkH-like protein
SMa1693	-0.0099	0.998120561628315	-1.7765	-1.7666	hypothetical protein
SMa1694	-0.6163	NaN	-4.4951	-3.8788	hypothetical protein
SMa1696	-0.0206	0.994748180887193	-1.0233	-1.0027	hypothetical protein
SMa1697	-0.0532	0.913754861517106	0.138	0.1912	conserved hypothetical protein
SMa1698	0.0683	0.943941113868523	-1.0602	-1.1285	syrB_SyrB regulatory protein
SMa1699	-0.0311	0.99235857157557	-0.0523	-0.0212	hypothetical protein
SMa1700	0.0847	0.519248198248737	-2.5026	-2.5873	hypothetical protein
SMa1702	0.0129	0.954154710985913	-1.6447	-1.6575	HYPOTHETICAL 21.7 KDA PROTEIN IN SYRB 5'REGION (ORF4)
SMa1704	0.089	0.750813151149442	-2.6438	-2.7328	HYPOTHETICAL 50.8 KDA PROTEIN IN SYRB 5'REGION (ORF3)
SMa1705	0.1615	0.940832646168935	-2.5491	-2.7105	HYPOTHETICAL MUCR FAMILY TRANSCRIPTIONAL REGULATORY PROTEIN IN SYRB 5'REGION
SMa1706	0.3104	0.623721314526661	-0.8322	-1.1427	hypothetical protein
SMa1709	0.1116	0.714152658306165	-1.2797	-1.3913	hypothetical protein
SMa1711	0.0789	0.887713753011382	-1.6994	-1.7783	argI2_probable ArgI2 arginase
SMa1715	-0.1055	0.810469105315489	-3.1959	-3.0904	adeC3_putative AdeC3 adenine deaminase
SMa1717	-0.079	0.701250558638508	-2.1308	-2.0517	putative integral membrane transporter
SMa1718	-0.0143	0.917752659584716	-2.8469	-2.8326	adeC4_putative AdeC4 adenine deaminase
SMa1720	0.2333	0.494284840627068	-2.6356	-2.8689	putative LysR-family transcriptional regulator
SMa1723	-0.8681	0.310011058239739	-4.1963	-3.3282	hypothetical protein
SMa1724	0.2832	0.557386429892272	-2.7275	-3.0107	conserved hypothetical protein
SMa1725	-0.6113	NaN	-4.5546	-3.9434	putative AraC-family transcriptional regulator
SMa1726	0.116	0.817456011591994	-0.5061	-0.6221	putative transcriptional regulator
SMa1727	-0.1425	0.814443942540568	-2.2661	-2.1236	putative hydrolase
SMa1729	0.1126	0.735437904111216	-2.4952	-2.6078	putative periplasmic binding protein
SMa1731	0.2355	0.482592728918656	-2.4125	-2.648	betB2_putative BetB2 betaine aldehyde
SMa1732	0.058	0.86146822468861	0.2878	0.2298	hypothetical protein
SMa1734	0.1147	0.839029778099892	-2.1617	-2.2764	conserved hypothetical protein
SMa1735	-0.2113	NaN	-4.2775	-4.0662	putative oxidoreductase
SMa1736	0.1632	0.751280084642574	-2.4865	-2.6497	putative LysR-family transcriptional regulator
SMa1737	0.2547	0.780654268582835	-1.3734	-1.6281	conserved hypothetical protein
SMa1740	-0.3129	0.625658938329006	-2.583	-2.2701	conserved hypothetical protein
SMa1741	-0.196	0.512856926023442	-1.1385	-0.9425	putative iron uptake ABC transporter. ATP-binding protein
SMa1742	-0.2146	0.674099476159688	-2.7334	-2.5188	putative iron uptake protein
SMa1745	-0.3846	0.507795370475463	-2.2648	-1.8802	putative iron uptake protein
SMa1746	-0.6946	0.106171098578502	-1.9265	-1.2319	putative iron uptake protein
SMa1747	-0.0436	0.894504993056132	-1.6667	-1.6231	putative ferrichrome-iron receptor
SMa1749	0.0173	0.92193795449026	-2.2086	-2.2259	putative transcriptional regulator
SMa1750	0.3205	0.535553347129301	-1.8422	-2.1627	hypothetical protein
SMa1751	0.9837	0.0343889088804316	-3.5869	-4.5705	putative ABC transporter. permease protein
SMa1753	-0.1932	0.544007124492979	-0.4565	-0.2633	Putative Transporter
SMa1754	-0.1786	0.759049603325147	-3.3558	-3.1772	Putative ABC Transporter. ATP-binding protein
SMa1755	0.0808	0.80799653085429	0.2647	0.1839	Putative ABC transporter. periplasmic solute-binding protein
SMa1757	-0.0597	0.640175446579526	-1.6229	-1.5632	Putative Short Chain
SMa1759	-0.0075	0.829577650795779	-2.272	-2.2644	putative GntR-family transcriptional regulator
SMa1760	0.0273	0.93564184623855	-2.1701	-2.1974	Hypothetical protein
SMa1761	-0.1047	0.842682864579785	0.2568	0.3615	putative aminotransferase
SMa1765	0.3211	0.263544051873738	-1.0783	-1.3994	Hypothetical protein
SMa1766	0.2305	0.637437617746777	2.8437	2.6132	Hypothetical protein
SMa1767	0.1961	0.509112518548921	2.3492	2.1532	Hypothetical protein
SMa1769	-0.0603	0.825220053241601	-0.8141	-0.7538	Hypothetical protein
SMa1770	-0.4509	0.197450468493687	1.1672	1.6181	Hypothetical protein
SMa1773	0.08	0.645339081595544	-2.4317	-2.5117	Hypothetical protein
SMa1776	-0.061	0.914177474797655	-1.4982	-1.4372	Hypothetical protein
SMa1779	-0.0564	0.865506311383042	-0.8176	-0.7612	Hypothetical protein
SMa1780	0.0845	0.840141970880595	-0.5777	-0.6622	Hypothetical protein
SMa1782	-0.1315	0.72050906766144	1.4386	1.5701	Putative LysR-family transcriptional regulator
SMa1783	0.1767	0.789859999531633	-3.4896	-3.6663	Hypothetical protein
SMa1784	0.1246	0.860603243863503	-1.2886	-1.4132	Hypothetical protein
SMa1787	0.6828	NaN	-3.4009	-4.0837	Hypothetical protein
SMa1789	0.0973	0.889463955496076	-1.034	-1.1313	putative adenylate cyclase
SMa1791	0.0876	0.868064679340032	-1.88	-1.9676	Hypothetical protein
SMa1793	0.2573	0.558947163567356	-2.2708	-2.5281	Hypothetical protein
SMa1797	0.194	0.799992600471964	0.6314	0.4375	Hypothetical protein
SMa1798	-0.087	0.790799085635312	-1.3449	-1.2579	kup2_Kup2 Potassium uptake protein
SMa1799	0.0737	0.956212347033691	-2.399	-2.4727	TRm2011-2b transposase
SMa1801	0.0215	0.969369530199946	-0.7596	-0.7811	Reverse transcriptase. maturase
SMa1803	-0.0944	0.735363292610373	0.3293	0.4237	TRm2011-2a transposase
SMa1806	0.1161	0.763157996057953	-1.2547	-1.3709	Hypothetical protein
SMa1808	0.0856	0.908691849267321	-2.6938	-2.7794	Hypothetical protein
SMa1809	0.3077	0.529091616231044	-3.2656	-3.5733	Probable NON-HEME HALOPEROXIDASE
SMa1811	-0.0377	0.812991727674671	-0.3951	-0.3574	Hypothetical protein
SMa1814	0.0995	0.67042570432792	-2.9976	-3.0971	Putative Dioxygenase
SMa1817	-0.3908	0.55876010363909	-3.9499	-3.5592	Hypothetical protein
SMa1819	0.3327	0.245463169984438	-2.5527	-2.8854	Conserved hypothetical protein
SMa1820	0.0002	0.999638375790171	-2.5162	-2.5164	Hypothetical protein
SMa1821	0.0638	0.807323353045898	-0.9514	-1.0152	Conserved hypothetical protein
SMa1822	-0.2231	0.737974232806179	-3.5207	-3.2976	Hypothetical protein
SMa1823	0.1879	0.77900448113412	-2.095	-2.2829	Hypothetical protein
SMa1825	0.1961	0.425301154236838	-1.6087	-1.8048	Hypothetical protein
SMa1828	-0.9571	NaN	-4.7091	-3.752	Putative transcriptional activator
SMa1831	-0.0378	NaN	-2.2062	-2.1684	Hypothetical protein
SMa1832	-0.1412	0.958705843113286	-3.7466	-3.6054	Hypothetical protein
SMa1833	0.1232	0.791583186745764	-1.0916	-1.2148	Probable dehydrogenease
SMa1835	-0.1267	0.816511020963893	0.7506	0.8773	Hypothetical protein
SMa1836	0.0704	NaN	-3.0179	-3.0882	argE_putative ArgE acetylornithine deacetylase
SMa1838	0.3651	0.261983142492707	-3.1074	-3.4724	Putative dehydrogenease
SMa1840	0.3184	0.772235969738974	-2.9853	-3.3036	Hypothetical protein
SMa1844	-0.1149	0.819054006109155	-1.512	-1.3971	Putative aldehyde
SMa1846	-0.1483	0.725663815423923	-1.5575	-1.4092	Putative dehydrogenease
SMa1848	0.0817	0.824937368691974	-1.8121	-1.8939	gabD5_GabD5 succinate semialdehyde dehdyrogenase
SMa1850	-0.0927	0.58373700771998	-2.8357	-2.743	Putative oxidoreductase
SMa1851	-0.1013	0.907159332884367	1.6034	1.7046	Putative dehalogenase
SMa1853	-0.1249	0.830179213319634	2.8201	2.9449	Hypothetical protein
SMa1855	-0.0745	0.685709561241406	-2.4951	-2.4206	Putative aminotransferase
SMa1857	-0.3418	0.427385930583713	-2.8516	-2.5098	Hypothetical protein
SMa1860	0.2904	NaN	-2.8165	-3.1069	Putative ABC transporter. periplasmic solute-binding protein
SMa1862	-0.1601	0.868476608266469	-3.5888	-3.4287	Putative ABC Transporter. permease protein
SMa1863	-0.6162	NaN	-4.4263	-3.8102	Putative ABC Transporter. permease protein
SMa1864	0.4689	0.473458618303177	-4.0407	-4.5096	Putative ABC Transporter. ATP-binding protein
SMa1867		NaN			Putative AsnC (lrp)-family transcriptional activator
SMa1869	-0.0915	0.782040896286922	-1.806	-1.7145	Putative deaminase
SMa1871	0.0147	0.967972444064145	-1.9214	-1.9361	Putative deaminase
SMa1872	0.035	0.927202517145615	-2.8309	-2.866	Putative threonine dehydratase
SMa1874	0.164	0.625165255224585	-1.4593	-1.6233	Hypothetical protein
SMa1875	0.0831	0.890651587161102	-1.4835	-1.5666	Putative reverse transcriptase
SMa1878	-0.0075	0.986348304183425	-1.6355	-1.628	Putative transposase
SMa1881	0.0933	0.826352305047315	1.3596	1.2663	Hypothetical protein
SMa1882	-0.2171	0.738077623814778	-2.7037	-2.4866	Putative transcriptional activator
SMa1884		NaN			Probable cation efflux protein
SMa1885	0.1684	0.811014456195924	-3.5285	-3.6969	Putative membrane efflux protein
SMa1887	-0.149	0.740811775018458	-2.7362	-2.5871	Putative transcriptional regulator
SMa1890	-0.2042	0.359150940300371	-2.5186	-2.3144	Putative oxidoreductase
SMa1891	0.0447	0.748817434662536	-3.0978	-3.1425	Putative thioredoxin reductase
SMa1893	-0.015	0.973819972867965	1.6267	1.6417	Putative LysR-family transcriptional activator
SMa1894	-0.0109	0.97059481084136	-0.5456	-0.5347	Hypothetical protein
SMa1896	0.2283	0.751972434956139	-2.3296	-2.5579	Putative methionine sulfoxide reductase
SMa1898	0.1297	0.442806549118304	-2.36	-2.4896	Hypothetical protein
SMa1900	0.0756	0.893034900978257	-1.0283	-1.1039	Hypothetical protein
SMa1902	-0.0392	0.902985505406156	-2.9954	-2.9562	Hypothetical protein
SMa1903	0.0595	0.904733048145175	-2.1398	-2.1993	Putative protease
SMa1905	-0.1029	0.44981844679928	-0.7443	-0.6414	mrcB_putative MrcB penicillin binding protein B
SMa1907	0.4807	0.230542502831997	-2.8904	-3.3711	Hypothetical protein
SMa1910	0.1479	0.73934769333524	0.0095	-0.1384	Hypothetical protein
SMa1913		NaN			Putative transport protein
SMa1916	0.1699	0.730620094506067	-2.9779	-3.1478	Conserved hypothetical protein
SMa1917	0.1829	0.440407401456997	-2.729	-2.912	Hypothetical protein
SMa1918	0.1445	0.860930636392453	1.4535	1.309	Hypothetical protein
SMa1919	0.1101	0.391221562113349	-1.8072	-1.9174	Hypothetical protein
SMa1921	0.2334	0.660061996591898	-1.9113	-2.1447	Hypothetical protein
SMa1924	0.045	0.890096884731585	-2.4143	-2.4593	Conserved hypothetical protein
SMa1927	0.0169	0.95206245374113	-2.4994	-2.5163	Conserved hypothetical protein
SMa1929	0.0104	0.963220385683013	0.8979	0.8874	Hypothetical protein
SMa1933	-0.0449	0.94333792525327	-2.4432	-2.3983	Putative transcriptional activator
SMa1935	0.1067	0.135290813484484	-2.3731	-2.4799	wrbA3_probable WrbA3 Trp repressor binding protein
SMa1937	0.3097	0.467140948813791	-3.1746	-3.4843	putative transmembrane transport protein
SMa1939	0.1566	0.643801201364097	-2.9823	-3.1389	Putative oxygenase
SMa1943	-0.0656	0.758090504746674	-2.3183	-2.2527	Putative transcriptional regulator
SMa1945	-0.2394	0.758573879023454	-2.5721	-2.3327	Hypothetical protein
SMa1948	0.0253	0.951923046111629	-2.0298	-2.0551	Hypothetical protein
SMa1951	0.0398	0.885492438117584	-0.8572	-0.897	Hypothetical protein
SMa1952	0.1171	0.700105877475658	-1.9778	-2.0948	Putative Beta lactamase
SMa1953	-0.02	0.983071014949416	-2.5452	-2.5253	Putative beta-lactamase
SMa1954	0.0897	0.846929702603482	-2.6252	-2.7149	Putative LysR-family transcriptional regulator
SMa1956	0.0806	0.852653112691577	-2.5424	-2.623	Putative LysR-family transcriptional regulator
SMa1957	-0.2648	NaN	-2.3788	-2.114	Hypothetical protein
SMa1959	-0.0573	0.937552137691155	-3.3333	-3.2761	Hypothetical protein
SMa1960	-0.0166	0.993169671192365	-2.4331	-2.4166	Conserved hypothetical protein
SMa1961	0.1636	0.757200979584813	-2.7972	-2.9607	Putative POLYHYDROXYALKANOATE DEPOLYMERASE
SMa1963	0.059	0.86568094556082	0.2575	0.1985	Putative polyketide synthase protein
SMa1965	-0.2677	0.442668050169118	0.0332	0.301	Hypothetical protein
SMa1966	0.1253	0.641340753863812	-1.1029	-1.2283	Putative LysR-family transcriptional regulator
SMa1967	-0.1462	0.78341673907869	-3.0837	-2.9375	Putative short chain alcohol
SMa1968	0.2999	0.570612039289615	-3.0982	-3.3981	Conserved hypothetical protein
SMa1969	0.0153	0.889940160799251	-2.1372	-2.1525	Conserved hypothetical protein
SMa1971	-0.0755	0.644531856937204	-2.272	-2.1966	Hypothetical protein
SMa1973	-0.3935	0.516979949907062	-3.7827	-3.3892	Hypothetical protein
SMa1974	0.7039	0.368491657272747	-3.0594	-3.7632	Hypothetical protein
SMa1976	0.1614	0.636345948251088	-2.223	-2.3845	Putative adolase/adducin
SMa1978	0.1049	0.783408151117645	-2.9186	-3.0235	Probable haloacid dehalogenase-like hydrolase
SMa1979	0.0626	0.754789142210635	-2.7581	-2.8207	Putative LysR-family transcriptional regulator
SMa1985	-0.0908	0.724021837371184	-1.6774	-1.5866	Hypothetical protein
SMa1987	0.2008	0.79148597369277	-2.703	-2.9038	Putative LysR-family transcriptional regulator
SMa1989	0.0129	0.955134000177862	0.1608	0.1478	Hypothetical protein
SMa1990	0.4798	0.424902578955299	-1.3371	-1.817	Conserved hypothetical protein
SMa1993	0.2491	0.452654307534892	-3.4774	-3.7265	Conserved hypothetical protein
SMa1995	0.0339	0.941907473429987	-3.3168	-3.3507	Putative ABC transporter. permease protein
SMa1996	0.0379	0.911317483648756	-3.2824	-3.3203	Putative ABC transporter. permease protein
SMa1998	0.0766	0.87077922943624	-2.9418	-3.0184	Putative ABC transporter. ATP-binding protein
SMa2000	-0.3743	0.424263182583635	-2.5009	-2.1265	Putative ABC transporter. periplasmic solute-binding protein
SMa2002	0.0715	0.702732594818379	-2.5943	-2.6658	Conserved hypothetical protein
SMa2004	0.4102	0.531359649081029	-3.2452	-3.6553	putative ROK-family transcriptional regulator
SMa2008	0.169	0.582582213213868	-1.5466	-1.7157	Putative transcriptional regulator
SMa2009	0.5975	0.295326094349131	-2.4121	-3.0096	Hypothetical protein
SMa2011	0.7648	0.529783274767966	-2.5506	-3.3154	Hypothetical protein
SMa2012	0.6436	NaN	-3.7758	-4.4194	Hypothetical protein
SMa2014	-0.1818	0.542169559404569	4.4396	4.6214	Putative transcriptional regulator
SMa2015	-0.0648	0.840938830734446	-1.082	-1.0172	Putative transcriptional regulator
SMa2019		NaN			Putative oxidoreductase
SMa2020	0.2538	0.495470832227324	0.8347	0.5808	putative transcription regulator
SMa2023	-0.1909	NaN	-2.2967	-2.1058	Conservative hypothetical protein
SMa2025	-0.0785	0.888536792233159	-3.3066	-3.2281	Putative oxidoreductase
SMa2027	-0.0986	0.724918461210005	-3.2903	-3.1917	Putative LysR-family transcriptional regulator
SMa2029	0.2942	0.0351200328371732	-3.2743	-3.5684	Hypothetical protein
SMa2031	-0.0598	0.840462752920686	-3.43	-3.3702	Putative non-heme chloroperoxidase
SMa2032	-0.0744	0.999317730178183	-3.7351	-3.6607	Putative non-heme chloroperoxidase
SMa2033	0.0479	0.965322570155805	-0.6268	-0.6748	Hypothetical protein
SMa2034	0.1668	0.452295936424228	-2.1009	-2.2677	Hypothetical protein
SMa2037	0.3882	0.54589523708817	-1.7135	-2.1018	Putative oxidoreductase
SMa2041		NaN			probable oxidoreductase
SMa2043	0.221	0.302474568512101	0.6219	0.4009	TRm2011-2a transposase
SMa2045	0.3842	0.570198669068033	-1.5733	-1.9575	TRm2011-2b transposase
SMa2047		NaN			TRm24 putative transposase
SMa2049	0.0597	0.880172639556671	-1.7173	-1.777	putative LacI-family transcription regulator
SMa2051	0.5417	NaN	-1.9219	-2.4636	possible desaturase
SMa2053	-0.3502	0.484300307304148	-3.4088	-3.0586	MocE-like protein
SMa2055	-0.1323	0.567960439668882	-1.9335	-1.8012	hypothetical protein
SMa2057	0.0523	0.872410049250621	-1.0123	-1.0646	hypothetical protein
SMa2059	-0.1992	0.701076333731848	-3.2294	-3.0302	hypothetical protein
SMa2061	0.0605	0.866637848143647	-0.8599	-0.9204	conserved hypothetical protein
SMa2063	0.4112	NaN	-3.3911	-3.8023	hypothetical protein
SMa2065	0.756	NaN	-3.6899	-4.4459	hypothetical protein
SMa2067	0.124	0.333918321761204	-2.6449	-2.7688	probable sulfate/thiosulfate binding protein
SMa2069	0.0724	0.819921367121284	-1.4807	-1.5531	probable ABC transporter. sulfate-binding protein
SMa2071	0.3239	0.472483258955288	-2.9637	-3.2877	hypothetical protein
SMa2073	0.4672	0.506129884924088	-3.0661	-3.5333	hypothetical protein
SMa2075	0.0644	0.805021167753222	-2.8294	-2.8939	probable extracellular solute-binding protein. family 5
SMa2077	0.2169	0.7078079452432	-0.5833	-0.8002	probable oxidoreductase
SMa2079	0.1405	0.711758245738058	-2.3431	-2.4836	probable ABC transporter. ATP-binding protein
SMa2081	0.1594	0.687678742201027	-2.9057	-3.0651	probable ABC transporter. ATP-binding protein
SMa2083	0.0416	NaN	-3.5372	-3.5788	probable ABC transporter. permease protein
SMa2085		NaN			probable ABC transporter. permease protein
SMa2087	0.1737	0.771008813006098	-3.5068	-3.6805	hypothetical protein
SMa2089	0.0312	0.924422508411716	-1.0219	-1.0532	hypothetical protein
SMa2091	0.1757	0.83075415657262	-3.3376	-3.5133	hypothetical protein
SMa2093	0.0985	0.894509928455037	-1.0192	-1.1177	hypothetical protein
SMa2095	-0.2775	0.621974447324166	-3.0876	-2.8101	conserved hypothetical protein
SMa2097	0.3582	0.491578173676448	-3.1665	-3.5248	hypothetical protein
SMa2099	0.1127	0.768583861595769	-3.2692	-3.3819	conserved hypothetical protein
SMa2101	-0.0234	0.974687892693461	-3.2283	-3.2049	probable nitrilotriacetate monooxygenase component A
SMa2103	-0.1221	NaN	-2.4281	-2.306	possible sulfite oxidase
SMa2105	0.125	0.829051459603899	-1.4702	-1.5953	conserved hypothetical protein
SMa2107	0.1054	0.87206032589829	-1.2074	-1.3128	probable GstR transcriptional regulator
SMa2109	0.0674	0.8319747328283	4.1437	4.0763	conserved hypothetical protein
SMa2111	0.1695	0.526356948733717	-1.525	-1.6946	hypothetical protein
SMa2113	0.0381	0.942048340276433	0.2624	0.2244	adhC2_probable AdhC2 glutathione-dependent dehydrogenase
SMa2115	0.1642	0.541283960553474	-2.6009	-2.7651	gst13_Gst13 glutathione S-transferase
SMa2117	0.9225	NaN	-3.7236	-4.6462	putative oxidoreductase
SMa2119	-0.1882	NaN	-2.5732	-2.385	hypothetical protein
SMa2121	0.1754	0.673251588872011	-3.0827	-3.2581	hypothetical protein
SMa2123		NaN			probable ABC transporter. permease protein
SMa2125	-0.0477	0.785274705095667	-2.3898	-2.3421	probable ABC transporter. permease protein
SMa2127	0.1025	0.822056417440925	-2.6444	-2.7469	probable ABC transporter. ATP-binding protein
SMa2129	0.177	0.808457965815033	-3.4149	-3.5919	conserved hypothetical protein
SMa2131		NaN			hypothetical protein
SMa2133	0.0356	0.917151528163107	-2.6034	-2.639	hypothetical protein
SMa2135	-0.1873	0.726069798639362	0.0625	0.2498	glyA2_probable GlyA2 serine hydroxymethyltransferase. SHMT
SMa2137	0.1135	0.866889272689606	-2.5488	-2.6623	probable glycerate
SMa2139	0.3194	0.058003315099004	-3.941	-4.2604	sgaA_probable SgaA serine-glyoxylate aminotransferase (SGAT)
SMa2141	-0.0199	NaN	0.3208	0.3407	probable formyltetrahydrofolate deformylase
SMa2143	-0.2141	0.679176545086866	-3.0615	-2.8474	probable 5.10-methylenetetrahydrofolate reductase
SMa2145	0.0877	0.693178012836934	-2.5894	-2.6771	probable aminomethyltransferase
SMa2147	-0.1517	0.750522886621498	-1.3824	-1.2308	hypothetical protein
SMa2151	0.0636	0.909631134644963	-2.3133	-2.3769	probable DNA-binding protein
SMa2153	0.1449	0.584407609958933	-1.3803	-1.5253	hypothetical protein
SMa2157	0.0378	0.956136670703494	-2.9565	-2.9943	probable oxidoreductase
SMa2159	0.4585	0.32612220908427	-3.1144	-3.5729	hypothetical protein
SMa2161	-0.0019	0.99745815885314	1.1614	1.1632	hypothetical protein
SMa2163	0.1273	0.859265009051518	-0.5314	-0.6587	hypothetical protein
SMa2165	0.0146	0.888649841008118	-2.1671	-2.1817	probable short chain
SMa2167	0.1564	0.792530488936098	-2.4335	-2.5899	hypothetical protein
SMa2169	0.1668	0.225696182743716	-2.9362	-3.103	hypothetical protein
SMa2171	-0.0019	0.990911145055298	-2.8026	-2.8007	conserved hypothetical protein
SMa2175		NaN			putative integrase/recombinase
SMa2187	0.0398	0.949700519626121	-3.0283	-3.068	putative integrase/recombinase
SMa2189	-0.1719	NaN	-3.7621	-3.5902	putative integrase/recombinase
SMa2191	-0.0002	0.999445489737659	2.2497	2.25	conserved hypothetical protein
SMa2193	0.1458	0.688811154277459	1.3313	1.1855	putative oxidoreductase
SMa2195	-0.1068	0.613719937211659	-3.1732	-3.0664	probable ABC transporter. ATP-binding protein
SMa2197	0.1877	0.743232288005522	-2.3355	-2.5232	putative ABC transporter. permease
SMa2199	-0.0779	0.90109302924289	-1.8186	-1.7407	putative ABC transporter. periplasmic solute-binding protein
SMa2201	0.1383	0.602900162697264	-2.4896	-2.6279	hypothetical protein
SMa2203	0.6409	0.482771995160517	-2.9802	-3.6211	putative ABC transporter. permease
SMa2205	-0.0479	0.86377708999355	-2.7873	-2.7395	putative ABC transporter. permease
SMa2207	0.0956	0.926907316796198	-2.4144	-2.5101	putative ABC transporter. ATP-binding protein
SMa2209	-0.0937	0.794402444562781	-0.8688	-0.7751	putative ABC transporter. periplasmic solute-binding protein
SMa2211	-0.2945	0.665507342390598	-2.5004	-2.2059	ilvB2_probable IlvB2 acetolactate synthase large subunit
SMa2213	0.2265	0.802976424054227	-2.6324	-2.8589	putative aldehyde dehydrogenase
SMa2215	0.2702	0.449879213007026	-1.8755	-2.1457	putative GntR-family transcriptional regulator
SMa2217	0.09	0.796899716122465	-0.7065	-0.7965	putative decarboxylase
SMa2219	-0.0852	0.811150587450648	-2.2013	-2.1161	probable decarboxylase
SMa2221	-0.1355	0.772372076590593	-2.8888	-2.7533	hypothetical protein
SMa2223	0.022	0.955050783137449	-3.014	-3.036	putative opine oxidase subunit
SMa2225	0.0757	0.760652295149913	-1.3937	-1.4694	putative opine oxidase subunit
SMa2227	0.0972	0.839291302192591	0.3509	0.2537	Putative histidine utilization repressor protein
SMa2229	0.1521	0.754551734649933	-2.7688	-2.9209	hypothetical protein
SMa2231	-0.1993	0.814839596903563	-2.8928	-2.6935	conserved hypothetical protein
SMa2233	-0.1789	0.701046508129272	-1.3439	-1.1649	hypothetical protein
SMa2235	-0.0768	0.791063286699806	-2.0003	-1.9235	hypothetical protein
SMa2237	0.1889	0.746490077064277	-2.9834	-3.1723	hypothetical protein
SMa2239	1.3984	NaN	-3.0742	-4.4726	conserved hypothetical protein
SMa2241	0.2238	0.548381469651179	-1.9425	-2.1663	hypothetical protein
SMa2243	-0.0267	0.759562154131768	-0.2374	-0.2107	hypothetical protein
SMa2245	-0.114	0.824097600093838	-0.7708	-0.6567	conserved hypothetical protein
SMa2247	0.1066	0.900528545060795	-2.6408	-2.7473	hypothetical protein
SMa2249	0.091	0.791540118684131	-0.5444	-0.6354	conserved hypothetical protein
SMa2251	0.156	0.797763242836165	-3.9777	-4.1337	conserved hypothetical protein
SMa2253	0.2465	0.705840176405731	-1.2706	-1.5172	conserved hypothetical protein
SMa2255	0.0728	0.884341308155028	-2.1738	-2.2465	hypothetical protein
SMa2257	0.1034	0.569908226969053	-2.5258	-2.6291	possible integrase-like protein
SMa2259	-0.1866	0.5031777607493	-2.3613	-2.1747	hypothetical protein
SMa2261	-0.1009	0.79555455458596	0.3007	0.4016	hypothetical protein
SMa2263	0.2236	0.562109241536236	-1.6397	-1.8633	hypothetical protein
SMa2265	0.0757	0.876597687280499	-3.1304	-3.2061	hypothetical protein
SMa2267	0.0342	0.967764341544971	-2.8461	-2.8803	conserved hypothetical protein
SMa2269	0.2667	0.647304773794888	-1.2052	-1.4719	hypothetical protein
SMa2271	0.0127	0.958136252354067	-0.5694	-0.5821	hypothetical protein
SMa2273	0.1117	0.651322850120919	-0.8706	-0.9823	hypothetical protein
SMa2275	0.0507	0.927341657305676	-0.9307	-0.9815	hypothetical protein
SMa2277	0.2473	0.0922513313933313	-2.2693	-2.5166	hypothetical protein
SMa2279	0.1172	0.776619148185875	-2.8578	-2.9751	hypothetical protein
SMa2281	-0.1779	NaN	-2.8464	-2.6685	hypothetical protein
SMa2283	0.0206	NaN	-2.086	-2.1066	hypothetical protein
SMa2285	-0.1577	0.67240125823942	1.2538	1.4115	hypothetical protein
SMa2287	0.1354	0.741602483333122	-3.4247	-3.5601	putative LysR-family transcriptional regulator
SMa2289	0.3126	0.342188272403979	2.2889	1.9762	hypothetical protein
SMa2291	0.1494	0.332239874873534	-2.1847	-2.3341	putative enoyl reductase
SMa2293	0.1592	0.606949529413868	-2.8862	-3.0454	probable beta lactamase transcriptional activator
SMa2294		NaN			mrcA2_probable MrcA2 penicillin-binding protein
SMa2295	0.042	0.919421071683224	-1.0046	-1.0465	probable penicillin-binding protein
SMa2297	0.0359	0.898945298696627	-0.753	-0.789	hypothetical protein
SMa2299	0.2569	0.0910025238704244	-1.4949	-1.7518	hypothetical protein
SMa2301		NaN			putative response regulator
SMa2303	0.162	NaN	-3.8391	-4.0011	putative ROK family transcriptional regulator
SMa2305	0.0061	0.949951447691366	-3.2296	-3.2356	putative ABC transporter. periplasmic solute-binding protein
SMa2307	0.0803	0.945240676571589	-3.2615	-3.3418	putative ABC transporter. permease
SMa2309	0.0327	0.931438398616717	0.1396	0.1069	putative ABC transporter. permease
SMa2311	-0.1142	0.407059054027956	-1.7794	-1.6652	probable ABC transporter. ATP-binding protein
SMa2313	0.1218	0.529993034106436	-1.7757	-1.8975	putative oxidoreductase
SMa2315	0.1056	0.662779788867574	-1.6444	-1.75	putative aminoglycoside adenylyltransferase
SMa2317	-0.0282	0.920965383274541	0.1239	0.1521	putative aminoglycoside adenylyltransferase (C-term)
SMa2319		NaN			gst14_probable gst14 glutatione S-transferase
SMa2321	0.0416	0.918850934393267	-1.5513	-1.5929	uvrD2_putative UvrD2 DNA helicase
SMa2323	0.1356	0.687490610228699	-2.5073	-2.643	hypothetical protein
SMa2325	0.0061	0.587760353461412	-2.2054	-2.2115	probable transcriptional regulator
SMa2327	0.1451	0.343244237153244	-3.115	-3.2601	probable sensor protein
SMa2329		NaN			kdpC_probable KdpC potassium-transporting ATPase C chain
SMa2331	-0.0031	0.684989833333465	-2.3597	-2.3566	kdpB_probable KdpB potassium-transporting ATPase B chain
SMa2333	0.3669	0.839615835194182	-2.1301	-2.497	kdpA_probable KdpA potassium-transporting ATPase A chain
SMa2335	0.0174	0.931156782165566	-3.369	-3.3864	hypothetical protein
SMa2337	0.1661	NaN	-3.9053	-4.0715	putative transmembrane transport protein
SMa2339	0.0689	0.93198754821287	-2.9266	-2.9955	putative siderophore biosynthesis protein
SMa2341	0.0614	0.706632660743348	-0.9975	-1.0589	putative LysR-family transcriptional regulator
SMa2343	0.7105	NaN	-3.9053	-4.6158	putative oxidoreductase
SMa2345		NaN			hypothetical protein
SMa2347	0.0458	0.942995048871489	-2.9534	-2.9992	conserved hypothetical protein
SMa2349	0.2184	0.406904259747664	-2.7899	-3.0083	probable oxidoreductase
SMa2351	0.2618	0.141205629172979	-1.737	-1.9988	possible oxidoreductase. molybdopterin-binding subunit
SMa2353		NaN			probable oxidoreductase
SMa2355	0.2276	0.413315152219061	-2.5862	-2.8138	putative DNA damage-inducible protein
SMa2357	-0.2039	0.735423097429586	-3.1664	-2.9625	putative adenylate cyclase
SMa2359		NaN			conserved hypothetical protein
SMa2361	0.0029	0.909973260803322	-1.5231	-1.526	conserved hypothetical protein
SMa2363	0.0257	0.931111014073082	-3.1314	-3.1571	putative amidase
SMa2365	-0.2143	0.307044480168658	-0.1759	0.0384	probable ABC transporter. ATP-binding protein
SMa2367	-0.029	0.880983466609861	-1.5479	-1.5189	putative ABC transporter. permease
SMa2369	-0.0562	0.908954555507498	-1.4069	-1.3507	putative ABC transporter. permease
SMa2371	0.0685	0.826765284029356	-1.1538	-1.2223	codA1_putative CodA1 cytosine deaminase
SMa2373	-0.0681	0.920177476768131	-1.2395	-1.1714	TRm2011-2a transposase
SMa2375	0.2489	0.607876278708406	-1.1928	-1.4418	TRm2011-2b transposase
SMa2377		NaN			putative transmembrane transport protein
SMa2379	0.0527	0.888773947841177	-0.8355	-0.8882	catalase/peroxidase
SMa2381	-0.0025	0.992537538630868	-1.5198	-1.5173	hypothetical protein
SMa2383	-0.0653	0.899045762378501	-2.205	-2.1396	probable oxidoreductase
SMa2385	0.0574	0.875286549105238	-2.2688	-2.3262	probable ABC transporter. ATP-binding protein
SMa2387	-0.3302	NaN	-3.0435	-2.7133	hypothetical protein
SMa2389	-0.5271	NaN	-4.2775	-3.7504	putative stress-induced protein Ohr
SMa2391		NaN			repC2_RepC2 replication protein
SMa2393		NaN			repB2_RepB2 replication protein
SMa2395	0.0429	0.946201333147553	-0.923	-0.966	repA2_RepA2 replication protein
SMa2400	-0.4605	0.446656521222924	-3.0463	-2.5858	rhbA_RhbA diaminobutyrate-pyruvate aminotransferase
SMa2402	-0.2378	0.201979920811926	-3.0127	-2.7749	rhbB_RhsB L-2.4-diaminobutyrate decarboxylase
SMa2404	-0.0424	0.555077241703108	-2.0884	-2.046	rhbC_RhbC rhizobactin siderophore biosynthesis protein
SMa2406	0.1237	0.715926342042909	-2.0263	-2.15	rhbD_RhbD Rhizobactin siderophore biosynthesis protein
SMa2408		NaN			rhbE_RhbE Rhizobactin siderophore biosynthesis protein
SMa2410	-0.3376	0.691072543595838	-3.0726	-2.735	rhbF_RhbF Rhizobactin siderophore biosynthesis protein RhsF
SMa2412	-0.9777	0.136822044113778	-2.6936	-1.7159	rhrA_RhrA transcriptional activator
SMa2414	-0.3768	0.187140244733613	-2.7794	-2.4026	rhtA_RhtA Rhizobactin receptor precursor
SMb20002	0.1328	0.781989137254309	1.7248	1.592	lacK1_probable lactose transport ATP-binding protein
SMb20003	0.3207	NaN	-4.0842	-4.4048	putative pyrroline-5-carboxylate reductase protein
SMb20004	0.1137	0.853589481828666	-3.5642	-3.6779	gstR_putative gstR-like transcriptional regulator protein
SMb20005	0.4591	0.437265384878337	-2.4623	-2.9214	gst15_putative glutathione S-transferase protein
SMb20006	0.1159	0.595118703018193	-2.0063	-2.1222	HYPOTHETICAL PROTEIN
SMb20007	-0.3097	NaN	-2.9267	-2.617	catC_probable catalase C protein
SMb20008	0.0703	0.748076010361602	-2.7492	-2.8195	putative DNA ligase protein
SMb20009		NaN			putative transcriptional regulator protein
SMb20010	-0.026	0.9276226991251	-2.0334	-2.0074	HYPOTHETICAL PROTEIN
SMb20011	0.0874	0.698582046015048	-2.4991	-2.5866	CONSERVED HYPOTHETICAL PROTEIN
SMb20012	0.2872	0.459663789771996	-2.0722	-2.3595	CONSERVED HYPOTHETICAL PROTEIN
SMb20013	0.1315	0.718783138726281	-0.7039	-0.8354	HYPOTHETICAL PROTEIN
SMb20014	-0.0119	0.963712805141524	-1.3581	-1.3462	putative transcriptional regulator protein
SMb20015		NaN			putative sugar ABC transporter permease protein ABC TRANSPORTER
SMb20016	-0.5896	NaN	-4.5146	-3.9249	putative sugar ABC transporter permease protein ABC TRANSPORTER
SMb20017	-0.0087	0.975293645115353	-3.2488	-3.24	putative sugar ABC transporter ATP-binding protein ABC TRANSPORTER
SMb20018	0.0319	0.824073503725178	-1.8169	-1.8488	putative sugar ABC transporter periplasmic sugar-binding protein ABC TRANSPORTER
SMb20019	0.1165	0.669471906355747	-2.4178	-2.5343	sucB_putative dihydrolipoamide succinyltransferase protein
SMb20020	-0.1278	0.601633986559852	-1.7728	-1.645	pdh_putative pyruvate dehydrogenase E1 component.alpha and beta subunits protein
SMb20021	0.3905	0.461198783853952	-3.3681	-3.7586	putative transcriptional regulator protein
SMb20022	0.415	0.480109085242699	-3.127	-3.542	CONSERVED HYPOTHETICAL PROTEIN
SMb20023	-0.0352	0.976161182721697	-2.3216	-2.2863	CONSERVED HYPOTHETICAL PROTEIN
SMb20024	-0.3922	0.508187970283293	-3.5271	-3.1349	CONSERVED HYPOTHETICAL PROTEIN
SMb20025	-0.0852	0.842767619635111	0.3526	0.4379	CONSERVED HYPOTHETICAL PROTEIN
SMb20026	-0.3617	0.543655436296467	-2.2315	-1.8698	CONSERVED HYPOTHETICAL PROTEIN
SMb20027	-0.2314	0.656951692241357	2.7397	2.9711	CONSERVED HYPOTHETICAL PROTEIN
SMb20028		NaN			HYPOTHETICAL PROTEIN
SMb20029	0.0658	0.873779930103211	-2.6588	-2.7246	CONSERVED HYPOTHETICAL PROTEIN
SMb20030	-0.0182	0.993764841764994	-1.0411	-1.023	sig_putative ECF-sigma factor protein
SMb20031	-0.0506	0.964749492895081	-2.4561	-2.4056	HYPOTHETICAL PROTEIN
SMb20032	-0.0372	0.924364204404788	-0.1392	-0.102	HYPOTHETICAL PROTEIN
SMb20033	-0.3121	0.44925398604169	-1.4557	-1.1436	hypothetical transcriptional regulator protein
SMb20034	0.0045	0.989095074769856	-3.2065	-3.211	putative ABC transporter integral membrane protein
SMb20035		NaN			probable ABC transporter integral membrane protein
SMb20036	-0.4505	0.408437445723059	-3.6184	-3.168	putative ABC transporter periplasmic solute-binding protein
SMb20037	0.0245	0.927219443327675	-1.108	-1.1325	aroE2_putative shikimate 5-dehydrogenase protein
SMb20038	0.0427	0.996443515120303	-1.876	-1.9187	HYPOTHETICAL PROTEIN
SMb20039		NaN			putative transcriptional regulator protein
SMb20040		NaN			hypothetical protein TRANSMEMBRANE
SMb20041	0.1315	0.752839708299982	-2.3802	-2.5118	HYPOTHETICAL PROTEIN
SMb20042	-0.047	0.789932999109793	-1.2108	-1.1637	CONSERVED HYPOTHETICAL PROTEIN
SMb20043	-0.0091	0.985157412295329	-0.912	-0.9029	CONSERVED HYPOTHETICAL PROTEIN
SMb20044	0.0337	0.864692739751999	-2.4032	-2.437	repC1_probable replication protein C
SMb20045	0.1437	0.8251122695908	-2.2435	-2.3872	repB1_probable replication protein B
SMb20046	0.0854	0.919227170488766	-1.3062	-1.3916	repA1_probable replication protein A
SMb20047	-0.1554	0.726695507009309	-2.6933	-2.5379	HYPOTHETICAL PROTEIN
SMb20048	0.062	0.907026654901406	-2.186	-2.248	putative transcriptional regulator protein
SMb20049	0.0023	0.977391507766739	-0.3482	-0.3506	fusA2_putative elongation factor G protein
SMb20050		NaN			hypothetical TRANSMEMBRANE protein
SMb20054	0.2428	0.232978283196641	-3.0941	-3.3369	cpo_putative non-heme chloroperoxidase protein
SMb20055	0.051	0.903074359441912	-2.4608	-2.5118	putative transcriptional regulator protein
SMb20056	-0.1042	0.879079117685508	0.3814	0.4856	putative ABC transporter periplasmic solute-binding protein
SMb20057	0.0843	0.827120737373082	-0.1704	-0.2547	putative ABC transporter permease protein
SMb20058	-0.0935	0.862499787010285	-1.2191	-1.1257	putative ABC transporter ATP-binding protein
SMb20059	0.1385	0.585109186093532	-2.7355	-2.874	CONSERVED HYPOTHETICAL PROTEIN
SMb20060	0.0895	0.824856272670806	-2.7482	-2.8377	TRm5_probable ISRm5 transposase protein
SMb20061	0.1649	0.811816337231325	-1.5776	-1.7425	HYPOTHETICAL PROTEIN
SMb20062	0.0246	0.921087514499178	-0.9921	-1.0167	CONSERVED HYPOTHETICAL PROTEIN
SMb20063	-0.0833	0.881781244807718	-0.9749	-0.8915	CONSERVED HYPOTHETICAL PROTEIN
SMb20064	-0.0755	0.89273697215654	2.4527	2.5282	HYPOTHETICAL PROTEIN
SMb20065	0.1545	0.368557058542018	1.6525	1.498	HYPOTHETICAL PROTEIN
SMb20066	-0.1142	0.758598356433956	4.2369	4.3511	HYPOTHETICAL PROTEIN
SMb20067	-0.11	NaN	-2.8837	-2.7737	HYPOTHETICAL PROTEIN
SMb20068	-0.0138	0.964916179903352	-3.0125	-2.9987	HYPOTHETICAL PROTEIN
SMb20069	0.066	0.886467727356971	-1.9478	-2.0138	putative amino acid carrier protein
SMb20070	-0.007	0.980255414160001	-2.3481	-2.3412	putative sulfate permease protein
SMb20071	-0.0104	0.9585128008686	-2.0604	-2.05	putative efflux protein
SMb20072	0.2025	0.571476367539718	-2.4454	-2.648	putative rhizopine binding protein
SMb20073	0.0796	0.615074460108008	-3.8696	-3.9493	putative oxidoreductase protein
SMb20074	-0.1353	0.307986236711	-0.8482	-0.7129	HYPOTHETICAL PROTEIN
SMb20075	-0.0488	0.788643732248726	-1.2114	-1.1626	HYPOTHETICAL PROTEIN
SMb20076	0.1299	0.858813153274376	-0.7022	-0.8321	putative oxidoreductase protein
SMb20077		NaN			putative sensor histidine kinase protein
SMb20078	0.0069	0.969460172423405	-3.1196	-3.1265	putative nitratenitrite response regulator protein
SMb20079	0.0634	0.921882151840531	1.2293	1.1659	putative hemolysin-adenlyate cyclase protein
SMb20080	-0.3649	NaN	-3.0421	-2.6772	putative alcohol dehydrogenase protein
SMb20081	0.2401	0.74249008600171	-2.6306	-2.8707	CONSERVED HYPOTHETICAL PROTEIN
SMb20082	-0.1752	0.573486611506349	-2.0366	-1.8614	CONSERVED HYPOTHETICAL PROTEIN
SMb20083	0.017	0.93929996644041	-1.8643	-1.8813	HYPOTHETICAL PROTEIN
SMb20084		NaN			hypothetical protein TRANSMEMBRANE
SMb20085	0.0853	0.775452649184156	0.0874	0.0021	HYPOTHETICAL PROTEIN
SMb20086	-0.0553	0.850650069460255	-0.6733	-0.618	HYPOTHETICAL PROTEIN
SMb20087	-0.1158	0.510727561615854	-2.9193	-2.8035	CONSERVED HYPOTHETICAL PROTEIN
SMb20088	-0.1389	0.562837097847496	-2.3022	-2.1633	hypothetical fusion protein
SMb20089	-0.3742	0.326126561474833	-0.3158	0.0584	HYPOTHETICAL PROTEIN
SMb20090	-0.2178	0.643294536896972	-0.2609	-0.0431	HYPOTHETICAL PROTEIN
SMb20091	-0.1063	0.669623126595789	4.3086	4.4149	CONSERVED HYPOTHETICAL PROTEIN
SMb20092	0.4338	0.00972730729938509	-3.1964	-3.6302	CONSERVED HYPOTHETICAL PROTEIN
SMb20093	0.1139	0.494212889756449	-2.8694	-2.9833	hypothetical protein
SMb20094	-0.0286	0.909719774251562	-3.6414	-3.6128	putative phospholipase protein
SMb20095	0.2279	0.363416443319512	-2.115	-2.3429	putative pyruvate oxidase protein
SMb20096	0.0776	0.859455384406298	-0.8967	-0.9742	CONSERVED HYPOTHETICAL PROTEIN
SMb20097	0.0829	0.90127047051902	-2.2531	-2.336	hypothetical oxidoreductase protein
SMb20098	-0.0814	0.798709303002396	-3.1496	-3.0682	CONSERVED HYPOTHETICAL PROTEIN
SMb20099	-0.3134	NaN	-4.2756	-3.9622	putative trehalose synthase protein
SMb20100	0.0747	0.772279145151569	-2.161	-2.2357	putative dehydrogenase protein
SMb20101	0.0955	0.634541994235024	-2.0722	-2.1677	CONSERVED HYPOTHETICAL PROTEIN
SMb20102	0.043	0.910461527236631	-2.2776	-2.3206	acoR_putative acetoin catabolism regulatory protein
SMb20103	-0.0617	0.870453953406388	-1.0598	-0.9981	putative monooxygenase protein
SMb20104	0.1365	0.685960279587974	-0.6278	-0.7644	hypothetical membrane protein
SMb20105	-0.0682	0.854102631154172	-1.2698	-1.2016	putative transcriptional regulator protein
SMb20106	-0.1099	0.865058645468014	-0.6698	-0.5599	putative transcriptional regulator protein
SMb20107	-0.1635	0.625055825621545	-0.566	-0.4024	CONSERVED HYPOTHETICAL PROTEIN
SMb20108	-0.3984	0.162743293503504	-3.07	-2.6716	putative ABC transporter periplasmic oligopeptide-binding protein
SMb20109	0.062	0.923186621085889	-3.5208	-3.5828	putative oligopeptide ABC transporter permease protein
SMb20110		NaN			putative oligopeptide ABC transporter permease protein
SMb20111	0.0709	0.794896617197195	-2.936	-3.0069	putative oligopeptide ABC transporter ATP-binding protein
SMb20112	0.5226	NaN	-3.043	-3.5655	hypothetical protein
SMb20113	0.1273	0.979585138417	-3.3555	-3.4827	putative dehydrogenase protein
SMb20114	0.0378	0.977562336385506	0.0804	0.0426	HYPOTHETICAL PROTEIN
SMb20115	-0.0851	0.884441324755569	-0.9286	-0.8435	ilvD4_putative dihydroxy-acid dehydratase protein
SMb20116	-0.0277	0.723165496934569	-3.2039	-3.1762	CONSERVED HYPOTHETICAL PROTEIN
SMb20117	0.2719	0.496585567781811	-3.1854	-3.4572	hypothetical sugar transferase protein
SMb20118	0.2083	0.626958636002505	-2.8324	-3.0408	CONSERVED HYPOTHETICAL PROTEIN
SMb20119	0.0164	0.821355916492564	-3.1199	-3.1363	HYPOTHETICAL PROTEIN
SMb20120	0.0944	0.748494768811844	-4.1262	-4.2205	HYPOTHETICAL PROTEIN
SMb20121	0.019	0.950828761676912	-0.959	-0.978	HYPOTHETICAL PROTEIN
SMb20122	0.221	NaN	-2.2277	-2.4487	HYPOTHETICAL PROTEIN
SMb20123	0.0597	0.972141505693602	-1.8741	-1.9338	putative transcriptional regulator protein
SMb20124	-0.0045	0.937429968843035	-3.8917	-3.8871	putative sugar ABC transporter ATP-binding protein
SMb20125	-0.0983	0.406832289924248	-2.9743	-2.8761	putative sugar ABC transporter permease protein
SMb20126	-0.0911	0.155786816891862	-3.7438	-3.6527	putative sugar ABC transporter permease protein
SMb20127	-0.2887	0.43050894898989	-2.8655	-2.5768	HYPOTHETICAL PROTEIN
SMb20128	-0.0669	0.736801350771905	-3.2239	-3.157	putative deaminase protein
SMb20129	-0.0368	0.87287634527904	-0.067	-0.0302	putative transcriptional regulator protein
SMb20130	-0.2421	0.207562891135479	-2.9697	-2.7276	putative dehydrogenase protein
SMb20131	-0.0612	0.610402216396858	-2.3951	-2.3339	putative oxidoreductase protein
SMb20132	-0.0815	0.762973115046263	-1.7121	-1.6306	probable aldehyde oxidase and xanthine dehydrogenase family protein TRANSMEMBRANE
SMb20133	-0.1368	0.545446821928434	-1.0501	-0.9132	CONSERVED HYPOTHETICAL PROTEIN
SMb20134	-0.0378	0.887503974205527	-0.8502	-0.8124	putative permease protein
SMb20135	-0.0147	0.929159389191972	-2.2164	-2.2017	putative 3-octaprenyl-4-hydroxybenzoate carboxy-lyase protein
SMb20136	0.0093	0.568035463516421	-2.9171	-2.9264	CONSERVED HYPOTHETICAL PROTEIN
SMb20137	0.1492	0.682056215319341	-2.2683	-2.4175	CONSERVED HYPOTHETICAL PROTEIN
SMb20138	-0.0657	0.919853673335667	2.6154	2.681	CONSERVED HYPOTHETICAL PROTEIN
SMb20139	0.5854	0.496547890942499	-2.3378	-2.9232	HYPOTHETICAL PROTEIN
SMb20140	-0.3704	0.053139992487323	-2.01	-1.6396	dapA2_putative dihydrodipicolinate synthase protein
SMb20141	0.346	0.252523349006706	-3.1135	-3.4595	putative oligopeptide ABC transporter ATP-binding protein
SMb20142	0.2043	0.610129864502649	-3.5229	-3.7272	putative oligopeptide ABC transporter permease protein
SMb20143	0.0883	0.511328260923054	-3.2686	-3.3569	putative oligopeptide ABC transporter permease protein
SMb20144	-0.2073	0.396049513214931	-1.5181	-1.3108	putative ABC transporter oligopeptide-binding protein
SMb20145	0.1838	0.698271893439897	-2.0356	-2.2194	HYPOTHETICAL PROTEIN
SMb20146	-0.0358	0.982146799262183	-2.6887	-2.6529	pdxA2_putative pyridoxal phosphate biosynthetic protein
SMb20147	0.0302	0.833582469764349	-2.4867	-2.5169	putative alcohol dehydrogenase protein
SMb20148	0.1529	0.753501750182682	-3.0451	-3.198	putative transcriptional regulator protein
SMb20149	0.2421	0.343898248184887	-2.7168	-2.9589	HYPOTHETICAL PROTEIN
SMb20150	-0.1721	0.727778925869701	-4.0378	-3.8656	putative inositol monophosphatase protein
SMb20151	-0.1738	0.812003690064779	-1.3981	-1.2243	CONSERVED HYPOTHETICAL PROTEIN
SMb20152	-0.0208	0.94733166747013	-2.2582	-2.2374	HYPOTHETICAL PROTEIN
SMb20153	-0.1401	0.599729328247297	-1.8439	-1.7038	hypothetical protein TRANSMEMBRANE
SMb20154	-0.1788	NaN	-3.2357	-3.0569	putative transcriptional regulator protein
SMb20155		NaN			putative ABC transporter permease protein
SMb20156	-0.3224	0.380914195681175	-2.759	-2.4366	putative ABC transporter ATP-binding protein
SMb20157	0.0138	0.888463346803966	-1.0676	-1.0814	hypothetical ABC transporter periplasmic solute-binding protein
SMb20158	-0.9047	NaN	-3.4321	-2.5274	hypothetical ABC transporter periplasmic solute-binding protein
SMb20159	0.1117	0.770356805206142	-0.4792	-0.5909	putative inositol monophosphatase protein
SMb20160	-0.1818	0.542169559404569	4.4396	4.6214	CONSERVED HYPOTHETICAL PROTEIN
SMb20161	0.1267	0.74130513647227	-3.0173	-3.144	HYPOTHETICAL PROTEIN
SMb20162	-0.0146	0.970183747259787	-2.2507	-2.2361	putative transcriptional regulator protein
SMb20163	0.0333	0.907086980384411	0.2216	0.1882	CONSERVED HYPOTHETICAL PROTEIN
SMb20164	0.047	0.76525197178975	-1.8119	-1.8589	putative sensor histidine kinase protein
SMb20165	0.1063	0.777615422893903	-0.604	-0.7104	HYPOTHETICAL PROTEIN
SMb20166	0.1033	0.772604247821161	-2.2652	-2.3685	CONSERVED HYPOTHETICAL PROTEIN
SMb20167	0.2145	0.33028343992395	-3.1829	-3.3974	HYPOTHETICAL PROTEIN
SMb20168	-0.0386	0.81320129388442	-3.3382	-3.2996	CONSERVED HYPOTHETICAL PROTEIN
SMb20169	0.2797	0.652313509883957	-2.7408	-3.0205	HYPOTHETICAL PROTEIN
SMb20170	0.0583	0.934822026500706	-1.6274	-1.6856	fdh_probable glutathione-dependent formaldehyde dehydrogenase protein
SMb20171		NaN			putative S-formylglutathione hydrolase protein
SMb20172	-0.0873	0.629430830979778	-1.3154	-1.2281	putative cytochrome c protein
SMb20173	0.0749	0.931343296690763	-3.2283	-3.3032	putative methanol dehydrogenase protein. large subunit
SMb20174	0.2616	0.299570330845049	-3.6154	-3.877	putative cytochrome c protein
SMb20175	-0.0163	0.845869769604723	-3.5594	-3.5431	putative methanol oxidation protein
SMb20176	0.019	0.979809854325046	2.2645	2.2455	HYPOTHETICAL PROTEIN
SMb20177	-0.1021	0.652186513801891	-0.9383	-0.8362	HYPOTHETICAL PROTEIN
SMb20178		NaN			HYPOTHETICAL PROTEIN
SMb20179	0.1752	NaN	-3.7776	-3.9528	CONSERVED HYPOTHETICAL PROTEIN
SMb20180	0.1055	0.805912649651197	-2.955	-3.0605	HYPOTHETICAL PROTEIN
SMb20181	-0.0768	0.864915785015388	3.3573	3.4341	putative ABC transporter periplasmic solute-binding protein
SMb20182		NaN			putative ABC transporter protein
SMb20183	0.1693	0.555937665581676	-2.3672	-2.5365	putative ABC transporter ATP-binding protein
SMb20184	0.0516	0.9136487486503	-0.2081	-0.2596	putative ABC transporter ATP-binding protein
SMb20185	0.1963	0.0440444582415953	-2.2753	-2.4717	putative protein
SMb20186		NaN			CONSERVED HYPOTHETICAL PROTEIN
SMb20194		NaN			CONSERVED HYPOTHETICAL PROTEIN
SMb20195	0.0742	0.804051014660477	-3.4387	-3.5129	ppe_putative pentose-5-phosphate-3-epimerase protein
SMb20196	0.0668	0.621523368614106	-2.1034	-2.1702	cbbX_probable CbbX protein
SMb20197	-0.0048	0.957137714400191	-0.2806	-0.2758	cbbS_putative ribulose-1.5-bisphosphate carboxylase small subunit protein
SMb20198		NaN			cbbL_putative ribulose-1.5-bisphosphate carboxylase large subunit protein
SMb20199	-0.0527	0.348217085621654	-3.5796	-3.5268	cbbA_putative fructose-1.6-bisphosphate aldolase protein
SMb20200	0.2258	0.30275180381521	-3.4687	-3.6945	cbbT_putative transketolase protein
SMb20201	0.7665	NaN	-3.7409	-4.5074	cbbP_putative phosphoribulokinase protein
SMb20202	0.1995	0.648504789873027	-1.8278	-2.0273	cbbF_putative D-fructose-1.6-bisphosphatase protein
SMb20203	0.2587	0.650114327729327	-2.8678	-3.1265	cbbR_probable transcriptional regulator protein
SMb20204	0.2466	0.560070210033583	-2.7784	-3.025	pqqA_putative pyrroloquinoline quinone synthesis protein A
SMb20205	-0.4694	NaN	-3.3566	-2.8872	pqqB_probable pyrroloquinoline quinone synthesis protein B
SMb20206		NaN			pqqC_probable pyrroloquinoline quinone synthesis protein C
SMb20207	-0.0458	0.825770699420144	-1.1663	-1.1205	pqqD_putative pyrroloquinoline quinone synthesis protein D
SMb20208	0.2117	0.624492474308302	-3.3014	-3.5131	pqqE_probable pyrroloquinoline quinone synthesis protein E
SMb20209	0.1399	0.738334839963974	-2.3101	-2.45	CONSERVED HYPOTHETICAL PROTEIN
SMb20210	-0.0761	0.748776035554597	-1.4867	-1.4106	putative oxidoreductase protein
SMb20211	0.04	0.950074254634355	-3.3115	-3.3515	putative transcriptional regulator protein
SMb20212	0.2262	0.567076101814869	-1.6758	-1.902	CONSERVED HYPOTHETICAL PROTEIN
SMb20213		NaN			CONSERVED HYPOTHETICAL PROTEIN
SMb20214	0.0798	0.756591978742153	-2.2577	-2.3375	putative oxidoreductase protein
SMb20215	0.0835	0.591794753273588	-2.6927	-2.7762	putative transcriptional regulator protein
SMb20216		NaN			putative epoxide hydrolase protein
SMb20217	0.1682	0.686376683176303	-1.1595	-1.3277	HYPOTHETICAL PROTEIN
SMb20218	-0.0761	0.621262667333145	-2.7652	-2.6892	putative sensor histidine kinase protein
SMb20219	-0.021	0.952735907021009	-2.9293	-2.9083	putative response regulator protein
SMb20221	0.2584	0.806033869779649	-1.3795	-1.6379	putative epoxide hydrolase protein
SMb20222	0.0024	0.992705372533174	-2.2863	-2.2887	CONSERVED HYPOTHETICAL PROTEIN
SMb20223	0.0648	0.975177389475408	-1.4957	-1.5605	HYPOTHETICAL PROTEIN
SMb20225	-0.1082	0.678630338105327	-0.7124	-0.6042	smc22none1_probable osmotically inducible sensory protein
SMb20226	-0.3636	0.793335007289221	-3.7616	-3.3981	HYPOTHETICAL PROTEIN
SMb20227	0.138	0.958974823317299	-3.6579	-3.7959	ndiAnone1_probable nutrient deprivation-induced protein
SMb20228		NaN			ndiAnone2_putative nutrient deprivation-induced protein
SMb20229	-0.0289	0.808222599570452	-2.0976	-2.0687	ndiB_probable nutrient deprivation-induced protein
SMb20230	-0.0707	0.878923297605451	2.0577	2.1284	smc22noner_probable smc22-r protein
SMb20231	-0.1529	0.560589078544691	-2.9334	-2.7804	putative ABC transporter sugar-binding protein
SMb20232		NaN			putative suagr ABC transporter permease protein
SMb20233	0.0332	0.964491520733422	-3.6375	-3.6707	putative sugar ABC transporter permease protein
SMb20234	-0.0148	0.986106391053104	3.0811	3.0959	HYPOTHETICAL PROTEIN
SMb20235	0.0521	0.290807048634663	-3.4578	-3.5099	putative sugar ABC transporter ATP-binding protein
SMb20236	0.1015	0.842301699828306	-2.8102	-2.9117	HYPOTHETICAL PROTEIN
SMb20238	-0.0989	0.832456345473236	0.0708	0.1697	HYPOTHETICAL PROTEIN
SMb20239	0.5764	0.168818658419061	-3.6519	-4.2284	rmlB_putative dTDP-glucose 4.6-dehydratase protein
SMb20240	0.1442	0.685229674057118	-1.4544	-1.5986	CONSERVED HYPOTHETICAL PROTEIN
SMb20241	0.1085	NaN	-3.7016	-3.8102	CONSERVED HYPOTHETICAL PROTEIN
SMb20242	0.1639	0.646713032408921	0.0032	-0.1607	CONSERVED HYPOTHETICAL PROTEIN
SMb20243	0.0144	0.956885330374078	-3.3841	-3.3985	putative glycosyltransferase protein
SMb20244	-0.0303	0.874048185188991	-3.6319	-3.6016	tyv_putative CDP-tyvelose-2-epimerase protein
SMb20245	0.0543	0.956243319674895	-3.5789	-3.6332	putative NDP-glucose dehydrataseepimerase protein
SMb20246	-0.0424	0.771573787226415	-2.7282	-2.6858	putative oxidoreductase protein
SMb20247	0.123	0.651940554548995	-1.4512	-1.5742	putative oxidoreductase protein
SMb20248	0.0237	0.991451906648913	-1.3727	-1.3964	HYPOTHETICAL PROTEIN
SMb20249	0.4871	NaN	-3.8996	-4.3867	CONSERVED HYPOTHETICAL PROTEIN
SMb20250	0.1234	0.712966146194046	-1.6014	-1.7249	CONSERVED HYPOTHETICAL PROTEIN
SMb20251		NaN			HYPOTHETICAL PROTEIN
SMb20252	0.1181	0.824483131021252	1.0005	0.8824	HYPOTHETICAL PROTEIN
SMb20253		NaN			HYPOTHETICAL PROTEIN
SMb20254	-0.0453	0.606998159966599	-1.2048	-1.1595	HYPOTHETICAL PROTEIN
SMb20255		NaN			CONSERVED HYPOTHETICAL PROTEIN
SMb20256	-0.0043	0.997386397550252	-2.0283	-2.0241	HYPOTHETICAL PROTEIN
SMb20257	0.0001	0.99993167854611	-0.6503	-0.6504	putative adenylate cyclase protein
SMb20258	0.2254	0.240065846778227	-1.3413	-1.5667	putative transcriptional regulator protein
SMb20259	-0.0289	0.82004586954651	-1.0717	-1.0427	putative dihydrodipicolinate synthase protein
SMb20260	-0.124	0.607146573938207	-0.0945	0.0295	HYPOTHETICAL PROTEIN
SMb20261	0.0202	0.956401800012976	-2.3687	-2.3889	putative malate dehydrogenase protein
SMb20262	-0.126	0.668979777724299	-0.3974	-0.2713	putative semialdehyde dehydrogenase protein
SMb20263	-0.7508	0.189410577881806	-0.4241	0.3267	putative ABC transporter periplasmic amino acid-binding protein
SMb20264	-0.1835	0.455864189093643	-1.8449	-1.6614	putative amino acid ABC transporter permease protein
SMb20265	-0.3609	0.548540496467292	-2.6702	-2.3093	putative amino acid ABC transporter permease protein
SMb20266	-0.2816	0.490554054332094	1.9274	2.2089	putative amino acid ABC transporter ATP-binding protein
SMb20267		NaN			putative D-amino acid dehydrogenase protein
SMb20268	-0.3286	0.437764353091996	-1.4685	-1.14	putative proline racemase protein
SMb20269	-0.2591	0.470742156554248	-2.2398	-1.9807	CONSERVED HYPOTHETICAL PROTEIN
SMb20270	-0.0677	0.993082203456516	-2.9208	-2.8531	putative proline racemase protein
SMb20271	0.178	0.505935940167674	-2.5089	-2.6869	CONSERVED HYPOTHETICAL PROTEIN
SMb20272	0.1694	0.809511555619335	-1.7559	-1.9253	putative transporter protein
SMb20273	0.1365	0.724957292626117	-0.5275	-0.664	HYPOTHETICAL PROTEIN
SMb20274	0.0329	0.919104377219486	-1.5211	-1.5539	HYPOTHETICAL PROTEIN
SMb20275	0.1458	0.736197889195224	0.8653	0.7195	CONSERVED HYPOTHETICAL PROTEIN
SMb20276	0.125	0.801489791592148	-0.5708	-0.6958	putative transcriptional regulator protein
SMb20277	0.1156	0.305397790937948	-3.702	-3.8176	probable aminotransferase protein
SMb20278	0.1454	0.423783148906729	-1.1233	-1.2687	HYPOTHETICAL PROTEIN
SMb20279	-0.0518	0.707366113984185	-2.5152	-2.4634	HYPOTHETICAL PROTEIN
SMb20280	-0.0507	0.811411245683604	-1.8137	-1.7631	HYPOTHETICAL PROTEIN
SMb20281	-0.1073	0.696548603233276	-1.4379	-1.3306	probable spermidineputrescine ABC transporter ATP-binding protein
SMb20282	-0.0683	0.91818560697826	-2.8766	-2.8083	probable spermidineputrescine ABC transporter permease protein
SMb20283	0.0066	0.988279663552151	-2.987	-2.9936	probable spermidineputrescine ABC transporter permease protein
SMb20284	-0.0768	0.755381936182359	-2.8348	-2.758	putative ABC transporter periplasmic spermidineputrescine-binding protein
SMb20285	-0.2076	0.816971718228728	-2.87	-2.6624	putative transcriptional regulator protein
SMb20286	-0.2474	0.295554615253589	-2.1432	-1.8959	CONSERVED HYPOTHETICAL PROTEIN
SMb20287	0.1545	0.575832973359587	-1.1644	-1.3189	CONSERVED HYPOTHETICAL PROTEIN
SMb20288	-0.0052	0.863937847967739	-3.2129	-3.2077	HYPOTHETICAL PROTEIN
SMb20289	-0.2582	0.275912738524166	-3.2347	-2.9765	putative permease protein
SMb20290	0.3789	0.466170388866022	-3.0061	-3.385	putative transcriptional regulator protein
SMb20291	0.1201	0.703087985811602	-1.2473	-1.3674	hypothetical protein TRANSMEMBRANE
SMb20292	-0.0475	0.905550775642162	1.1406	1.188	hypothetical immunogenic protein
SMb20293	-0.1189	0.898987186261309	0.3596	0.4785	HYPOTHETICAL PROTEIN
SMb20294	0.0787	0.880835485361088	-2.4547	-2.5334	putative transcriptional regulator protein
SMb20295	-0.0358	0.902757657767572	-2.2298	-2.194	putative ABC transporter periplasmic substrate-binding protein
SMb20296	-0.112	NaN	-3.7391	-3.6271	putative permease protein
SMb20297	-0.1728	0.654160627127252	-3.3059	-3.133	putative permease protein
SMb20298	-0.0486	0.838085922717261	-2.3027	-2.254	HYPOTHETICAL PROTEIN
SMb20299	-0.0731	0.717847995270722	-2.4707	-2.3976	nanA_putative N-acetylneuraminate lyase subunit protein
SMb20300	0.267	0.414008144749672	-3.183	-3.45	cyaF7_putative adenylate cyclase protein
SMb20301	-0.1057	0.760786920414095	-1.0827	-0.977	putative dehydgrogenase protein
SMb20302	-0.0909	0.831454423775234	-2.7224	-2.6315	CONSERVED HYPOTHETICAL PROTEIN
SMb20303	0.0285	0.965290960888914	2.2111	2.1826	HYPOTHETICAL PROTEIN
SMb20304	0.1243	0.790624514640314	-2.0297	-2.154	TRm2011none2C_probable ISRm2011-2 transposase protein. C-terminal portion
SMb20305	-0.1957	0.613708308937416	0.4122	0.6079	TRm2011none2N_probable ISRm2011-2 transposase protein. N-terminal portion
SMb20306	-0.0423	0.776305339015845	-0.9221	-0.8798	TRm2011none2_putative TRm2011-2 protein
SMb20307	-0.0116	0.992620507848515	-2.509	-2.4975	putative dihydroxyacetone kinase protein
SMb20312	0.1569	0.878714310723419	-2.4653	-2.6222	putative transcriptional regulator protein
SMb20313	-0.1335	0.841472148927651	1.1694	1.303	putative dihydroxyacetone kinase protein
SMb20314	0.0809	0.812630909218595	-1.6004	-1.6813	putative dihydroxyacetone kinase protein
SMb20315	-0.1328	0.329789516695592	-2.8978	-2.765	putative sugar ABC transporter permease protein
SMb20316	-0.0325	0.899285580732789	-1.419	-1.3865	putative ABC transporter periplasmic sugar-binding protein
SMb20317	-0.0417	0.947293593473121	-2.3623	-2.3207	putative sugar ABC transporter ATP-binding protein
SMb20318	-0.3069	0.609554708702301	-3.5858	-3.279	putative sugar ABC transporter permease protein
SMb20319	0.0041	0.954449328617713	-2.7892	-2.7933	CONSERVED HYPOTHETICAL PROTEIN
SMb20320	-0.2186	0.644744375128165	-3.6544	-3.4358	CONSERVED HYPOTHETICAL PROTEIN
SMb20321	-0.193	0.951213454530669	-4.0374	-3.8444	putative protein
SMb20322		NaN			HYPOTHETICAL PROTEIN
SMb20323	-1.235	NaN	-4.2967	-3.0617	putative transcriptional regulator protein
SMb20324	-0.0765	0.632027995382327	-1.2153	-1.1388	thuR_putative ThuR. regulatory protein for trehalosemaltose transport system
SMb20325	0.0591	0.940780141791635	-2.9224	-2.9814	thuE_probable trehalosemaltose-binding protein
SMb20326	0.0665	0.643661164646162	-2.0089	-2.0754	thuF_probable trehalosemaltose transporter permease protein
SMb20327	-0.1836	NaN	-3.9456	-3.762	thuG_probable trehalosemaltose transporter permease protein
SMb20328	-0.0851	0.851163054985272	3.0491	3.1342	thuK_probable trehalosemaltose transporter ATP-binding protein
SMb20329	0.1671	0.755928852722388	-0.8617	-1.0289	thuA_probable ThuA protein. function
SMb20330	0.0144	0.986190833488083	0.3062	0.2917	thuB_probable trehalosemaltose utilization protein. function
SMb20331	0.2612	0.506379869675397	-2.1233	-2.3845	HYPOTHETICAL PROTEIN
SMb20332	0.0913	0.850738678706688	1.9985	1.9071	HYPOTHETICAL PROTEIN
SMb20333	0.3615	0.449767248770504	-2.9423	-3.3038	probable transporter protein
SMb20334	-0.1362	0.863166376736621	-3.5606	-3.4243	HYPOTHETICAL PROTEIN
SMb20335	-0.0028	0.988731601494163	-2.2766	-2.2738	CONSERVED HYPOTHETICAL PROTEIN
SMb20336	-0.1434	0.315320396258106	-0.4448	-0.3014	CONSERVED HYPOTHETICAL PROTEIN
SMb20337	-0.0011	0.961199233263275	-1.7769	-1.7759	putative transcriptional regulator protein
SMb20338	-0.0057	0.983507090304912	-2.6989	-2.6933	putative efflux protein
SMb20339	0.4218	0.0475199094234852	-2.9841	-3.4059	hypothetical TRANSMEMBRANE protein
SMb20340	-0.1331	0.809238853655106	-2.0818	-1.9487	HYPOTHETICAL PROTEIN
SMb20341	0.0758	0.857785501095633	-2.7487	-2.8246	HYPOTHETICAL PROTEIN
SMb20342	0.2366	0.523949678246384	-2.104	-2.3406	putative aldehyde dehydrogenase protein
SMb20343	0.2273	0.500667454009069	-1.4273	-1.6546	putative aldehyde dehydrogenase subunit protein
SMb20344	0.2456	0.587254451319065	-1.4847	-1.7303	putative transcriptional regulator protein
SMb20345	-0.153	0.481357516179314	-1.0899	-0.9369	putative efflux protein
SMb20346	-0.941	0.229567732313066	-1.7926	-0.8516	putative efflux protein
SMb20347	-0.7099	0.185739143516281	-0.9777	-0.2678	putative transcriptional regulator protein
SMb20348	-0.2519	0.669788960640522	-3.2772	-3.0253	HYPOTHETICAL PROTEIN
SMb20349	-0.154	0.826549645544183	3.7969	3.951	probable ABC transporter sugar-binding protein
SMb20350	0.4056	0.250955341827665	1.3614	0.9557	HYPOTHETICAL PROTEIN
SMb20351	-0.1698	0.473630635367966	-2.4546	-2.2848	probable sugar ABC transporter ATP-binding protein
SMb20352	0.2897	0.116249746933844	-3.0573	-3.347	probable sugar ABC transporter permease protein
SMb20353	-0.0755	0.807977209462003	-0.9858	-0.9103	putative oxidoreductase protein
SMb20354	-0.0688	0.875194003004747	-0.2868	-0.218	HYPOTHETICAL PROTEIN
SMb20355	-0.0903	0.783670958592678	-3.0682	-2.9779	HYPOTHETICAL PROTEIN
SMb20356	0.1837	0.474566048439275	-2.1086	-2.2923	putative sensory histidine kinase protein
SMb20357	0.112	0.803010968276338	-2.0805	-2.1926	putative histidine kinase protein
SMb20358		NaN			putative regulatory protein
SMb20359	-0.0049	0.989936994275965	-3.0909	-3.086	HYPOTHETICAL PROTEIN
SMb20360	-0.081	0.727933065852103	0.3109	0.392	HYPOTHETICAL PROTEIN
SMb20361	-0.0457	0.818106771509814	0.0602	0.1059	putative ionic voltage-gated channel protein
SMb20362	-0.074	0.759568625543465	-0.203	-0.129	putative inositol monophosphatase protein
SMb20363	0.0984	0.771754284949164	-1.8671	-1.9655	putative iron ABC transporter ATP-binding protein
SMb20364	-0.1388	0.45127932356911	-1.7803	-1.6415	putative iron ABC transporter permease protein
SMb20365	0.061	0.951935550563138	-2.2593	-2.3202	putative ABC transporter iron-binding protein
SMb20366	-0.0387	0.844802475605484	-0.3139	-0.2752	putative transcriptional regulator protein
SMb20367	0.0094	0.821216151057393	-2.6658	-2.6752	putative transcriptional regulator protein
SMb20368	0.0075	0.990457879719456	-2.0962	-2.1038	CONSERVED HYPOTHETICAL PROTEIN
SMb20369	-0.1382	0.63032044634923	-2.2975	-2.1594	CONSERVED HYPOTHETICAL PROTEIN
SMb20370	-0.0057	0.992326620786052	-1.1432	-1.1376	putative ATP-binding transport protein
SMb20371	0.0503	0.944772780983791	-1.1009	-1.1512	putative sugar-phosphate isomerase protein
SMb20372	0.1644	0.774744120063704	-1.743	-1.9074	putative protein
SMb20373	-0.0257	0.99823970225554	-1.0784	-1.0527	HYPOTHETICAL PROTEIN
SMb20374	0.1502	0.628238666585057	-2.7279	-2.8781	putative periplasmic substrate-binding protein
SMb20375	0.0979	0.68957811898087	-2.3703	-2.4682	putative transcriptional regulator protein
SMb20376	-0.1958	0.0220867026417095	-2.7344	-2.5386	CONSERVED HYPOTHETICAL PROTEIN
SMb20377	-0.2045	0.574026829808994	-1.4671	-1.2626	putative translation initiation inhibitor protein
SMb20378	-0.0702	0.547469705522156	-2.3218	-2.2516	putative aldehyde dehydrogenase protein
SMb20379	-0.2612	0.445617194635157	-3.07	-2.8088	putative aminotransferase protein
SMb20380	0.0019	0.995057866361776	-2.5789	-2.5809	putative ABC transporter ATP-binding protein
SMb20381	0.1357	0.740053691928299	-2.7378	-2.8734	putative ABC transporter permease protein
SMb20382	0.188	0.561320740655669	-3.2835	-3.4714	putative ABC transporter permease protein
SMb20383	0.0492	0.985058627949659	-3.0101	-3.0594	putative ABC transporter periplasmic solute-binding protein
SMb20384	-0.0478	0.927746308369515	1.1787	1.2265	putative dipeptidase protein
SMb20385	-0.1017	0.423936618723673	-0.5936	-0.4919	HYPOTHETICAL PROTEIN
SMb20386	-0.1079	0.961570979339558	-2.5287	-2.4208	HYPOTHETICAL PROTEIN
SMb20387	-0.0827	0.765116484459746	-1.5478	-1.4651	putative transcriptional regulator protein
SMb20388	0.301	0.544685797385661	-2.0326	-2.3336	putative NADPH:quinone oxidoreductase protein
SMb20389	-0.0679	0.888051695765339	-3.1801	-3.1122	HYPOTHETICAL PROTEIN
SMb20390	-0.0447	0.698917823900067	-3.3962	-3.3515	HYPOTHETICAL PROTEIN
SMb20391	-0.048	0.708472081964509	1.7607	1.8087	putative cellulose synthase catalytic subunit protein
SMb20392	0.1305	0.874484863720073	-1.4302	-1.5607	putative transcriptional regulator protein
SMb20393	0.0241	0.990616880309819	-2.9725	-2.9967	rbcL_putative ribulose bisphosphate carboxylaseoxygenase. large subunit protein
SMb20394	0.1763	0.921447073511677	-2.7379	-2.9142	CONSERVED HYPOTHETICAL PROTEIN
SMb20395	-0.6528	NaN	-3.3787	-2.7259	putative dehydrogenase protein
SMb20396	0.0913	0.821971905131328	0.141	0.0497	putative dehydrogenase protein
SMb20397	0.0676	0.599385456387854	-2.3022	-2.3698	putative oxidoreductase protein
SMb20398	0.4815	0.687666126151018	-2.9214	-3.4029	CONSERVED HYPOTHETICAL PROTEIN
SMb20399		NaN			HYPOTHETICAL PROTEIN
SMb20400	-0.083	0.696180764268724	-1.3616	-1.2787	HYPOTHETICAL PROTEIN
SMb20401	0.2592	0.412956416046044	-1.1089	-1.3681	HYPOTHETICAL PROTEIN
SMb20402	-0.1804	0.37039682053102	-2.8539	-2.6735	putative alcohol dehydrogenase cytochrome c subunit precursor protein
SMb20403	-0.302	0.54050674216384	-3.1034	-2.8014	putative oxidoreductase subunit protein
SMb20404	-0.0259	0.943326746367152	-3.3001	-3.2742	putative aldehyde dehydrogenase protein
SMb20405	0.1944	0.656153662989744	-3.0045	-3.1989	putative transcriptional regulator protein
SMb20406	0.0172	0.95512253806893	0.9943	0.9771	hyuA_putative hydantoin utilization protein A
SMb20407	-0.0103	0.987816796209873	-2.3863	-2.3759	hyuB_putative N-methylhydantoinase. hydantoin utiliztion protein
SMb20408	0.0862	0.871344311978792	-1.3191	-1.4053	CONSERVED HYPOTHETICAL PROTEIN
SMb20409	0.1595	0.234484246438424	-1.3309	-1.4904	putative hydroxybutyrate dehydrogenase protein
SMb20410	0.1614	0.779426732745622	-2.4116	-2.573	putative glycine-betaine-binding protein
SMb20411	-0.0336	0.923172021970889	-1.5038	-1.4702	CONSERVED HYPOTHETICAL PROTEIN
SMb20412	-0.176	0.934737985384313	-2.9329	-2.7568	CONSERVED HYPOTHETICAL PROTEIN
SMb20413	-0.0351	0.616076548346809	-0.811	-0.776	HYPOTHETICAL PROTEIN
SMb20414	0.1779	0.182943938684082	-1.8831	-2.061	HYPOTHETICAL PROTEIN
SMb20415	0.08	0.785704105426281	-1.4537	-1.5337	putative oxidoreductase protein
SMb20416	-0.0642	0.895862777344584	-2.8687	-2.8045	ugpB_probable ABC transporter periplasmic glycerol-3-phosphate-binding protein precursor
SMb20417	-0.12	0.695589873144345	-3.1777	-3.0576	ugpA_probable glycerol-3-phosphate ABC transporter permease protein
SMb20418	-0.0166	0.945016385643647	-2.7907	-2.7741	ugpE_probable glycerol-3-phosphate ABC transporter permease protein
SMb20419	-0.1317	0.36002752267309	-1.5467	-1.415	ugpC_probable glycerol-3-phosphate ABC transporter ATP-binding protein
SMb20420	-0.109	0.717058089207937	-2.5217	-2.4127	putative glutathione S-transferase protein
SMb20421	0.1614	0.74527442984722	-1.8875	-2.0489	TRm21_putative Transposase for insertion sequence ISRm21 protein
SMb20422	0.1988	0.430248871038985	-0.4521	-0.6509	putative oxidoreductase protein
SMb20423	0.0507	0.881394986729391	-2.4783	-2.5289	putative aminotransferase protein
SMb20424	0.0403	0.820822844788093	-0.2538	-0.2941	putative succinate-semialdehyde dehydrogenase protein
SMb20425	-0.0411	0.843523318201655	-0.6662	-0.6251	putative transcriptional regulator protein
SMb20426	-0.0114	0.919975123752363	-3.1015	-3.0901	hypothetical transcriptional regulator protein
SMb20427	0.0493	0.91182576762994	-2.2662	-2.3155	putative amino acid ABC transporter ATP-binding protein
SMb20428	0.0028	0.996016459318033	-0.9581	-0.9609	putative ABC transporter amino acid-binding protein
SMb20429	0.0211	0.977618896939399	-1.3849	-1.406	putative amino acid ABC transporter permease protein
SMb20430	-0.1578	0.652175449333033	-2.7745	-2.6167	putative amino acid ABC transporter permease protein
SMb20431	0.0746	0.899356455232254	-3.0415	-3.1161	hypothetical arylmalonate decarboxylase protein
SMb20432	0.1461	0.50339751727395	-1.8478	-1.9939	putative threonine dehydratase protein
SMb20433	-0.0704	0.737659062571624	-2.6852	-2.6148	putative cyclodeaminase protein
SMb20434	0.2378	0.462915495551992	-3.1456	-3.3834	putative hydrolasepeptidase protein
SMb20435	-0.0924	0.727167462472958	-2.5881	-2.4957	HYPOTHETICAL PROTEIN
SMb20436	0.1677	NaN	-2.3129	-2.4805	putative nitrate transporter protein
SMb20441	-0.0294	0.962846035642084	0.4805	0.5099	putative transcriptional regulator protein
SMb20442	-0.0794	0.799913846732808	-1.0135	-0.9341	putative periplasmic solute-binding protein
SMb20443	0.1344	0.763644832895785	-0.8687	-1.0031	putative permease protein
SMb20444	-0.0164	0.840588793938075	-1.7423	-1.7259	putative protein
SMb20445	0.0022	0.994670210221059	-2.1789	-2.1811	putative alcohol dehydrogenase protein
SMb20446	-0.0122	0.98476042682645	-2.4299	-2.4177	uxuA_putative D-mannonate dehydratase protein
SMb20447	0.121	0.721219462252811	-0.3311	-0.4521	HYPOTHETICAL PROTEIN
SMb20448	-0.0156	0.963960550801831	-1.6989	-1.6833	HYPOTHETICAL PROTEIN
SMb20449	-0.0658	0.798558297761855	-2.627	-2.5612	putative methyltransferase protein
SMb20450	-0.0299	0.795228363197841	-0.3086	-0.2786	putative regulatory protein
SMb20451	0.1329	0.656764321767329	1.2773	1.1444	CONSERVED HYPOTHETICAL PROTEIN
SMb20452	0.0524	0.808125950094664	-1.4012	-1.4536	CONSERVED HYPOTHETICAL PROTEIN
SMb20453	0.0124	0.941419065528108	-2.614	-2.6264	putative gluconolactonase precursor protein
SMb20454	-0.0868	0.729757051617771	-1.4758	-1.389	CONSERVED HYPOTHETICAL PROTEIN
SMb20455	-0.08	0.81692533757487	-2.9703	-2.8902	putative transcriptional regulator protein
SMb20456	-0.1616	0.553876199664807	-1.0765	-0.915	putative dehydrogenasereductase protein
SMb20457	0.0073	0.975870098817915	-0.8968	-0.9042	putative transcriptional regulator TRANSCRIPTION REGULATOR protein
SMb20458	0.0816	0.691260181007962	-2.8459	-2.9274	putative dTDP-glucose 4.6-dehydratase protein
SMb20459	0.3647	0.487219342611957	-2.7634	-3.1281	putative UDP-glucose 4-epimerase protein
SMb20460	0.2347	0.237517399979802	-2.9458	-3.1806	putative cellulose synthase protein
SMb20461	-0.0448	0.830878409467733	-0.4183	-0.3734	CONSERVED HYPOTHETICAL PROTEIN
SMb20462	0.1333	0.718343167074827	-2.6569	-2.7902	putative cellulase H precursor protein
SMb20463	-0.0111	0.98762833378502	-1.0491	-1.038	CONSERVED HYPOTHETICAL PROTEIN
SMb20464	-0.0098	0.945364624018641	-0.8504	-0.8406	HYPOTHETICAL PROTEIN
SMb20465	0.0813	0.845847489339111	-2.1608	-2.2421	HYPOTHETICAL PROTEIN
SMb20466	0.1637	0.701781172088213	-0.9889	-1.1526	hypothetical glucanase protein
SMb20467	-0.2019	0.123276258205077	-2.3749	-2.1729	putative sensor kinase protein
SMb20468	0.1543	0.636684242725432	-2.6471	-2.8014	putative sensory transduction DNA-binding response regulator protein
SMb20469	-0.0697	0.818939929036865	-2.1749	-2.1052	HYPOTHETICAL PROTEIN
SMb20470	0.2725	0.488508508271581	-2.4959	-2.7684	HYPOTHETICAL PROTEIN
SMb20471	0.0319	0.779451030062398	-2.5403	-2.5721	HYPOTHETICAL PROTEIN
SMb20472	0.0955	0.77560613426122	-2.8782	-2.9737	putative nodulation protein
SMb20473	0.3259	NaN	-3.6509	-3.9768	HYPOTHETICAL PROTEIN
SMb20474	-0.087	0.775152118111267	-1.7289	-1.6419	HYPOTHETICAL PROTEIN
SMb20475	-0.052	0.672327166560507	-2.0564	-2.0044	CONSERVED HYPOTHETICAL PROTEIN
SMb20476	0.0676	0.829014372944437	-2.2881	-2.3557	putative ABC transporter periplasmic dipeptide-binding protein
SMb20477	-0.0588	0.936154071567608	-3.1451	-3.0864	putative didpeptide ABC transporter permease protein
SMb20478	0.1837	0.788190796900749	-1.2253	-1.409	putative dipeptide ABC transporter permease and ATP-binding protein
SMb20479	-0.0675	0.713910234742496	-0.5118	-0.4443	putative dipeptide ABC transporter ATP-binding protein
SMb20480	0.1263	0.496667138659631	-3.3039	-3.4303	putative transcriptional regulator protein
SMb20481	-0.2525	0.707494372690646	-0.054	0.1985	asnO_putative asparagine synthetase (glutamine amidotransferase) protein
SMb20482	0.3094	0.525425215591639	-2.9835	-3.2928	HYPOTHETICAL PROTEIN
SMb20483	0.0354	0.900271393247411	-2.7252	-2.7606	putative catabolite repressor protein
SMb20484	0.0865	0.832249062681629	-1.7616	-1.8481	putative ABC transporter periplasmic sugar-binding protein
SMb20485	-0.7248	NaN	-4.6225	-3.8976	putative sugar ABC transporter ATP-binding protein
SMb20486	-0.0453	0.861198304838363	-3.0474	-3.0021	putative sugar ABC transporter permease protein
SMb20487	0.2519	0.483512618668698	-1.1833	-1.4352	putative sugar ABC transporter permease protein
SMb20488	0.0208	0.946871116918879	-0.4929	-0.5137	CONSERVED HYPOTHETICAL PROTEIN
SMb20489	0.0197	0.948798979534372	-2.3888	-2.4085	putative carbohydrate kinase protein
SMb20490	0.1213	0.603297422683883	-2.4607	-2.5821	fucA2_putative L-fuculose phosphate aldolase protein
SMb20491	0.1373	0.745169191482389	-2.084	-2.2213	CONSERVED HYPOTHETICAL PROTEIN
SMb20492	-0.1602	NaN	-3.9961	-3.8359	putative short chain oxidoreductase protein
SMb20493	0.1049	0.612437200949534	-3.1438	-3.2488	putative short chain dehydrogenasereductase protein
SMb20494	-0.6453	NaN	-3.1994	-2.5541	putative transcriptional regulator protein
SMb20495	0.0846	0.856553499496683	-2.135	-2.2197	CONSERVED HYPOTHETICAL PROTEIN
SMb20496	0.1519	0.536261175203789	-3.2839	-3.4357	probable GMC oxidoreductase protein
SMb20497	-0.1667	0.433442549316752	-2.5756	-2.4088	lyx_putative L-xylulose kinase protein
SMb20498	0.0169	0.991406332921988	0.0943	0.0774	CONSERVED HYPOTHETICAL PROTEIN
SMb20499	-0.06	0.824455192675146	-3.0925	-3.0325	putative glycerol-3-phosphate dehydrogenase protein
SMb20500	-0.0563	0.818034434459419	-2.4063	-2.35	putative aldoketo reductase protein
SMb20501	0.1857	0.620167298886445	-3.1308	-3.3165	putative transcriptional regulator protein
SMb20502	-0.1197	0.739059855467603	-1.8521	-1.7325	putative sugar ABC transporter permease protein
SMb20503	0.2334	0.631191994467912	-3.0862	-3.3196	putative sugar ABC transporter ATP-binding protein
SMb20504	-0.1696	0.712985761992977	-1.6572	-1.4876	putative ABC transporter periplasmic sugar-binding protein
SMb20505	-0.047	0.975374287711479	-3.5591	-3.512	tfxG_putative trifolitoxin immunity protein
SMb20506	-0.078	0.735628047337976	-1.5048	-1.4268	putative sugar ABC transporter permease protein
SMb20507	0.003	0.993649815579436	0.2666	0.2636	putative sugar ABC transporter ATP-binding protein
SMb20508	0.0435	0.914461553910559	-2.581	-2.6245	putative ABC transporter periplasmic sugar-binding protein
SMb20509	0.2382	0.719506556595609	0.1409	-0.0973	putative transcriptional regulator protein
SMb20510	0.0512	0.923492241535277	-2.602	-2.6532	dgoA_probable galactonate dehydratase protein
SMb20511	-0.0201	0.936282431200953	-2.9641	-2.944	putative oxidoreductase protein
SMb20513	-0.1254	0.793339280650397	-2.7687	-2.6433	CONSERVED HYPOTHETICAL PROTEIN
SMb20514	-0.115	0.777731689819138	-2.5956	-2.4806	putative protein-glutamate methyltransferase protein
SMb20515	0.0764	0.924168254352652	-2.8328	-2.9092	putative chemotaxis methyltransferase protein
SMb20516	-0.1944	0.158666413338535	-3.6049	-3.4105	putative response regulator protein
SMb20517	-0.0175	0.908781212109181	-1.5025	-1.485	HYPOTHETICAL PROTEIN
SMb20518	0.4167	NaN	-3.7741	-4.1907	HYPOTHETICAL PROTEIN
SMb20519	0.0361	0.743666418830283	-3.1116	-3.1477	CONSERVED HYPOTHETICAL PROTEIN
SMb20520	0.0993	0.737259004847742	-1.9041	-2.0034	HYPOTHETICAL PROTEIN
SMb20521	0.0033	0.995296762903756	0.8445	0.8412	HYPOTHETICAL PROTEIN
SMb20522	-0.1326	0.666970463739838	-3.6938	-3.5612	HYPOTHETICAL PROTEIN
SMb20523	-0.1433	0.504923964721261	0.7796	0.9229	hypothetical protein TRANSMEMBRANE
SMb20525	-0.1133	0.546851815207432	-2.5997	-2.4864	putative transcriptional regulator protein
SMb20527		NaN			CONSERVED HYPOTHETICAL PROTEIN
SMb20528	-0.2357	0.175181404346976	-1.6725	-1.4368	HYPOTHETICAL PROTEIN
SMb20529	0.3309	0.446604330411372	-3.3078	-3.6387	CONSERVED HYPOTHETICAL PROTEIN
SMb20530	-0.0975	0.80733340749725	0.1861	0.2837	HYPOTHETICAL PROTEIN
SMb20531	0.833	NaN	-2.9996	-3.8327	putative RNA polymerase sigma factor. ECF subfamily protein
SMb20532	0.9646	NaN	-3.6816	-4.6462	hypothetical protein
SMb20533	-0.0737	0.52625957868022	-2.4386	-2.3649	HYPOTHETICAL PROTEIN
SMb20534	-0.1647	0.362466575324619	-2.379	-2.2143	HYPOTHETICAL PROTEIN
SMb20535	-0.0429	0.780248508390792	-2.1815	-2.1387	putative dehydrogenase protein
SMb20536	0.1655	0.650740524029039	-2.376	-2.5415	HYPOTHETICAL PROTEIN
SMb20537	-0.0226	0.977330206479996	-2.8551	-2.8325	putative transcriptional regulator protein
SMb20538	0.063	0.94480278416832	-0.8216	-0.8846	putative solute-binding protein
SMb20539	-0.2781	0.569910290221553	-3.2891	-3.0109	cyaF6_probable adenylate cyclase protein
SMb20540	-0.1535	0.310179499546387	2.8363	2.9898	HYPOTHETICAL PROTEIN
SMb20541	-0.0135	0.977251130140626	-1.6815	-1.668	putative protein in ISRm14
SMb20542	0.096	0.842339395432243	0.2066	0.1105	putative protein in ISRm14
SMb20543	0.0358	0.922248558307442	-3.1143	-3.15	putative protein in ISRm14
SMb20544	-0.0126	0.990883903536999	0.819	0.8316	putative protein in ISRm14
SMb20545	-0.2077	0.58211230039295	-0.3657	-0.158	HYPOTHETICAL PROTEIN
SMb20546	-0.0702	0.915654374971235	-2.5916	-2.5214	CONSERVED HYPOTHETICAL PROTEIN
SMb20547	0.1436	0.807138209166811	-3.1791	-3.3227	HYPOTHETICAL PROTEIN
SMb20548	0.0794	0.950011738824463	-2.8037	-2.8831	HYPOTHETICAL PROTEIN
SMb20549	0.0624	0.907338453096456	-1.9927	-2.055	CONSERVED HYPOTHETICAL PROTEIN
SMb20550	-0.0399	0.917283314585606	-1.3154	-1.2755	CONSERVED HYPOTHETICAL PROTEIN
SMb20551	0.1583	0.762237646412629	1.7762	1.6179	HYPOTHETICAL PROTEIN
SMb20552	-0.0597	0.922730584538392	0.1018	0.1615	HYPOTHETICAL PROTEIN
SMb20553	0.0534	0.968548744115746	-3.1532	-3.2066	HYPOTHETICAL PROTEIN
SMb20554	0.0795	0.855719402512935	-2.2466	-2.3261	HYPOTHETICAL PROTEIN
SMb20555	-0.0851	0.776326919077575	-1.2842	-1.1991	HYPOTHETICAL PROTEIN
SMb20556	-0.0848	0.654154728856874	-0.4677	-0.3829	HYPOTHETICAL PROTEIN
SMb20557	0.33	0.591229948952008	-2.8012	-3.1312	CONSERVED HYPOTHETICAL PROTEIN
SMb20558	-0.1103	0.549962710155396	-2.5397	-2.4295	HYPOTHETICAL PROTEIN
SMb20559	0.2576	0.627564746887491	-3.187	-3.4446	CONSERVED HYPOTHETICAL PROTEIN
SMb20560	0.5326	0.533741313671934	-2.1795	-2.7121	CONSERVED HYPOTHETICAL PROTEIN
SMb20561	-0.6613	NaN	-3.0719	-2.4106	HYPOTHETICAL PROTEIN
SMb20562	0.0016	0.904840400477086	-0.6736	-0.6752	HYPOTHETICAL PROTEIN
SMb20563	0.1797	0.255248593486419	0.4713	0.2916	HYPOTHETICAL PROTEIN
SMb20568	0.0563	0.828687338157206	-1.7296	-1.7859	putative amino acid uptake ABC transporter solute-binding protein. LeuIle/Val-binding protein family
SMb20569	0.0983	0.892121512720735	-1.8935	-1.9918	putative ABC transporter ATP-binding protein
SMb20570	0.2024	0.269100165537645	-1.3642	-1.5665	putative aliphatic sulfonates uptake ABC transporter periplasmic solute-binding protein precursor
SMb20571	-0.0308	0.913436669207769	-2.8642	-2.8334	putative aliphatic sulfonate uptake ABC transporter permease protein
SMb20573	0.1004	0.503501035076544	-2.0878	-2.1882	putative NADH-dependent FMN reductase protein
SMb20574	0.1038	0.784534115106893	-2.5382	-2.642	putative maltooligosyl trehalose synthase protein
SMb20575	-0.0504	0.857034168997574	-1.6583	-1.6079	pcaB_putative 3-carboxy-cis.cis-muconate cycloisomerase protein
SMb20576	0.2339	0.370381704263786	-1.7413	-1.9752	pcaG_putative protocatechuate 3.4-dioxygenase alpha chain protein
SMb20577	-0.0181	0.978597592185998	-1.445	-1.4269	pcaH_putative protocatechuate 3.4-dioxygenase beta chain protein
SMb20578	0.1139	0.892654287438651	-0.1841	-0.298	pcaC_putative gamma carboxymuconolactone decarboxylase protein
SMb20579	0.1411	0.595669731724453	0.7872	0.6462	pcaD_putative beta-ketoadipate enol-lactone hydrolase protein
SMb20580	-0.0024	0.993272001594292	-1.0674	-1.065	pcaQ_putative transcriptional activator of the pca operon. LysR family protein
SMb20581	0.0896	0.684208470939412	-3.123	-3.2126	putative 4-hydroxyphenylpyruvate dioxygenase protein
SMb20582	-0.0458	0.8488279377687	-2.6912	-2.6455	putative transcriptional regulator. LysR family protein
SMb20583	0.1279	0.326300442632531	-2.1348	-2.2627	pobA_putative 4-hydroxybenzoate hydroxylase protein
SMb20584	-0.0022	0.980197274362964	-3.0579	-3.0558	conserved hypothetical protein
SMb20585	0.0151	0.954686902207819	-2.3055	-2.3205	ggt_putative gamma-glutamyltranspeptidase protein
SMb20586	-0.1194	0.823862073670135	-1.7954	-1.676	putative transcriptional regulator. IclR family protein
SMb20587	0.2176	0.7903549002638	-3.0313	-3.2489	putative CoA-transferase subunit A protein
SMb20588	-0.1132	0.808299579548291	-1.1796	-1.0664	putative CoA-transferase subunit B protein
SMb20589	-0.0789	0.427710499479295	-2.4777	-2.3988	pcaF_putative beta-ketoadipyl CoA thiolase protein
SMb20590	-0.0914	0.749970567580993	-2.6736	-2.5822	HYPOTHETICAL PROTEIN
SMb20591	0.1093	0.574389704741322	-1.5189	-1.6282	HYPOTHETICAL PROTEIN
SMb20592	-0.0317	0.991051925256346	-2.6523	-2.6207	rpo_putative RNA polymerase sigma factor protein
SMb20593	0.0172	0.971068796603904	-1.0549	-1.0722	HYPOTHETICAL PROTEIN
SMb20594	0.0217	0.953730055282393	1.4772	1.4555	amcY_putative amicyanin precursor protein
SMb20595	0.0527	0.851506249426071	-1.2391	-1.2917	ftsK2_putative cell division protein FtsK like protein
SMb20596	-0.0954	0.883046936511582	-1.3585	-1.2631	HYPOTHETICAL PROTEIN
SMb20597	-0.1044	0.187554775028257	-1.9614	-1.8571	conserved hypothetical membrane protein
SMb20598	-0.0542	0.894912023449891	-0.4038	-0.3496	repA3_probable replication protein
SMb20599	-0.0249	0.898513631794651	-2.2471	-2.2222	repB3_putative smb01f11-replication protein
SMb20600	0.1946	0.74912461091039	-1.3636	-1.5583	HYPOTHETICAL PROTEIN
SMb20602	0.1392	0.580617142306814	-2.8525	-2.9917	putative ureashort-chain amide or branched-chain amino acid uptake ABC transporter ATP-binding protein
SMb20603	0.0878	0.881363328469841	-2.323	-2.4109	putative ureashort-chain amide or branched-chain amino acid uptake ABC transporter permease protein
SMb20604	-0.7621	NaN	-4.6508	-3.8886	putative ureashort-chain amide or branched-chain amino acid uptake ABC transporter permease protein. possibly fusion protein
SMb20605	0.0683	0.597698967304042	-2.5566	-2.6249	putative ureashort-chain amide or branched-chain amino acid uptake ABC transporter periplasmic solute-binding protein precursor
SMb20606	0.0809	0.4075682392131	-2.3321	-2.4129	HYPOTHETICAL PROTEIN
SMb20607	-0.112	0.656532976726463	-2.7016	-2.5896	CONSERVED HYPOTHETICAL PROTEIN
SMb20608	-0.0505	0.875075449840913	-2.4801	-2.4296	putative transcriptional regulator. ArsR family protein
SMb20609	-0.0536	0.839808121972771	-2.4629	-2.4093	putative two-component sensor histidine kinase protein
SMb20610	-0.1347	0.648577985727233	-0.7854	-0.6507	putative two-component response regulator protein
SMb20611	0.076	0.8512412524461	0.0351	-0.0409	dctA_C4-dicarboxylate transport protein
SMb20612	0.1905	0.825749650574253	0.227	0.0365	dctB_C4-dicarboxylate transport sensor protein
SMb20613	0.105	0.800522289573181	-3.1429	-3.2479	dctD_C4-dicarboxylate transport transcriptional regulatory protein
SMb20614	-0.0491	0.949388736575401	-1.2043	-1.1552	HYPOTHETICAL PROTEIN
SMb20615	-0.4378	0.486621292539081	-1.1347	-0.6969	thiC_putative thiamine biosynthesis protein
SMb20616	-0.5318	0.249096448160088	0.1097	0.6415	thiO_putative thiamine biosynthesis oxidoreductase protein
SMb20617	-0.4769	0.300947562241209	-0.6402	-0.1633	thiG_putative thiamine biosynthesis protein
SMb20618	-0.4151	0.465200917778956	-2.1248	-1.7097	thiE_putative thiamine-phosphate pyrophosphorylase protein
SMb20619	-0.1048	0.653105559181957	-0.4386	-0.3337	putative regulatory protein
SMb20620	0.0644	0.86982977150089	-1.5983	-1.6627	putative sugar uptake ABC transporter periplasmic solute-binding protein precursor
SMb20621		NaN			putative sugar uptake ABC transporter permease protein
SMb20622	-0.1976	0.535795553854084	-2.4239	-2.2263	putative sugar uptake ABC transporter ATP-binding protein
SMb20623	0.1156	0.724297007473533	-1.0882	-1.2038	conserved hypothetical protein
SMb20624	-0.0052	0.970097036403761	-2.8305	-2.8253	putative translation initiation factor subunit protein
SMb20625	-0.1514	0.787175232701114	-0.8081	-0.6567	hypothetical membrane protein
SMb20626	0.0845	0.756858215208452	-2.5341	-2.6186	putative transcriptional regulator. AraC family protein
SMb20627	0.0584	0.852996614514201	1.6057	1.5473	CONSERVED HYPOTHETICAL PROTEIN
SMb20628	-0.0661	0.887056892659203	0.3497	0.4158	CONSERVED HYPOTHETICAL PROTEIN
SMb20629	-0.0185	0.965213936264714	0.0932	0.1117	HYPOTHETICAL PROTEIN
SMb20630	0.079	0.630774626411233	-3.0015	-3.0805	putative sugar uptake ABC transporter ATP-binding protein
SMb20631	-0.1167	0.431452755831923	-2.2782	-2.1614	conserved hypothetical protein
SMb20632	-0.2714	NaN	-2.8964	-2.6251	putative sugar uptake ABC transporter permease protein
SMb20633	0.0753	0.761940112726895	-2.1146	-2.1899	putative sugar uptake ABC transporter permease protein
SMb20634	-0.5273	0.359848064735206	-2.1183	-1.591	putative sugar uptake ABC transporter periplasmic solute-binding protein precursor
SMb20636	-0.0407	0.836604804656365	-0.6442	-0.6036	TRm19_putative transposase of insertion sequence ISRm19 protein
SMb20647	-0.4922	0.407114866450418	-1.8557	-1.3634	HYPOTHETICAL PROTEIN
SMb20648	0.6062	NaN	-3.7474	-4.3537	putative oxidoreductase protein
SMb20649	-0.0084	0.994161455779655	-0.9957	-0.9873	nadE1_putative NH(3)-dependent NAD(+) synthetase protein
SMb20650	0.13	0.815886471204979	-0.7781	-0.9081	putative long-chain fatty-acid-CoA ligase protein
SMb20651	-0.0043	0.992452606498465	-0.1103	-0.106	HYPOTHETICAL PROTEIN
SMb20652	-0.073	0.933833126597893	-0.2772	-0.2041	asnB_putative asparagine synthetase protein
SMb20654	0.1107	0.631224075378304	-1.8129	-1.9236	HYPOTHETICAL PROTEIN
SMb20655	-0.083	0.968884531470742	-3.4715	-3.3886	CONSERVED HYPOTHETICAL PROTEIN
SMb20656	-0.0215	0.963138453012686	-3.3436	-3.3221	putative oxidoreductase protein
SMb20657	0.6786	NaN	-3.8827	-4.5613	hypothetical membrane protein
SMb20658	0.1698	0.436734735075094	-3.4862	-3.6561	putative sugar uptake ABC transporter permease protein
SMb20659	-0.1448	0.657889575837173	1.325	1.4697	putative sugar uptake ABC transporter permease protein
SMb20660	0.15	NaN	-2.7633	-2.9133	putative sugar uptake ABC transporter periplasmic solute-binding protein precursor
SMb20661	0.0069	0.986982593904	-0.0728	-0.0797	putative sugar uptake ABC transporter ATP-binding protein
SMb20662	0.0316	0.884619583477634	-2.396	-2.4275	putative oxidoreductase protein
SMb20663	-0.0714	0.272009813145391	-2.6697	-2.5982	conserved hypothetical protein
SMb20664	0.0241	0.951966975672288	-0.6276	-0.6517	putative transcriptional regulator. GntR family protein
SMb20665	-0.042	0.89364502295247	0.6293	0.6713	putative partial transposase of insertion sequence ISRm17 protein
SMb20666	0.2099	0.595642737398822	-1.8677	-2.0776	putative aldolase. possibly L-fuculose-phosphate aldolase protein
SMb20667	0.1896	0.675193937280552	-2.9482	-3.1378	putative transcriptional regulator. LacI family protein
SMb20668	0.0134	0.979596012006992	-3.4713	-3.4847	conserved hypothetical protein
SMb20669	0.1742	0.275712065693432	-2.2721	-2.4463	conserved hypothetical protein. possibly hydroxypyruvate isomerase
SMb20670	-0.2353	0.324118996557512	-2.7553	-2.52	conserved hypothetical protein
SMb20671	0.1741	0.828028350019274	-0.8966	-1.0708	putative sugar uptake ABC transporter periplasmic solute-binding protein precursor
SMb20672	-0.0785	0.849010270153155	0.333	0.4115	putative sugar uptake ABC transporter permease protein
SMb20673		NaN			putative sugar uptake ABC transporter ATP-binding protein
SMb20674	0.0598	0.848252894924237	-1.2924	-1.3522	putative transcriptional regulator. LacI family protein
SMb20675	0.031	NaN	-0.2998	-0.3308	conserved hypothetical protein
SMb20676	-0.0032	0.856925072695672	-3.0228	-3.0196	HYPOTHETICAL PROTEIN
SMb20677	0.0412	0.891030239647109	-2.2857	-2.3269	conserved hypothetical protein
SMb20678	-0.3091	0.0761430090318124	-1.1535	-0.8444	ttuD2_putative hydroxypyruvate reductase protein
SMb20679	-0.0022	0.958938285809404	-2.5205	-2.5183	glxR_putative tartronate semialdehyde reductase protein
SMb20680	0.0048	0.990784969664352	-0.1568	-0.1616	hyi_putative hydroxypyruvate isomerase protein
SMb20681	-0.0816	0.926175561747287	-3.7354	-3.6538	gcl_putative glyoxylate carboligase protein
SMb20682	-0.2425	0.407069955415121	-1.4624	-1.2199	iclR_putative acetate operon repressor IclR protein
SMb20683	-0.3567	0.310700207972029	1.209	1.5658	putative transcriptional regulator. LysR family protein
SMb20684	-0.0654	0.821974564577342	-1.1111	-1.0457	conserved hypothetical protein
SMb20685	0.1359	0.805565937515866	-1.5646	-1.7004	conserved hypothetical protein
SMb20686	0.3188	0.556345456205703	-1.4068	-1.7256	putative ATP-dependent DNA ligase protein
SMb20687	0.0767	0.722996071776393	-3.4462	-3.523	HYPOTHETICAL PROTEIN
SMb20688	0.1079	0.763514289611773	-1.84	-1.9479	CONSERVED HYPOTHETICAL PROTEIN
SMb20689	-0.0568	0.783081563055762	-2.0716	-2.0148	xthA4_probable exodeoxyribonuclease III protein
SMb20690	-0.3984	0.165002292034924	-1.4108	-1.0124	HYPOTHETICAL PROTEIN
SMb20691	0.4257	0.195646972159655	-2.685	-3.1107	HYPOTHETICAL PROTEIN
SMb20692		NaN			idnO1_putative 5-keto-D-gluconate 5-reductase protein
SMb20693	-0.1048	0.34476193435224	-2.9409	-2.8361	HYPOTHETICAL PROTEIN
SMb20694	0.3935	0.473647457716906	-3.0505	-3.444	HYPOTHETICAL PROTEIN
SMb20695	0.196	0.476282019713834	-2.4411	-2.6371	HYPOTHETICAL PROTEIN
SMb20696	0.2051	0.524818784157953	-1.1288	-1.3338	HYPOTHETICAL PROTEIN
SMb20697	-0.0296	0.98745346537817	-2.6908	-2.6612	putative peptidase. similar to arginine utilization protein RocB
SMb20698	-0.9806	0.00398476884422982	-3.1989	-2.2183	putative transport protein. similar to E. coli multidrug resistance protein EmrB
SMb20699	0.0977	0.377655239875608	-1.3627	-1.4604	putative protein secretion protein. HlyD family. similar to E. coli EmrK
SMb20700	0.2138	0.795480854102626	-0.5126	-0.7264	conserved hypothetical exported protein
SMb20701	-0.0811	0.613187456629918	-2.6589	-2.5778	conserved hypothetical protein
SMb20702	0.2397	0.646913856483216	-2.525	-2.7647	putative regulatory protein. possibly two-component response regulator
SMb20703	0.1117	0.799534037952092	-2.8091	-2.9208	conserved hypothetical protein
SMb20704		NaN			glgA2_putative glycogen synthase protein
SMb20705	0.4292	0.0547019159779778	-0.0557	-0.485	conserved hypothetical membrane protein
SMb20706	0.1443	0.779301159095676	-0.883	-1.0273	putative amino acid uptake ABC transporter periplasmic solute-binding protein precursor
SMb20707	0.1799	0.586037121742005	-2.9764	-3.1563	cyaG2_putative adenylate cyclase protein
SMb20708	-0.0348	0.915849307117963	-0.9226	-0.8878	putative methylated-DNA--protein-cysteine methyltransferase
SMb20709	-0.0343	0.783436196138251	-0.1861	-0.1518	putative 3-methyladenine DNA glycosylase protein
SMb20710	-0.0624	0.716138269576158	-1.6903	-1.6279	putative dehydrogenase protein
SMb20711	0.3486	0.165639368709996	-3.8034	-4.152	HYPOTHETICAL PROTEIN
SMb20712	0.1203	0.486140410266016	-1.9125	-2.0329	mocB_putative rhizopine uptake ABC transporter periplasmic solute-binding protein precursor
SMb20713	-0.5723	NaN	-4.3301	-3.7578	putative sugar uptake ABC transporter ATP-binding protein
SMb20714	-0.0094	0.966098344611361	-3.1704	-3.161	putative sugar uptake ABC transporter permease protein
SMb20715	0.5688	0.161128827677654	-3.1297	-3.6985	putative transcriptional regulator. LysR family protein
SMb20716	-0.2425	0.254187034894699	-1.4457	-1.2032	conserved hypothetical membrane protein
SMb20717	0.1387	0.692541553691061	-3.339	-3.4778	putative transcriptional regulator. LacI family protein
SMb20718	-0.136	0.649645865036429	-1.7251	-1.5891	putative sugar uptake ABC transporter ATP-binding protein
SMb20719	0.0177	0.858212348679237	-3.2124	-3.2301	putative sugar uptake ABC transporter permease protein
SMb20720	-0.0222	0.905018316904235	-1.1258	-1.1036	putative sugar uptake ABC transporter periplasmic solute-binding protein precursor
SMb20721	-0.3284	0.485117416923257	-3.278	-2.9497	putative two-component sensor histidine kinase protein
SMb20722	0.1199	0.710182778195345	-1.9509	-2.0709	putative two-component response regulator protein
SMb20723	0.1243	0.784776103111001	-2.8302	-2.9545	putative iron ABC transporter periplasmic solute-binding protein precursor
SMb20724	0.0127	0.985649181776914	-2.7356	-2.7483	conserved hypothetical exported protein
SMb20725	-0.0651	0.736195182202378	-1.3014	-1.2364	hypothetical membrane protein
SMb20726	-0.0565	0.74677262923431	-2.0588	-2.0022	conserved hypothetical membrane protein
SMb20727	0.3913	0.449069686528567	1.2949	0.9036	HYPOTHETICAL PROTEIN
SMb20728	0.1408	0.790447650123373	1.6897	1.5489	HYPOTHETICAL PROTEIN
SMb20729	0.1749	0.330233594703655	-2.3956	-2.5705	HYPOTHETICAL PROTEIN
SMb20745	0.4784	0.591068797461115	0.6419	0.1634	glnII_putative glutatmine synthetase II protein
SMb20746	0.1206	0.693369147787843	-0.5309	-0.6515	HYPOTHETICAL PROTEIN
SMb20747	0.0215	0.922752134442746	-1.759	-1.7805	hypothetical enzyme. haloacid dehalogenaseepoxide hydrolase family protein
SMb20748	0.1285	0.588994099586558	1.7624	1.6339	pssF_putative glycosyltransferase protein
SMb20749	-0.2403	0.644546767371627	-2.4289	-2.1886	uxuB_putative D-mannonate oxidoreductase protein
SMb20750	-0.2089	0.598684661601037	-2.5014	-2.2925	putative dehydrogense. possibly gluconate 5-dehydrogenase protein
SMb20751	-0.0283	0.927742553294121	-1.9268	-1.8985	putative 3-hydroxyisobutyrate dehydrogenase protein
SMb20752	0.0818	0.760244680640283	-1.8563	-1.938	putative enoyl-CoA hydratase protein
SMb20753	-0.282	0.272483343636155	-3.7754	-3.4934	putative acyl-CoA dehydrogenase protein
SMb20754	-0.3493	0.53636612702374	2.5612	2.9105	conserved hypothetical protein
SMb20755	-0.0736	0.725498701030049	-2.2514	-2.1778	pccB_putative propionyl-CoA carboxylase beta chain protein
SMb20756	-0.019	0.863727733181314	-2.6991	-2.68	pccA_putative propionyl-CoA carboxylase alpha chain protein
SMb20757	0.1485	0.597216242700498	-2.0743	-2.2228	bhbA_methylmalonyl-CoA mutase protein
SMb20758	0.0405	0.972264092515574	-2.3547	-2.3953	putative transcriptional regulator. GntR or ArsR family protein
SMb20759	-0.0039	0.774074977417844	-3.2226	-3.2186	phnG_putative C-P (carbon-phosphorus lyase component protein
[truncated: 4,215 more rows]

## Sheet: wt vs DrpoE4 (thiosulfate)
rpoE4 deletion in the presence of thiosulfate (wt vs DrpoE4)
A1=wt
A2=ΔrpoE4
M = log2(A1/A2)
Gene ID	M	p value	log2(A1)	log2(A2)	Genomic Info
SMa0002	0.138	0.472486141915442	-2.6088	-2.7468	fdoG_probable FdoG formate dehydrogenase-O alpha subunit
SMa0005	-0.026	0.980507590647508	-2.7399	-2.7139	fdoH_probable FdoH formate dehydrogenase-O. beta subunit
SMa0007	-0.1845	0.403465549876804	-4.2	-4.0154	fdoI_probable FdoI formate dehydrogenase-O.gamma subunit
SMa0009	0.0187	0.973967823433941	0.4689	0.4502	fdhE_probable FdhE formate formation
SMa0011	0.2821	0.770988285059115	2.0113	1.7292	selA_SelA selenocysteine synthase
SMa0013	-1.029	NaN	-5.6579	-4.6289	hypothetical protein
SMa0015	-0.1151	0.714624141459376	-1.1251	-1.01	selB_SelB selenocysteine-specific elongation factor
SMa0017	0.014	0.936554391993339	-2.3824	-2.3964	hypothetical protein
SMa0018	0.3088	0.476555540208853	-1.6962	-2.005	TRm2011-2a transposase
SMa0020	-0.0811	0.837297948843619	-1.1449	-1.0638	TRm2011-2b transposase
SMa0021	-0.4536	0.241861987915162	-3.0384	-2.5849	hypothetical protein
SMa0025	-0.2236	0.364000960083516	-2.1418	-1.9182	hypothetical protein
SMa0026	-0.023	0.978047028580512	0.2627	0.2857	hypothetical protein
SMa0028	-0.2187	0.29322887765691	-2.6055	-2.3868	selD_selenide. water dikinase (selenophosphate synthetase). SelD
SMa0031	0.1173	0.23595772197651	-0.7039	-0.8212	hypothetical protein
SMa0034	0.2392	0.652576722427939	-2.3993	-2.6385	possible protease
SMa0036	0.0188	0.870817425512868	-2.35	-2.3688	putative ABC transporter ATP-binding protein
SMa0039	-0.1774	0.618961218545562	-3.5916	-3.4141	probable LysR-family protein
SMa0041	-0.6205	0.215789899108559	-3.6518	-3.0313	probable quinone oxidoreductase
SMa0044	-0.1778	0.215127758894052	-0.4225	-0.2447	hypothetical protein
SMa0045	-0.375	0.170129160147904	-4.5341	-4.1591	cah_Probable carbonic anhydrase. Cah
SMa0046	-0.0201	0.546989959500667	-4.0696	-4.0495	hypothetical protein
SMa0050	0.4169	0.437899902718058	-4.5328	-4.9497	hypothetical protein
SMa0052	-0.1049	0.690998208928641	-2.7291	-2.6242	hypothetical protein
SMa0056	0.0184	0.928151791544177	-2.5472	-2.5656	putative dehydratase
SMa0058	-0.1264	0.611766528803399	-3.5135	-3.3872	conserved hypothetical protein
SMa0059	0.118	0.650530694685999	-0.4058	-0.5237	putative dehydrogenease
SMa0060	-0.2625	0.694331038797309	-1.3696	-1.1071	putative regucalcin
SMa0062	-0.31	0.100166823794328	-3.2971	-2.9871	putative GntR-family transcriptional regulator
SMa0063	-0.3294	0.248473175638026	-4.0456	-3.7162	putative GntR-family transcriptional regulator
SMa0064	-0.2388	0.168208683980135	-3.9031	-3.6643	conserved hypothetical protein
SMa0065	0.2115	0.796092915994531	-2.9073	-3.1188	putative GntR-family transcriptional regulator
SMa0067	0.22	0.299794102828445	-0.7936	-1.0136	putative ABC transporter. periplasmic solute-binding protein
SMa0070	0.0611	0.823795760891494	-2.149	-2.2101	putative ABC transporter permease
SMa0072	0.1152	0.579177794048056	-2.343	-2.4582	putative ABC transporter ATP-binding protein
SMa0074	0.1691	0.628535156210738	-2.0767	-2.2458	putative dehydrogenease
SMa0077	-0.0082	0.983093216590517	-1.5722	-1.564	hypothetical protein
SMa0078	0.0166	0.919705457426354	-3.5075	-3.5241	putative LacI-family transcriptional regulator
SMa0079	0.0341	0.821351180230277	-2.1554	-2.1896	putative ABC transporter permease
SMa0081	-0.2088	0.252069420206953	-3.6568	-3.448	putative ABC transporter permease
SMa0082	0.0398	0.9206599182532	-0.5098	-0.5496	putative ABC transporter. periplasmic solute-binding protein
SMa0083	0.074	0.782838898993282	-2.8077	-2.8816	putative ABC transporter ATP-binding protein
SMa0085	0.0233	0.870203919931566	-2.7404	-2.7637	putative dehydrogenease
SMa0087	-1.5466	NaN	-6.0098	-4.4632	hypothetical protein
SMa0089	-0.108	0.554613198069793	-2.2701	-2.1621	conserved hypothetical protein
SMa0091	-0.151	0.456369090627293	-3.9646	-3.8136	hypothetical protein
SMa0093	-0.5201	NaN	-6.3052	-5.7851	putative D-alanine aminotransferase
SMa0095	-0.0419	0.850418991845753	-3.0789	-3.037	putative D-aminopeptidase
SMa0097	0.024	0.778639197543793	-1.9679	-1.9919	putative transcriptional regulator
SMa0101	0.2001	0.545554615542354	-2.6507	-2.8508	conserved hypothetical protein
SMa0104	0.0248	0.846331593507812	-0.3683	-0.3931	putative ABC transporter. periplasmic solute-binding protein
SMa0105	0.0904	0.644883219408697	-3.5003	-3.5907	putative ABC transporter permease protein
SMa0106	-0.022	0.935504543008002	-0.0552	-0.0332	putative ABC transporter. permease
SMa0108	-0.1818	0.640512340381228	0.6984	0.8802	putative ABC transporter. ATP-binding protein
SMa0110	-0.1339	0.869314238224441	-0.7974	-0.6635	putative ABC transporter ATP-binding protein
SMa0112	-0.0886	0.912461871481698	-0.8784	-0.7899	hypothetical protein
SMa0113	0.001	0.989223853305527	-2.2378	-2.2388	putative sensory transduction histidine kinase
SMa0114	-0.3737	0.410785995000607	-3.2358	-2.8622	putative sensory transduction regulatory protein
SMa0116	-0.2833	0.0158060070871446	-3.7035	-3.4202	putative DnaJ/CbpA-type protein
SMa0117	0.084	0.700087340807838	-3.5447	-3.6287	hypothetical protein
SMa0118	-0.035	0.953029026255739	-3.2192	-3.1842	hypothetical protein
SMa0121	-0.095	0.465627647236475	-1.4756	-1.3806	hypothetical protein
SMa0123	-0.0838	0.904301027223805	-0.9991	-0.9153	hypothetical protein
SMa0124	-0.0959	0.847918198150627	1.162	1.258	groEL3_GroEL3 chaperonin
SMa0125	-0.0171	0.928548515922996	-1.0575	-1.0403	groES3_GroES3 chaperonin
SMa0126		NaN			putative cold shock protein
SMa0128	-0.2197	0.652321749913447	-0.8201	-0.6003	hypothetical protein
SMa0130	-0.1126	0.286841782474744	-4.3904	-4.2779	putative fatty acid desaturase
SMa0132	-0.1323	0.49933874913858	-2.6916	-2.5593	hypothetical protein
SMa0134	-0.2256	0.433795487062995	-2.0408	-1.8152	hypothetical protein
SMa0136	-0.2932	0.142946362331171	-4.2983	-4.0051	hypothetical protein
SMa0137	0.0606	0.666514002586059	-1.7747	-1.8353	putative kinase/esterase
SMa0139	-0.0146	0.940759693131837	-1.3698	-1.3552	hypothetical protein
SMa0142	0.0049	0.884438074530072	-3.4658	-3.4707	possible protease
SMa0143	-0.0194	0.871644709785962	-1.3459	-1.3266	rpoE6_putative RpoE6 RNA polymerase sigma factor
SMa0144	-0.0437	0.860101398887897	-0.9315	-0.8877	hypothetical protein
SMa0146	-0.0219	0.919387672119411	-3.9725	-3.9507	hypothetical protein
SMa0148	-0.7312	0.0145358534686839	-5.0978	-4.3666	hypothetical protein
SMa0149	-0.1139	0.78536128820717	-2.9413	-2.8275	hypothetical protein
SMa0150	-0.2662	0.133073006440528	-4.4283	-4.1621	probable long chain fatty acid CoA ligase
SMa0151	-0.1651	0.816170232259337	-3.1812	-3.0161	hypothetical protein
SMa0155	-0.054	0.934191170878227	-0.6395	-0.5856	hypothetical protein
SMa0157	-0.2763	0.501095899348864	-1.5531	-1.2768	conserved hypothetical protein
SMa0160	-0.2547	0.580677198630073	-2.9813	-2.7266	putative GntR-family transcription regulator
SMa0162	-0.217	0.626813655296873	-0.3493	-0.1323	hypothetical protein
SMa0163	0.0736	0.688675930504797	-1.4301	-1.5037	pilQ2_probable PilQ pilus assembly protein
SMa0164	-0.1621	0.623864772173819	-2.1938	-2.0317	hypothetical protein
SMa0166	0.1805	0.359710507019689	-1.5107	-1.6912	hypothetical protein
SMa0168	0.2005	0.637887040224014	-3.7563	-3.9568	methyltransferase-like protein
SMa0169	-0.0359	0.870553350464566	-3.9719	-3.936	hypothetical protein
SMa0171	-0.1815	0.313133515038632	-3.9043	-3.7228	hypothetical protein
SMa0172	-0.341	0.749106135729468	-3.2995	-2.9585	conserved hypothetical protein
SMa0175	0.069	0.423055153823486	-1.9393	-2.0083	conserved hypothetical protein
SMa0179	-0.0347	0.897630714172475	-3.4225	-3.3877	putative transcriptional activator
SMa0180	-0.0857	0.340718944563794	0.9605	1.0461	conserved hypothetical protein
SMa0181	-0.1606	0.794293512806766	1.4123	1.5729	cspA5_probable CspA5 cold shock protein transcriptional regulator
SMa0185	-0.1861	0.750486011733182	-4.0025	-3.8164	possible transmembrane-transport protein
SMa0187	-0.0982	0.771988470290931	-2.3744	-2.2762	putative oxidoreductase
SMa0189	-0.0709	0.610403166398934	-1.543	-1.4721	hypothetical protein
SMa0190	-0.1272	0.607519096061893	-3.9154	-3.7882	hypothetical protein
SMa0191	0.0011	0.995842832906677	-1.0035	-1.0046	hypothetical protein
SMa0193	-0.1762	0.179849227292652	-0.9862	-0.81	hypothetical protein
SMa0196	0.0571	0.772143396800076	-3.515	-3.5721	putative gluconolactonase precursor
SMa0197	-0.33	0.0737181572639675	-4.4629	-4.1329	putative ABC transporter. permease
SMa0198	-0.0434	0.882862500122193	-3.8839	-3.8405	putative ABC transporter. permease
SMa0199	-0.0561	0.89406613164011	0.3086	0.3647	putative ABC transporter ATP binding protein
SMa0203	-0.1452	0.38445476636241	-1.4963	-1.3512	putative ABC transporter
SMa0204	0.0053	0.987993058550636	-1.3848	-1.3901	putative two-component sensor histidine kinase
SMa0206	-0.0348	0.846647639045246	-2.5765	-2.5416	putative two-component response regulator
SMa0209	-0.0733	0.688097065668604	-3.8746	-3.8013	hypothetical protein
SMa0210	-0.1344	0.795516784991352	-4.4141	-4.2798	hypothetical protein
SMa0211	0.0025	0.994739891474648	-3.6388	-3.6412	hypothetical protein
SMa0214	-0.0327	0.944357615163239	-3.7347	-3.7021	kduI_putative KduI DKI isomerase
SMa0216	0.053	0.815564995828582	-2.348	-2.401	putative ABC transporter. ATP-binding protein
SMa0217	0.2679	0.644634271889195	-3.2538	-3.5217	putative ABC transporter. permease
SMa0218	-0.0792	0.829384071993638	-1.9406	-1.8614	putative ABC transporter. periplasmic solute-binding protein
SMa0220	-0.1657	0.448384865656397	-3.9133	-3.7476	putative aldehyde
SMa0222	0.0681	0.943755004700621	-0.7857	-0.8538	putative GntR-family transcriptional regulator
SMa0223	-0.1224	0.60740607872165	-2.0074	-1.885	putative transcriptional regulator
SMa0224	-0.043	0.91914328931311	-2.1648	-2.1218	putative transmembrane-transport protein
SMa0226	-0.094	0.665904273199641	-3.8762	-3.7822	hypothetical protein
SMa0228	-0.3104	0.339392986026477	-4.4466	-4.1362	gdhA_probable GdhA NADP-specific glutamate
SMa0229	-0.191	0.785941771635065	-0.7792	-0.5882	hypothetical protein
SMa0232	-0.3943	0.696023136294071	-0.6876	-0.2933	hypothetical protein
SMa0233	-0.3288	0.308701011360416	-4.5699	-4.2412	otsA_probable OtsA trehalose-6-phosphate synthase
SMa0235	-0.0043	0.992614916285829	0.672	0.6763	putative dihydroxy-acid dehydratase
SMa0237	-0.0153	0.966435385917527	-2.4577	-2.4424	putative D-threonine
SMa0241	-0.1125	0.363598162955959	-2.4853	-2.3728	conserved hypothetical protein
SMa0244	0.0642	0.867192423298062	-2.7226	-2.7868	hypothetical protein
SMa0246	0.2598	0.587959184062469	-2.9424	-3.2021	putative GntR-family transcriptional regulator
SMa0247	0.2529	0.222530656432772	-1.283	-1.5359	hypothetical protein
SMa0249	0.2459	0.367959728695868	-2.5377	-2.7837	conserved hypothetical protein
SMa0250	0.1519	0.121483880738802	-1.2673	-1.4192	conserved hypothetical dedA-like protein
SMa0252	0.0366	0.944322856905051	-2.2139	-2.2504	conserved hypothetical protein
SMa0254	0.1695	0.185257515180971	0.9189	0.7494	hypothetical protein
SMa0255	-0.0132	0.967302701700425	-2.0009	-1.9877	conserved hypothetical protein
SMa0257	0.0713	0.69256219481441	-4.1243	-4.1956	probable methylamine
SMa0259	-0.1501	0.501918787781624	-1.4218	-1.2717	conserved hypothetical protein
SMa0260	0.1673	0.112302863937006	-2.2148	-2.382	gabD3_GabD3 succinate-semialdehyde dehdyrogenase
SMa0263	-0.1968	0.651167106787191	-3.3303	-3.1335	putative alcohol
SMa0265	0.0625	0.0622393437474009	-0.7067	-0.7692	putative dehydrogenease
SMa0267	-0.1394	0.654341348007712	-2.2699	-2.1305	putative GntR-family regulator
SMa0270	-0.0422	0.922149097369796	-3.6947	-3.6525	probable ABC transporter. ATP-binding protein
SMa0271	-0.2728	0.475474177412816	-3.6597	-3.3869	putative ABC transporter - permease
SMa0273	-0.0745	0.755931766194915	-1.176	-1.1016	putative ABC transporter. periplasmic solute-binding protein
SMa0275	-0.0857	0.852603316296931	-3.5267	-3.441	conserved hypothetical protein
SMa0277	0.0356	0.941616765549965	-2.8234	-2.859	hypothetical protein
SMa0278	-0.0341	0.895481314817168	-3.7807	-3.7466	hypothetical protein
SMa0279	-0.1521	0.609505370124234	2.4643	2.6164	conserved hypothetical protein
SMa0280	-0.6196	0.132834219325359	-0.9686	-0.349	hypothetical protein
SMa0281	0.0887	0.424793886703365	-0.8612	-0.9499	putative regulator. MerR family
SMa0285	0.6577	NaN	-4.6986	-5.3563	conserved hypothetical protein
SMa0286	-0.0109	0.990592700509791	-1.9951	-1.9842	conserved hypothetical protein
SMa0287	-0.6955	NaN	-5.4944	-4.7988	hypothetical protein
SMa0288	-0.043	0.896926937020825	-2.9915	-2.9485	hypothetical protein
SMa0291	-0.4128	0.183788068477513	-1.6677	-1.255	hypothetical protein
SMa0292	-0.2817	0.41221397862512	-2.7892	-2.5075	hypothetical protein
SMa0293	0.0485	0.677302236517062	-3.7992	-3.8477	hypothetical protein
SMa0298	-0.0495	0.565283575352964	-1.7379	-1.6884	putative ABC transporter
SMa0299	0.0105	0.832906573036451	-3.785	-3.7955	putative ABC transporter permease
SMa0300	0.2756	0.375198531450323	-1.1963	-1.4719	ABC transporter. permease
SMa0301	-0.3629	0.386249925424786	-3.6064	-3.2435	hypothetical protein
SMa0302	-0.3095	0.0993591043200032	-4.0956	-3.7861	putative ABC transporter. periplasmic solute-binding protein. family 5
SMa0303	0.1954	0.442388433843035	-3.9046	-4.0999	putative LysR type regulator
SMa0306	-0.082	0.684195659936574	-3.8524	-3.7704	putative histidine ammonia-lyase
SMa0307	-0.065	0.826325290810177	-3.6634	-3.5984	putative LysR-type regulator
SMa0308	-1.7328	NaN	-6.2411	-4.5083	conserved hypothetical protein
SMa0310	-0.1252	0.577996921504233	2.2631	2.3883	putative LysR-type transcriptional regulator
SMa0312	-0.0292	0.93199412558685	-3.1657	-3.1365	hypothetical protein
SMa0314	0.1098	0.615070876234585	-3.8694	-3.9793	hypothetical protein
SMa0316	0.1101	0.701440824798075	-3.9196	-4.0297	conserved hypothetical protein
SMa0319	-0.1236	0.665162404521877	-0.3411	-0.2175	putative AraC-type regulator
SMa0320	-0.1225	0.251933297521803	-2.2651	-2.1427	putative dehydrogenease
SMa0322	-0.3058	0.402038951989799	-3.7484	-3.4425	conserved hypothetical protein
SMa0323	-0.1355	0.764869888460501	-3.3862	-3.2508	hypothetical protein
SMa0325	-0.1902	0.73048662498234	-2.4682	-2.278	conserved hypothetical protein
SMa0326	-1.5179	NaN	-6.1208	-4.6029	putative dehydrogenease
SMa0329	-0.673	0.125717552531313	-4.8411	-4.168	putative dehydrogenease
SMa0333	-0.1863	0.367823215405196	-4.4428	-4.2566	hypothetical protein
SMa0335	-0.0089	0.985676804082258	2.7378	2.7467	putative dehydrogenease
SMa0337	-0.1521	0.535490348523992	-4.1224	-3.9703	hypothetical protein
SMa0339	-0.4686	0.248458560291798	-4.4877	-4.0191	putative dehydrogenease
SMa0340	-0.0141	0.937516419666161	-4.154	-4.1399	wrbA2_probable WrbA2 Trp-repressor binding protein
SMa0341	-0.8767	0.0617093796695396	-5.0529	-4.1762	hypothetical protein
SMa0343	-0.103	0.86661525841901	-2.0292	-1.9262	hypothetical protein
SMa0346	0.1579	0.554792432070571	-2.7635	-2.9214	conserved hypothetical protein
SMa0347	-0.0201	0.973492290111072	-3.5082	-3.4881	putative LysR-type regulator
SMa0349	-0.0627	0.607496403420715	-2.4086	-2.3459	conserved hypothetical protein
SMa0352	-0.3018	0.390009824443962	-2.9847	-2.6829	conserved hypothetical protein
SMa0353	0.5123	NaN	-5.2728	-5.7851	putative LysR-type regulator
SMa0355	-0.0685	0.887453356817004	-3.2461	-3.1777	putative LysR-type regulator
SMa0356	-0.1851	0.656583676198525	-4.2402	-4.0551	hypothetical protein
SMa0357	-0.0649	0.909004560911182	0.6899	0.7548	hypothetical protein
SMa0359	-0.0102	0.981553443805897	-2.1917	-2.1815	hypothetical protein
SMa0360	0.0389	0.940198277587438	-2.3418	-2.3808	putative transposase
SMa0364	-0.4093	0.244595736304227	-4.65	-4.2407	hypothetical protein
SMa0367	-0.0028	0.992713413016699	-2.42	-2.4172	hypothetical protein
SMa0369	-0.1178	0.515420577563809	0.3932	0.511	hypothetical protein
SMa0370	-0.0997	0.838681778639492	-1.7706	-1.6709	hypothetical protein
SMa0372	-0.0987	0.769350650849856	-3.9177	-3.819	putative LysR-type regulator
SMa0374	-0.2499	0.299057443562079	-2.8959	-2.6461	putative dioxygenase
SMa0376	0.0718	0.740544776610725	-3.7074	-3.7792	putative hydrolase
SMa0380	-0.0144	0.97434539982844	-3.6085	-3.594	conserved hypothetical protein
SMa0383	-0.1927	0.794134923796515	-5.2006	-5.008	conserved hypothetical protein
SMa0384	-0.1434	0.799507607010868	0.1671	0.3105	TRm3 transposase
SMa0387	-0.2105	0.61357056394225	-3.7043	-3.4938	hisC3_putative HisC3 histidinol-phosphate aminotransferase
SMa0389	-0.3552	0.298560011018947	-3.255	-2.8998	putative dehydrogenease
SMa0391	-0.0897	0.796365582168914	-2.376	-2.2863	putative ABC transporter. ATP-binding protein
SMa0392	0.0433	0.9327302756796	-0.8572	-0.9005	ABC transporter. periplasmic solute-binding protein
SMa0394	0.1967	0.391912959448305	-2.7262	-2.9229	putative ABC transporter. permease
SMa0396	-0.0242	0.880461217592179	-3.9407	-3.9165	putative ABC transporter. permease
SMa0398	0.0491	0.924661911549067	-2.9859	-3.0349	hisD2_probable HisD2 histidinol
SMa0400	0.0603	0.751505042142182	-0.9906	-1.0509	putative zinc-binding
SMa0402	-0.1482	0.374526362673227	-3.7701	-3.6219	putative GntR-type regulator
SMa0403	-0.0254	0.897905538667592	-2.4905	-2.4652	hypothetical protein
SMa0404	0.0385	0.844150838660778	-3.5377	-3.5762	putative FMN-dependent
SMa0405	-0.1562	0.780122989713359	-1.0253	-0.8691	hypothetical protein
SMa0407	-0.0066	0.962595124942573	-2.4677	-2.4611	hypothetical protein
SMa0409	-1.4655	NaN	-5.9067	-4.4412	hypothetical protein
SMa0412	-0.0108	0.977925641341974	-1.0118	-1.001	hypothetical protein
SMa0414	-0.7247	0.396542264320498	-5.4101	-4.6854	conserved hypothetical protein
SMa0417	-0.1704	0.611501250347059	-4.0538	-3.8834	conserved hypothetical protein
SMa0421	-0.028	0.959404737942979	-2.9466	-2.9185	hypothetical protein
SMa0424	-0.1382	0.653803275757427	-3.2173	-3.0791	putative DNA ligase
SMa0426	-0.1145	0.450803879446096	-3.743	-3.6286	conserved hypothetical protein
SMa0429	-0.1596	0.622375226477484	-3.0838	-2.9242	hypothetical protein
SMa0431	-0.1322	0.613029282802943	-1.7163	-1.5841	hypothetical protein
SMa0433	-0.1599	0.720797346649443	-1.5814	-1.4216	hypothetical protein
SMa0436	-0.7256	0.19095463349336	-4.3627	-3.6371	hypothetical protein
SMa0439	-0.2034	0.443937375234078	-0.5879	-0.3845	hypothetical protein
SMa0443	0.2578	0.710898719805659	-3.7555	-4.0133	hypothetical protein
SMa0444	0.111	0.479658141887334	-1.226	-1.337	TRm1b transposase
SMa0445	0.1668	0.360297401418755	-1.1454	-1.3122	TRm1a transposase
SMa0447	-0.0481	0.921555253054266	0.1636	0.2117	conserved hypothetical protein
SMa0448	-0.012	0.977748936984249	0.1943	0.2063	hypothetical protein
SMa0450	-0.2265	0.280243333142252	-2.7859	-2.5594	hypothetical protein
SMa0451	0.2138	0.630646046924363	-0.3496	-0.5634	hypothetical protein
SMa0453	0.04	0.673879175906978	-0.9587	-0.9986	Yle homolog. A. tumefaciens
SMa0457	-0.0352	0.883913874830712	-3.9302	-3.895	hypothetical protein
SMa0461	-0.0883	0.474851777500131	-0.5971	-0.5088	TRm3 transposase
SMa0462	-0.2711	0.402704545019183	-3.6322	-3.3611	hypothetical protein
SMa0464	-0.156	0.195598600891614	0.3084	0.4643	putative adenylate cyclase
SMa0466	-0.1202	0.759021968948652	0.0298	0.15	putative ABC transporter. periplasmic solute-binding protein
SMa0467	-0.0925	0.865159571824351	-1.8118	-1.7194	putative ABC transporter. permease
SMa0469	-0.0537	0.979581173171097	-3.4202	-3.3664	putative ABC transporter. permease
SMa0470	-0.2272	0.529827658197599	-3.6916	-3.4645	putative ABC transporter. ATP-binding protein
SMa0471	-0.0609	0.863541013830131	-1.2363	-1.1754	conserved hypothetical protein
SMa0473	0.1307	0.73199480911387	-0.9507	-1.0814	conserved hypothetical protein
SMa0475	-0.0446	0.86374378207618	-1.1589	-1.1144	TRm17a putative transposase
SMa0476	-0.1566	0.488875202207343	-3.0227	-2.8662	TRm17b putative transposase
SMa0478	-0.1206	0.644368697207504	-1.3947	-1.274	probable NAD-dependent formate dehdyrogenase
SMa0480	0.0139	0.969142830307372	-3.6847	-3.6987	hypothetical protein
SMa0481	0.0652	0.659413849213536	-4.1675	-4.2327	hypothetical protein
SMa0483	-0.0668	0.822864524841489	-3.468	-3.4012	putative inositol monophosphatase
SMa0485	0.0171	0.972892729941219	-2.7178	-2.735	thrC2_probable ThrC2 threonine synthase
SMa0486	-0.1352	0.607205869755455	-3.9902	-3.855	putative cyclodeaminase
SMa0489	-0.0143	0.960398727837203	-2.6831	-2.6688	putative ABC transporter. ATP-binding protein
SMa0492	-0.1126	0.521069015587491	-4.1134	-4.0008	putative ABC transporter. permease
SMa0493	-0.0258	0.926222277593916	-3.2881	-3.2623	putative ABC transporter. permease
SMa0495	-0.1991	0.436381493191603	-1.6008	-1.4017	putative ABC transporter. periplasmic solute-binding protein
SMa0496	0.0018	0.998115758967976	-2.0319	-2.0338	conserved hypothetical protein
SMa0498	-0.1808	0.100391383337283	-4.0953	-3.9145	putative LysR-type regulator
SMa0499	-0.2192	0.240008687337229	-4.0611	-3.8419	hypothetical protein
SMa0501	0.098	0.739341775968374	-3.3487	-3.4467	putative ABC transporter permease
SMa0503	-0.1293	0.478347057003017	-4.2693	-4.14	putative ABC transporter permease
SMa0506	0.0765	0.762242113292694	-1.6168	-1.6933	putative ABC transporter. periplasmic solute-binding protein. family 3
SMa0508	-0.0727	0.783753517479406	0.3265	0.3992	putative ABC transporter. ATP-binding protein
SMa0510	0.144	0.809423510905704	-4.2222	-4.3662	putative D-isomer specific 2-hydroxyacid
SMa0512	-0.3752	0.343414821112928	-4.4389	-4.0637	idnD_IdnD L-idonate 5-dehydrogenase
SMa0513	-0.1098	0.801188918150226	2.8066	2.9164	idnO1_IdnO1 gluconate 5-dehydrogenase
SMa0514	-0.9326	NaN	-5.4944	-4.5618	idnK_gluconate kinase IdnK
SMa0516	-0.0771	0.604907702483229	3.4054	3.4825	probable dehydrogenease
SMa0518	-0.1157	0.561225729487859	-2.5043	-2.3886	hypothetical protein
SMa0520	-0.3927	0.00951637969642282	-1.7634	-1.3707	conserved hypothetical protein
SMa0522	-0.2255	0.62947349998218	-3.4835	-3.2579	hypothetical protein
SMa0523	-0.2788	0.118616774095776	3.8077	4.0865	hypothetical protein
SMa0525	0.0355	0.84139175611277	-1.216	-1.2515	putative ABC-type iron transport system protein
SMa0526	-0.1004	0.139187739989103	-2.2508	-2.1503	probable maltose/trehalose-like ABC transport protein
SMa0527	-0.0495	0.998319976202468	-3.7379	-3.6884	phosphoglycerate mutase. putative
SMa0535	-0.1424	0.461722307194774	-3.846	-3.7036	hypothetical protein
SMa0537	-0.9298	NaN	-5.5865	-4.6567	hypothetical protein
SMa0538	0.1736	0.486809355782593	-0.615	-0.7887	hypothetical protein
SMa0541	-0.0572	0.842499222881745	0.0018	0.059	hypothetical protein
SMa0543	-0.018	0.975524879340151	-3.2583	-3.2403	hypothetical protein
SMa0545	-0.1813	0.451726337517404	-1.4573	-1.276	hypothetical protein
SMa0548	-0.1066	0.44133405440814	2.198	2.3047	conserved hypothetical protein
SMa0551	0.0728	0.772288275449941	-3.4099	-3.4827	hydrolase. putative
SMa0552	-0.1961	0.474872295127346	-1.8808	-1.6847	allantoinase. putative
SMa0554	-2.0496	NaN	-6.6772	-4.6276	hypothetical protein
SMa0557	0.0673	0.949335312224663	-4.2016	-4.2689	LysR family transcriptional regulator. probable
SMa0558	-0.2325	0.490440156910514	-4.9183	-4.6858	conserved hypothetical protein
SMa0559	-0.0033	0.981095544843434	-0.2423	-0.239	4-carboxymuconolactone decarboxylase. putative
SMa0561	-0.304	0.399083654521591	-4.2641	-3.9601	conserved hypothetical protein
SMa0563	-0.0203	0.6717111698841	-3.8231	-3.8028	aldehyde or keto oxidase. probable
SMa0564	-0.103	0.774798390886653	-1.123	-1.02	conserved hypothetical protein. possible oxidoreductase
SMa0565	-0.6294	0.359586438685604	-4.4367	-3.8073	conserved hypothetical protein
SMa0567	0.0256	0.87589808340833	-1.8731	-1.8988	acetoacetyl CoA synthetase. carboxyl terminus
SMa0570	0.039	0.892473941331052	-2.2468	-2.2858	cyaF4_putative CyaF4 adenylate cyclase
SMa0572	0.0042	0.964580455070533	-1.297	-1.3012	hypothetical protein
SMa0574	-0.3409	0.364802777674271	-4.2003	-3.8594	conserved hypothetical protein
SMa0575	-0.0768	NaN	-2.4819	-2.4052	hypothetical protein
SMa0576	-0.1377	0.603691556405586	-3.925	-3.7873	Leu or Leu/Val/Ile Transport Binding Protein
SMa0579	-0.3683	0.191301886381436	-4.5973	-4.229	adenylate cyclase. putative
SMa0580	-0.2205	0.172125985447115	-1.5996	-1.3791	hypothetical protein
SMa0581	-0.0488	0.932322251545498	0.501	0.5497	Nitrate transport ATP binding protein. probable
SMa0583	-0.3229	0.487180106761105	-5.1963	-4.8735	NrtB. Nitrate transport permease protein
SMa0585	-0.0286	0.964166916932531	-2.3099	-2.2813	NrtA-type periplasmic nitrate transport binding protein. probable
SMa0590	-0.1645	0.4472497245934	-4.9839	-4.8195	hypothetical protein
SMa0591	-0.2362	0.559907245307241	-4.4619	-4.2257	conserved hypothetical protein. fragment
SMa0592	-0.0808	0.761853966354787	-2.009	-1.9282	conserved hypothetical protein
SMa0594	-0.2836	0.659311966284212	-2.4707	-2.187	hypothetical protein
SMa0596	-0.1715	0.146975490710696	-4.0328	-3.8613	hypothetical protein
SMa0599	-0.1476	0.547786468790578	-4.4319	-4.2843	hypothetical protein
SMa0601	-0.6874	0.028652764418064	-5.0752	-4.3878	conserved hypothetical protein
SMa0604	-0.2183	0.68890635864144	-2.8173	-2.599	conserved hypothetical protein
SMa0606	0.1012	0.740611243407467	0.1497	0.0485	hypothetical protein
SMa0607	0.1346	0.608810615733189	-2.5223	-2.6569	hypothetical protein
SMa0609	-0.3563	0.0229301677498325	-3.6809	-3.3246	hypothetical protein
SMa0610	0.2397	0.728945288054506	-3.5194	-3.7591	hypothetical protein
SMa0612	-0.1929	0.678209131501542	-2.6841	-2.4913	fixN3_FixN3 cytochrome c oxidase subunit 1
SMa0615	-0.0992	0.560753616650805	-0.8107	-0.7115	fixO3_FixO3 cytochrome-c oxidase subunit
SMa0616	-0.1642	0.692056806386222	-2.3524	-2.1882	fixQ3_FixQ3 nitrogen fixation protein
SMa0617	0.0318	0.94742760036199	-2.4491	-2.4809	fixP3_FixP3 cytochrome c oxidase membrane anchored subunit
SMa0620	-0.0615	0.915755314144367	-2.1649	-2.1034	hypothetical protein
SMa0621	0.0426	0.799488660991738	-2.8247	-2.8673	fixI2_FixI2 E1-E2 type cation ATPase
SMa0622	-0.0252	0.889778325160252	-1.3702	-1.345	fixS2_FixS2 nitrogen fixation protein
SMa0625	-0.096	0.357038398893557	-3.9484	-3.8524	hypothetical protein
SMa0626	-0.1291	0.331086475625487	-4.1389	-4.0098	putative membrane protein
SMa0627	-0.1117	0.638269677917034	-2.6744	-2.5627	aqpZ2_probable AqpZ2 aquaporin
SMa0629	0.098	0.823570796699827	-3.2595	-3.3575	hypothetical protein
SMa0630	-0.1951	0.551222868760111	-0.4241	-0.2291	conserved hypothetical membrane protein
SMa0631	0.2718	0.485857896541845	-3.9429	-4.2148	hypothetical protein
SMa0633	0.1578	0.907737706868061	-4.0818	-4.2396	hypothetical protein
SMa0636	-0.2267	0.612248378160763	-3.2215	-2.9948	conserved hypothetical protein
SMa0637	-0.0855	0.629977240503253	-3.8929	-3.8074	hypothetical protein
SMa0638	-0.2429	0.159662949883222	-4.3644	-4.1216	hypothetical protein
SMa0639	-0.1786	0.628400165064679	-1.0793	-0.9007	conserved hypothetical protein
SMa0640	-0.0879	0.890824378542889	1.2932	1.381	hypothetical protein
SMa0643	-0.059	0.898335646251684	-0.7069	-0.6478	hypothetical transposase. partial match
SMa0645	-0.1377	0.821993446928971	-2.6444	-2.5068	hypothetical protein
SMa0647	-0.0129	0.930268894891542	-3.8715	-3.8586	conserved domain of hypothetical protein
SMa0649	-0.5042	0.104861755212687	-4.589	-4.0847	conserved domain of hypothetical protein
SMa0653	-0.2475	0.438981236228569	-5.1109	-4.8633	hypothetical protein
SMa0656	-0.2093	0.518963848646	-2.8601	-2.6508	TRm24 transposase
SMa0657	-0.0888	0.814684844637405	-1.5238	-1.435	cytochrome c binding protein. probable amino terminus
SMa0659	-0.3877	0.977776657542496	-4.9301	-4.5424	cytochrome c binding protein. probable carboxyl terminus
SMa0661	-0.1639	0.600579444739499	-1.8333	-1.6694	hypothetical protein
SMa0662	-0.1483	0.742898589976898	-0.49	-0.3416	FixK-like regulatory protein
SMa0663	-0.0603	0.877452910619074	-3.3935	-3.3331	hypothetical protein
SMa0664	0.0233	0.879932797765782	-1.4028	-1.426	conserved hypothetical protein
SMa0665	-0.0648	0.895552105243441	-2.442	-2.3772	conserved hypothetical protein
SMa0667	-0.4953	0.151008988403718	-4.7874	-4.2921	hypothetical protein
SMa0669	0.0081	0.996439321608931	-3.7587	-3.7668	conserved hypothetical protein
SMa0670	-0.1617	0.312252742548361	-4.0905	-3.9288	probable regulatory protein
SMa0673	-0.0617	0.0713949418070347	-0.0576	0.0041	TRm3 transposase
SMa0674	0.011	0.946005087335069	-1.9284	-1.9394	hypothetical protein
SMa0675	-0.1818	0.808364817921032	-5.1519	-4.9701	cation (Ca) exchange protein. possible
SMa0677	-0.1944	0.410862328879155	-2.8684	-2.674	glutamate/aspartate transport protein. putative
SMa0678	-0.7425	0.0501868722909755	-5.3366	-4.5941	putrescine/ornithine antiport transport protein. probable
SMa0680	-0.2676	0.502720397739925	-2.5697	-2.3022	amino acid (ornithine. lysine. arginine) decarboxylase. probable
SMa0682	-0.1166	0.827904792127386	-5.0733	-4.9567	decarboxylase. probable (lysine. ornithine. arginine)
SMa0683	-0.4779	0.975869332402242	-5.514	-5.0361	hypothetical protein
SMa0684	-0.4159	0.250222525169782	-4.6754	-4.2595	probable transport protein
SMa0687	-0.5567	0.233734509761432	-4.8784	-4.3216	hypothetical protein
SMa0689	-0.4174	0.296246455978175	-4.3376	-3.9202	hypothetical protein
SMa0690	-0.1646	0.185452736975764	-4.1128	-3.9482	conserved hypothetical protein
SMa0693	-0.082	0.920411645414772	-0.8691	-0.7871	arcA1_ArcA1 arginine deiminase
SMa0695	-0.0056	0.974580064708412	-4.0476	-4.042	arcB_ArcB catabolic ornithine carbamoyl transferase
SMa0697	-0.125	0.657388817399275	1.0106	1.1356	arcC_ArcC carbamate kinase
SMa0699	-0.105	0.869483173819683	-3.1674	-3.0624	hypothetical protein
SMa0702		NaN			hypothetical protein
SMa0705		NaN			dgoK2_putative DgoK2 2-dehydro-3-deoxygalactonokinase
SMa0707	0.0329	0.756607187974166	-1.8168	-1.8497	dihydrodipicolinate synthase. putative
SMa0708	-0.0243	0.901594181696212	-3.8436	-3.8193	putative isomerase
SMa0709	0.1397	0.559463750686197	-2.2399	-2.3796	putative ABC sugar transport system sugar binding protein
SMa0710	0.0285	0.966967673027585	-3.2315	-3.26	putative ABC transporter. sugar permease protein
SMa0711	-0.0469	0.803061194706986	-4.157	-4.1101	putative ABC transporter permease protein. MalFG family
SMa0713	0.4503	0.135340747226375	-4.7316	-5.1819	putative ABC sugar transport ATP binding protein. amino terminus
SMa0714	-1.1764	0.0252889917627714	-5.6949	-4.5186	putative ABC sugar transport ATP binding protein. carboxyl terminus
SMa0715	-0.1015	0.804281365972797	-3.147	-3.0455	putative UDP-glucose 4-epimerase
SMa0717		NaN			putative calcium binding transcriptional regulatory protein
SMa0719	0.248	0.716067188724274	-3.5968	-3.8448	putative dehydrogenease
SMa0722	-0.1243	0.125775425519285	-4.2048	-4.0804	conserved hypothetical protein
SMa0723	-0.2573	0.156703777953306	-3.6075	-3.3502	conserved hypothetical protein
SMa0725	-0.0557	0.787088520256461	-2.2355	-2.1798	hypothetical protein
SMa0726	-0.2055	0.502985658612691	-1.7486	-1.543	hypothetical protein
SMa0728	-0.3959	0.0562139969215296	-3.3757	-2.9798	hypothetical protein
SMa0731	0.1141	0.66091102301552	-1.7205	-1.8346	hypothetical protein
SMa0734		NaN			hypothetical protein
SMa0736	-0.0076	0.909818022919971	-3.5891	-3.5815	hypothetical protein
SMa0738	-0.0632	NaN	-2.5255	-2.4623	cspA6_probable CspA6 cold shock protein transcriptional regulator
SMa0739	-0.3014	0.312021741843341	-3.7703	-3.4689	hypothetical protein
SMa0740	-0.074	0.91197837946544	-3.1583	-3.0843	hypothetical protein
SMa0742	-1.457	0.011529307055289	-5.7455	-4.2885	hypothetical protein
SMa0744	0.0256	0.902225641192263	-1.3451	-1.3708	groEL2_groEL2 chaperonin
SMa0745	0.0669	0.880843029485548	-0.7826	-0.8494	groES2_groES2 chaperonin
SMa0747	0.0078	0.972615161303213	-4.035	-4.0428	hypothetical protein
SMa0748	0.093	0.362752301598167	-0.2265	-0.3194	putative mucR family transcriptional regulatory protein
SMa0750	-0.4871	0.639453952883499	-3.4356	-2.9485	probable LysR-family transcriptional activator
SMa0751	-0.4586	0.0698792479164533	-4.7212	-4.2625	putative aromatic-ring hydroxylating dioxygenase. alpha-subunit
SMa0752	-0.492	NaN	-5.9337	-5.4417	possible dioxygenase reductase subunit
SMa0753	-1.0267	0.158775940735565	-3.9811	-2.9543	hypothetical protein with localized conservation
SMa0754	-0.1192	0.649384378416095	-3.5528	-3.4336	hypothetical protein
SMa0757	0.0863	0.983187455823918	-3.5802	-3.6665	nodD2_NodD2 nod box-dependent transcription activator
SMa0758	-0.6178	0.291795335344159	-2.4661	-1.8482	hypothetical protein with local conservation
SMa0759	0.0203	0.899668768014594	-1.6872	-1.7075	hypothetical protein
SMa0760	-0.2454	0.481373593686603	-4.6475	-4.4021	fixT2_FixT2 transcription regulator
SMa0762	-1.2339	0.0939183322136156	-4.9708	-3.7369	fixK2_FixK2 transcription regulator
SMa0763	-0.2957	0.327225859458256	-4.2699	-3.9742	hypothetical protein
SMa0765	-0.1951	0.35537732903743	-3.1176	-2.9226	fixN2_FixN2 cytochrome c oxidase polypeptide I
SMa0766	0.0333	0.831270708429291	1.8838	1.8505	fixO2_FixO2 cytochrome c oxidase
SMa0767	-0.2172	0.206188035100858	-4.2379	-4.0207	fixQ2_FixQ2 cbb3-type cytochrome oxidase
SMa0769	-0.0643	0.835470718658551	-0.3948	-0.3305	fixP2_FixP2 cytochrome c oxidase
SMa0771	0.0011	0.993893566213104	0.798	0.7968	hypothetical protein with local similarity
SMa0772	-0.0475	0.896923187315955	-3.8052	-3.7578	nodL_NodL Nod factor acetyltransferase
SMa0773	-0.1336	0.640809233334071	-3.884	-3.7504	noeA_NoeA host specific nodulation protein
SMa0774	0.0325	0.83140651640047	-3.9211	-3.9537	noeB_NoeB host specific nodulation protein
SMa0775	-0.2444	0.6051295937601	-1.4841	-1.2397	hypothetical protein
SMa0776	-0.6341	0.339071417248378	-4.6643	-4.0303	TRm23b IS ATP-binding protein
SMa0779	-0.4431	0.219844041938981	-4.7541	-4.3109	conserved hypothetical protein with localized similarity
SMa0781	-0.4788	0.555383939851894	-2.9239	-2.4451	conserved hypothetical protein
SMa0783	-0.2923	0.507453082021782	-2.727	-2.4347	conserved hypothetical protein
SMa0785	-0.1585	0.627441714369427	-2.9853	-2.8268	putative site-specific recombinase
SMa0787	-0.0685	0.597453899574316	-3.9165	-3.848	putative transposase
SMa0789	-0.3558	0.255506512412158	-2.0267	-1.6709	hypothetical protein
SMa0790	-0.1518	0.662735896036054	-3.1175	-2.9657	hypothetical protein
SMa0791	-0.795	0.511872164280872	-2.1416	-1.3467	hypothetical protein with local similarity
SMa0792	-0.3693	0.396775677676616	-0.3735	-0.0041	hypothetical protein with local similarity
SMa0793	0.0561	0.970176133890164	-2.201	-2.2571	hypothetical protein with local similarity
SMa0794	-0.3611	0.374971219845399	-2.8926	-2.5315	conserved hypothetical protein
SMa0796	0.1343	0.547848913610472	-3.5887	-3.723	probable dehydrogenease
SMa0797	-0.1153	0.844134307490626	-3.2358	-3.1205	hypothetical protein
SMa0799	-0.1156	0.298880243877422	-1.6672	-1.5517	putative ABC transporter. periplasmic solute-binding protein
SMa0800	-0.2302	0.420196740797547	-4.2946	-4.0644	putative ABC transporter. permease protein
SMa0802	-0.1201	0.279287186980428	-3.2342	-3.1141	putative ABC transporter. permease protein
SMa0803	-0.3877	0.540567145800994	-2.915	-2.5273	putative ABC-transporter ATP-binding protein
SMa0805	-0.1826	0.129382705449849	-4.0356	-3.853	gabD4_GabD4 succinate-semialdehyde dehdyrogenase
SMa0806	0.1172	0.506438907332085	2.2631	2.1459	probable SyrB-like regulator
SMa0809	-0.0576	0.802263553745225	-0.6396	-0.582	hypothetical protein
SMa0810	-0.1024	0.838992656205647	-0.0993	0.0031	fixU_FixU nitrogen fixation protein
SMa0811	-0.1716	0.604005645696887	-1.2888	-1.1172	fdxN_FdxN ferredoxin
SMa0814	-0.2382	0.241838909426168	-2.6188	-2.3806	nifB_NifB FeMo cofactor biosynthesis protein
SMa0815	-0.2514	0.377608485922602	-3.2543	-3.0029	nifA_NifA transcriptional activator
SMa0816	-0.0759	0.612059582817673	-3.6643	-3.5885	fixX_FixX ferredoxin-like protein
SMa0817	-0.0884	0.387643634761421	-0.5111	-0.4227	fixC_FixC oxidoreductase
SMa0819	-0.3427	0.194447478423225	-3.9521	-3.6094	fixB_FixB electron transfer flavoprotein alpha chain
SMa0822	-0.3138	0.574639517742757	-3.4545	-3.1406	fixA_FixA electron transfer flavoprotein beta chain
SMa0824	0.0455	0.807597050755176	-1.7492	-1.7947	hypothetical protein
SMa0825	-0.2048	0.451186342076338	-1.977	-1.7723	nifH_NifH nitrogenase Fe protein
SMa0827	0.0292	0.933102889623199	-2.752	-2.7812	nifD_NifD nitrogenase Fe-Mo alpha chain
SMa0829	0.0505	0.743085558131972	-0.6944	-0.745	nifK_NifK nitrogenase Fe-Mo beta chain
SMa0830	-0.0893	0.849346315350383	-2.084	-1.9947	nifE_NifE oxidoreductase
SMa0831	-0.2323	0.253463549596429	-4.4541	-4.2218	nifX_NifX nitrogen fixation protein
SMa0833	-1.1057	0.00546084909250588	-5.2389	-4.1332	conserved hypothetical protein
SMa0834	-0.0765	0.557666254646115	-4.1867	-4.1103	fdxB_FdxB ferredoxin III
SMa0835	-0.0572	0.926502924323994	-2.0788	-2.0215	orf10.5_hypothetical 10.5 kDa ORF
SMa0838	-0.208	0.542353497783831	-4.6798	-4.4719	syrA_SyrA protein involved in EPS production
SMa0840	-0.1689	0.266612215104379	0.2172	0.3862	nodD3_NodD3 transcriptional regulator
SMa0841	-0.2125	0.582852442081604	4.5204	4.7329	conserved hypothetical protein
SMa0846	-0.2566	0.65235667300421	-3.8305	-3.5738	hypothetical protein
SMa0848	-0.3551	0.277893453760226	-4.5887	-4.2336	hypothetical protein
SMa0849	-1.0537	0.0680539811758029	-5.4925	-4.4388	syrM_SyrM transcriptional regulator
SMa0850	-0.0333	0.953821208720576	-5.0335	-5.0001	hypothetical protein
SMa0851	0.2326	0.501580130600955	-4.1508	-4.3834	nodH_NodH sulfotransferase
SMa0852	-0.0242	0.974686412941273	-0.2757	-0.2515	nodF_NodF acyl carrier protein
SMa0853	-0.1837	0.336027271704893	-4.1672	-3.9835	nodE_NodE beta ketoacyl ACP synthase
SMa0854	0.2931	0.849923881425717	-4.5374	-4.8305	nodG_NodG 3-oxoacyl-(acyl carrier protein) reductase
SMa0855	0.097	0.803350244506057	-2.5663	-2.6633	nodP1_NodP1 ATP-SULFURYLASE SMALL SUBUNIT
SMa0857	0.0422	0.490736725950405	-1.9752	-2.0174	nodQ1_NodQ1 ATP-SULFURYLASE LARGE SUBUNIT)-APS KINASE
SMa0861	-0.3208	0.560442401414288	-3.843	-3.5221	conserved hypothetical protein
SMa0863	-0.066	0.829408457774753	-3.4908	-3.4248	nodJ_NodJ membrane transport protein
SMa0864	-0.1075	0.531976268107539	0.7424	0.8499	nodI_NodI membrane transport protein
SMa0866	-0.0997	0.594120214762654	-4.2747	-4.175	nodC_NodC N-ACETYLGLUCOSAMINYLTRANSFERASE
SMa0868	-0.2874	0.440080135292514	-3.7075	-3.4201	nodB_NodB chitooligosaccharide deacetylase
SMa0869	0.0956	0.50649423501244	-3.7953	-3.8908	nodA_NodA N-acyltransferase
SMa0870	0.0029	0.957548567903549	-2.6029	-2.6058	nodD1_NodD1 transcription regulator
SMa0872	-0.1885	0.743460690670963	-3.0747	-2.8861	orf 110_hypothetical protein ORF 110
SMa0873	-0.2548	0.340319984744356	-4.3334	-4.0786	nifN_NifN Nitrogenase Fe-Mo cofactor biosynthesis protein
SMa0874	-0.1477	0.347366457451032	-3.9933	-3.8456	nodN_NodN putative dehydratase
SMa0875	-0.1223	0.661532896026553	-2.0478	-1.9255	nolG_NolG efflux transporter
SMa0876	-0.0211	0.973255962108998	-3.1302	-3.109	nolF_NolF secretion protein
SMa0878	0.1529	0.8563556104744	-0.8752	-1.0281	nodM_NodM Glutamine aminotransferase
SMa0882	-0.1361	0.452841937670866	-2.7495	-2.6134	hypothetical protein
SMa0883	-0.2199	0.367716254814419	-3.752	-3.5321	hypothetical protein
SMa0886	-0.1354	0.679917358802948	-1.5288	-1.3934	hypothetical protein with local similarity
SMa0887	-0.0042	0.992204901431811	-3.9698	-3.9656	hypothetical protein
SMa0888	0.0156	0.967844009582379	2.9967	2.981	hypothetical protein
SMa0890	-0.2101	0.430286404076463	-3.9959	-3.7859	hypothetical protein
SMa0892	-0.2389	0.559504020215036	-4.837	-4.5981	dnaE3_DnaE3 putative DNA polymerase III alpha chain
SMa0894	-0.1769	0.812510812919629	-3.6202	-3.4433	hypothetical protein
SMa0896	0.1642	0.588046839114332	-2.2854	-2.4496	conserved hypothetical protein
SMa0900	-0.5161	NaN	-5.9573	-5.4412	possible anti-restriction protein
SMa0903	-0.149	NaN	-3.0731	-2.9241	hypothetical protein
SMa0905	-0.3081	0.29199137691722	-4.0264	-3.7183	hypothetical protein
SMa0907	-0.3248	0.151531084633711	-3.0916	-2.7668	conserved hypothetical protein
SMa0909	-0.1159	0.634323406880646	-4.0293	-3.9134	hypothetical protein
SMa0911	-0.197	0.37923452579427	-3.8283	-3.6313	hypothetical protein
SMa0914	-0.1462	0.308973060872248	-2.3756	-2.2295	conserved hypothetical protein
SMa0917	-0.0443	0.871452898298742	-3.8315	-3.7872	hypothetical protein
SMa0921	-1.0381	0.350284590066216	-5.4516	-4.4135	hypothetical protein
SMa0922	-0.0318	0.806556196765585	2.7778	2.8096	hypothetical protein
SMa0929	-0.0964	0.6163067406348	-1.9706	-1.8742	traG_TraG conjugal transfer protein
SMa0930	0.1492	0.580518732980376	-1.709	-1.8582	traD_probable TraD conjugal transfer protein
SMa0933	-0.0766	0.866451918226189	-2.2947	-2.2181	traC_probable TraC conjugal transfer protein
SMa0934	-0.164	0.0252082984896298	-0.2545	-0.0905	traA1_probable TraA1 conjugal transfer protein
SMa0937	0.0735	0.73202175379222	-2.8356	-2.909	conserved hypothetical protein
SMa0939	-0.0052	0.884933060772771	-3.9333	-3.9282	probable sensor histidine kinase of two-component system
SMa0940	-0.1978	0.689869445168743	-4.0362	-3.8385	probable response regulator of two-component system
SMa0941	-0.5412	0.0682308205158379	-5.0952	-4.5539	hypothetical protein
SMa0943	-0.2858	0.342244578660765	-3.2545	-2.9687	putative arylsulfatase
SMa0945	0.1131	0.351175402282962	-1.0774	-1.1905	hypothetical protein
SMa0947	-0.1047	0.870955777906699	-1.5189	-1.4142	hypothetical protein
SMa0950	0.1831	0.0479314078423207	-2.6923	-2.8754	probable AttC
SMa0951	0.0419	0.717928118662682	-2.4093	-2.4512	AttB-like ABC transporter. permease protein
SMa0952	-0.0538	0.935793291329591	-3.3163	-3.2625	AttA2-like ABC transporter. permease protein
SMa0953	-0.1545	0.777967006383518	-3.5114	-3.3569	AttA1-like ABC transporter. ATP binding protein
SMa0955	-0.3167	0.340101494845652	-3.0781	-2.7614	atrA_AtrA transcriptional regulator
SMa0956	-0.1752	0.383995674023053	-2.8517	-2.6765	atrB_probable AtrB glutamate-1-semialdehyde 2.1-aminomutase
SMa0958	-0.1481	0.664141399345322	3.4568	3.6049	atrC_probable AtrC acetolactate syntase
SMa0959	0.0325	0.922369211747712	-3.7293	-3.7618	probable dehydrogenease
SMa0961	-0.2785	0.161548190576681	-2.52	-2.2415	putative response regulator of two-component system
SMa0964	0.0063	0.981687033805043	3.2652	3.2589	hypothetical protein
SMa0967	-0.1741	0.337384470351505	1.5948	1.7688	hypothetical protein
SMa0969	-0.1154	0.435251414338713	0.0432	0.1586	putative response regulator of two-component system
SMa0972	-0.1894	0.615644677780369	-3.2678	-3.0785	conserved hypothetical protein
SMa0974	-0.2474	0.410257318728763	0.5645	0.8119	hypothetical protein
SMa0976	-0.0892	0.379277910248305	0.8595	0.9486	TRm3 transposase fragment
SMa0977	-0.0874	0.902048068265572	-3.904	-3.8166	TRm24 transposase
SMa0981	-0.1973	0.707797087706868	-3.1469	-2.9496	ntrR2_probable NtrR2 transcription regulator
SMa0983	-0.1383	0.841309133694526	-2.3343	-2.1959	hypothetical protein
SMa0985	-0.2302	0.346632859841021	-3.2114	-2.9812	putative LysR-family transcriptional regulator
SMa0988	0.2895	0.744588828051139	-5.0669	-5.3563	hypothetical protein
SMa0990	-0.2309	0.414770434587508	-2.9699	-2.7389	hypothetical protein
SMa0992	-0.4481	0.0213247027583594	-4.7296	-4.2815	hypothetical protein
SMa0994	-0.2912	0.586521347521514	-3.7771	-3.4859	hypothetical protein
SMa0995	-0.09	0.774906024922901	1.3603	1.4503	TRm5 transposase
SMa0997	-0.0976	0.892164557868552	-2.0591	-1.9616	putative fragment of transposase protein
SMa0998	-0.0558	0.931803892936452	-2.3868	-2.331	probable ISRm25b transposase
SMa1001	0.0245	0.814969999080358	-0.5094	-0.5339	hypothetical protein
SMa1002	-0.1284	0.790223854294124	-3.7424	-3.614	hypothetical protein
SMa1004	-0.1915	0.0429787881337668	-3.7057	-3.5143	hypothetical protein
SMa1005	0.1825	0.408047453056012	-4.1423	-4.3248	hypothetical protein
SMa1007	-0.3163	0.21004773795892	-4.5426	-4.2263	Copper protein. putative
SMa1008	0.0188	0.921274797148195	-2.6912	-2.7099	Hypothetical protein
SMa1009	-0.166	0.074779312580745	-2.4668	-2.3009	Conserved hypothetical protein
SMa1010	-0.0965	0.800535620813011	2.8452	2.9417	hypothetical protein
SMa1011	-0.251	0.24182512429106	-4.4905	-4.2395	putative nucleotide binding protein
SMa1013	-0.1825	0.762880189798584	-2.6984	-2.5159	actP_ActP copper transport ATPase
SMa1014	-0.0847	0.463983077153187	-1.8147	-1.73	hmrR_HmrR heavy metal dependent transcriptional regulator
SMa1016	-0.1581	0.76528101930348	0.7788	0.9369	Conserved hypothetical protein
SMa1017	-0.0582	0.850976426805521	1.3982	1.4564	hypothetical protein
SMa1018	-0.2753	0.184716441065107	-4.4263	-4.151	hypothetical protein
SMa1021	-0.0682	0.731527685939481	1.0067	1.075	putative cytochrome C-like protein
SMa1024	-0.1338	0.799426702218826	4.891	5.0247	hypothetical protein
SMa1025	-0.0514	0.937398404156116	-2.756	-2.7046	hypothetical protein
SMa1028	-0.0659	0.840543039629195	-1.8337	-1.7678	conserved hypothetical protein
SMa1029	0.1295	0.663930073260111	-1.0994	-1.2289	TRm1b transposase
SMa1030	0.0819	0.851650011300388	-1.2414	-1.3233	TRm1a transposase
SMa1032	-0.0722	0.752125544750785	-2.634	-2.5618	Partial conserved hypothetical hypothetical protein inactivated by IS Rm1
SMa1033	0.104	0.615877747132241	2.1646	2.0606	hypothetical protein
SMa1036	0.103	0.965013193371979	-2.7776	-2.8806	hypothetical protein
SMa1037	-0.1582	0.490552583330881	-2.7399	-2.5816	hypothetical protein
SMa1038	-0.4922	0.100398256506512	-3.8916	-3.3994	Putative copper-containing oxidase
SMa1041	-0.0155	0.928044644264538	-1.8702	-1.8546	putative copper oxidase. possibly exported
SMa1043	0.0176	0.96367796085089	-3.5114	-3.529	hypothetical protein
SMa1045	-0.1015	0.760827975443412	-2.0186	-1.9171	hypothetical protein
SMa1046	-0.3353	0.642303787511078	-2.4116	-2.0763	Probable adenylate cyclase
SMa1050	-0.169	0.80710402464339	-2.1106	-1.9416	Hypothetical protein
SMa1052	0.0454	0.933355153246387	-2.1654	-2.2108	Conserved hypothetical protein
SMa1053	0.0211	0.945449228515994	-0.9651	-0.9862	Conserved hypothetical protein
SMa1056	-0.1187	0.210112836748536	-0.0886	0.03	Putative transcriptional regulator
SMa1057	-0.2994	0.666371170858332	-2.6134	-2.314	Conserved hypothetical protein
SMa1058	-0.1772	0.573844457951683	-2.2957	-2.1185	hypothetical protein
SMa1060	-0.1422	0.788653682852554	-3.7331	-3.5908	hypothetical protein
SMa1062	-0.0726	0.630774521013339	-3.7051	-3.6326	hypothetical protein
SMa1063	0.0829	0.604586932815573	-1.62	-1.7029	hypothetical protein
SMa1065	0.2786	0.478674750578071	1.4219	1.1433	hypothetical protein
SMa1067	-0.0544	0.389886420516744	-2.2493	-2.1949	Putative transcriptional regulator
SMa1070	-0.1799	0.146962802444722	-4.3347	-4.1547	TRm23a transposase
SMa1073	0.2333	0.673450472163105	-4.224	-4.4574	TRm23b IS ATP-binding protein
SMa1076	-0.6396	0.489847473611131	-2.1864	-1.5468	Hypothetical protein
SMa1077	-0.5711	0.556971498128633	-1.2849	-0.7139	nex18_Nex18 Symbiotically induced conserved protein
SMa1078	-0.2649	0.715475062544456	0.276	0.5409	Conserved hypothetical protein
SMa1079	-0.0371	0.90744050299811	-0.468	-0.4309	tspO_TspO Tryptophan rich sensory protein homologue
SMa1081	0.0002	0.808994806370249	-1.8729	-1.873	hypothetical protein
SMa1082	-0.415	0.251633513595494	-3.3895	-2.9744	Hypothetical protein
SMa1084	-0.2206	0.231002422326708	-3.9558	-3.7352	Conserved hypothetical protein
SMa1086	0.0034	0.982413245551197	-1.5142	-1.5176	Conserved hypothetical protein
SMa1087	-0.1272	0.536812500364818	-3.2614	-3.1342	Putative cation transport P-type ATPase
SMa1089	-0.3534	0.273302436752913	-4.4361	-4.0826	hypothetical protein
SMa1091	-0.0083	0.892606121469353	-2.1744	-2.1661	hypothetical protein
SMa1092	-0.057	0.733911997440327	-2.2078	-2.1508	hypothetical protein
SMa1093	-0.0452	0.77888906205426	0.6844	0.7296	hypothetical protein
SMa1095	0.1423	0.699285971639346	-1.8645	-2.0068	Conserved hypothetical protein
SMa1096	-0.0775	0.842960278532056	1.2852	1.3628	Conserved hypothetical protein
SMa1097	-0.5227	0.59102831786303	-1.9687	-1.4461	hypothetical protein
SMa1099	0.0055	0.979226784292361	-2.449	-2.4545	cycB1_Putative CycB1 cytochrome c-552 precursor
SMa1100	-0.1388	0.828506423064289	-1.1231	-0.9844	hypothetical protein
SMa1101	0.0138	0.98127668589696	-3.6784	-3.6922	hypothetical protein
SMa1103	-0.1	0.391969005867594	-3.6343	-3.5343	Probable adenylate cyclase
SMa1104	-0.1286	0.873851582940705	-2.1147	-1.9861	hypothetical protein fragment
SMa1111	-0.1909	0.615260693335166	-2.2712	-2.0804	hypothetical protein
SMa1113	-0.2073	0.0695674105574786	-4.0625	-3.8553	putative cytochrome C fragment
SMa1115	-0.1513	0.398807922836509	-4.468	-4.3167	Putative manganese transport protein
SMa1118	-0.2593	0.180383332914216	3.5548	3.8141	hspC2_probable HspC2 heat shock protein
SMa1120	-0.1501	0.7506173141128	-2.8051	-2.655	ABC transporter. ATP binding protein. hypothetical
SMa1122	-0.2166	0.60469868336535	-4.9635	-4.7469	Conserved hypothetical protein
SMa1124	-0.1265	0.154201365975412	-4.0979	-3.9714	Hypothetical protein
SMa1126	-0.1947	0.154508670602248	-4.3112	-4.1166	Conserved hypothetical protein
SMa1128	-0.2421	0.172418550898651	-4.3339	-4.0918	degP4_DegP4 protease like protein
SMa1131	-0.3732	0.198999422456905	-3.7984	-3.4252	Conserved hypothetical protein
SMa1132	0.0741	0.496121032729519	-0.1051	-0.1792	hypothetical protein
SMa1134	-0.0746	0.456360293238983	0.4206	0.4952	hypothetical protein
SMa1136	0.0344	0.815555009627134	-1.4952	-1.5296	hypothetical protein
SMa1138	-0.0235	0.846890693789718	-2.4331	-2.4096	Truncated response regulator
SMa1139	-0.1562	0.612391359868214	-3.5297	-3.3735	Truncated response regulator receiver domain
SMa1141	-0.1312	0.477371446895554	-2.6102	-2.479	putative fnr/crp family transcriptional regulator
SMa1142	-0.3239	0.0359018728423661	-3.7993	-3.4753	FixL-related histidine kinase
SMa1146	0.1773	0.736059781376361	-4.2815	-4.4588	Conserved hypothetical protein
SMa1147	-0.2836	0.334411967846695	-4.2518	-3.9682	Conserved hypothetical protein
SMa1149	-0.2691	0.236404166112673	-4.0489	-3.7798	Conserved hypothetical protein
SMa1151	-0.2025	0.702962679077646	-1.1027	-0.9002	Conserved hypothetical protein
SMa1153	-0.2041	0.82347290032132	0.3633	0.5674	Hypothetical protein
SMa1154	-0.0866	0.823052789317664	-3.9601	-3.8735	Hypothetical protein
SMa1155	-0.1641	0.400025978914849	-4.3744	-4.2103	Cation transport P-type ATPase. hypothetical
SMa1156	-0.2318	0.148694279057753	-3.9054	-3.6736	probable alcohol
SMa1158	-0.175	0.330093740997607	-2.5754	-2.4004	Conserved hypothetical protein
SMa1159	-0.039	0.936741676388179	-3.6143	-3.5753	hypothetical protein
SMa1160	-0.1119	0.820650545740386	-3.5078	-3.3958	hypothetical protein membrane domain
SMa1161	-0.0203	0.960759946591059	-3.1417	-3.1214	hypothetical protein
SMa1162	0.1932	0.565677343426394	1.2039	1.0107	Conserved hypothetical protein
SMa1163	-0.0965	0.810723061834726	-2.7305	-2.634	Putative cation transport P-type ATPase
SMa1166	-0.2507	0.383070678430835	-4.0619	-3.8113	Putative hydrolase protein
SMa1168	0.1306	0.61050542487332	-2.6346	-2.7652	hypothetical protein
SMa1169	-0.0917	0.575411633268087	-0.6621	-0.5705	hypothetical protein
SMa1170	0.025	0.973682414484621	-3.6332	-3.6581	cycB2_putative CycB2 cytochrome c552
SMa1171	-0.146	0.330952972270667	-4.132	-3.9861	Hypothetical protein
SMa1172	-0.0054	0.975773151590184	-2.3425	-2.3371	Hypothetical protein
SMa1174	-0.5255	0.231626821028569	-4.3312	-3.8058	Hypothetical protein
SMa1176	-0.3264	0.450675133790686	-3.3037	-2.9772	Hypothetical protein
SMa1178	-0.1673	0.724223767106964	4.7864	4.9537	hypothetical protein
SMa1179	-0.0555	0.791493171163076	-2.549	-2.4935	nosR_NosR Regulatory protein for N2O reductase
SMa1182	0.2831	0.349272036269209	-3.3298	-3.6129	nosZ_NosZ N2O reductase
SMa1183	-0.6989	0.2658207872324	-5.0029	-4.304	nosD_NosD periplasmic copper-binding precursor
SMa1184	-0.0317	0.906797218876517	-2.6639	-2.6322	nosF_NosF copper ABC transporter
SMa1185	-0.164	0.115352497124207	-4.5469	-4.3829	nosY_NosY nitrous oxide metabolic protein
SMa1186	-0.0561	0.89170572786931	-1.9865	-1.9304	nosL_NosL protein required for nitrous oxide reduction
SMa1188	-0.0706	0.594759870612535	-1.0173	-0.9467	nosX_NosX protein required for nitrous oxide reduction
SMa1191	-0.2789	0.404424007591479	-3.081	-2.8021	putative flavohemoglobin like protein
SMa1192	-0.2127	0.30179567338405	-4.3978	-4.1851	hypothetical protein
SMa1194	0.0521	0.698653792902469	-3.9879	-4.04	hypothetical protein
SMa1195	-0.2461	0.68409938666282	-1.3183	-1.0722	conserved hypothetical protein
SMa1197	-0.4216	NaN	-5.6118	-5.1901	hypothetical protein
SMa1198	-0.0183	0.6581446148744	-4.3779	-4.3597	possible Copper export protein
SMa1200	-0.1179	0.770197560225022	-0.7182	-0.6003	hypothetical protein
SMa1201	0.0405	0.767441910344711	-2.7355	-2.7761	hypothetical protein
SMa1207	-0.0489	0.744657790888367	-3.9716	-3.9227	FixK-like regulatory protein
SMa1208	0.0669	0.744400501618484	-0.3081	-0.375	fixS1_FixS1 nitrogen fixation protein
SMa1209	-0.1443	0.689004285433252	-3.5937	-3.4493	fixI1_FixI1 copper transport ATPase
SMa1210	-0.142	0.805817783099433	-2.0126	-1.8706	fixH_FixH nitrogen fixation protein
SMa1211	-0.218	0.485092348757576	-4.7208	-4.5029	fixG_FixG Iron sulfur membrane protein
SMa1213	-0.1628	0.640078972082279	-3.9068	-3.744	fixP1_FixP1 Di-heme cytochrome c
SMa1214	-0.5513	0.196289451341728	-4.9278	-4.3765	fixQ1_FixQ1 cbb3-type cytochrome oxidase
SMa1216	-0.0748	0.855635643029427	1.8691	1.9439	fixO1_FixO1 c-type cytochrome
SMa1220	-0.4939	0.440204779323395	-4.8383	-4.3444	fixN1_FixN1 Heme b / copper cytochrome c oxidase subunit
SMa1223	-1.0511	0.25866292699055	-4.8745	-3.8234	Conserved hypothetical protein (ORF151)
SMa1225	-0.9283	0.124585941287344	-3.8634	-2.9352	fixK1_FixK1 Transcriptional activator
SMa1226	-0.2012	0.414238876687624	-2.1324	-1.9312	fixT1_FixT1 Inhibitor of FixL autophosphorylation
SMa1227	-0.0379	0.897611999775357	-2.0376	-1.9996	fixJ_FixJ Transcriptional activator
SMa1229	0.1993	0.430319853887804	-1.1265	-1.3258	fixL_FixL Oxygen regulated histidine kinase
SMa1231	-0.1913	0.306807328261804	1.05	1.2413	conserved hypothetical protein
SMa1232	-0.0542	0.608086303448606	2.5664	2.6206	napC_NapC membrane protein. e-donor to periplasmic nitrate reductase
SMa1233	-0.0251	0.981391399005661	-1.7903	-1.7651	napB_NapB periplasmic nitrate reductase
SMa1236	-0.19	0.73945207703249	0.8129	1.0029	napA_NapA periplasmic nitrate reductase
SMa1239	0.0631	0.893056268512558	-3.2367	-3.2998	napD_NapD component of periplasmic nitrate reductase
SMa1240	-0.0213	0.941988326499039	-2.3913	-2.37	napF_NapF Ferredoxin component of periplasmic nitrate reductase
SMa1241	0.1705	0.415421102102748	0.1938	0.0233	napE_NapE component of periplasmic nitrate reductase
SMa1243	0.0999	0.642990708770041	-2.1835	-2.2834	azu1_Azu1 pseudoazurin (blue copper protein)
SMa1245	-0.2056	0.45650321316626	-1.8442	-1.6386	putative crp/fnr-like transcriptional regulator
SMa1247	0.2295	0.540370176470213	-4.0124	-4.2419	nirV_NirV periplasmic nitrate reductase
SMa1250	0.029	0.916902487225777	-0.6636	-0.6926	nirK_putative NirK Cu-nitrite reductase
SMa1252	-0.0502	0.908980594536192	1.0516	1.1018	conserved hypothetical protein
SMa1253	-0.0493	0.919582470581826	0.9632	1.0125	Hypothetical protein
SMa1254	-0.0625	0.535203922198601	-4.1856	-4.1231	Hypothetical Protein
SMa1255	0.0355	0.877483508014399	-2.43	-2.4655	Conserved hypothetical protein
SMa1256	-0.1466	0.703352490296315	-0.8994	-0.7527	Hypothetical Protein
SMa1259	-0.808	0.0430993518655569	-5.0881	-4.2801	Hypothetical Protein
SMa1261	-1.2585	0.01197588503578	-5.6142	-4.3557	Hypothetical Protein
SMa1262	-0.228	0.44016451262953	-2.8767	-2.6486	Conserved hypothetical protein
SMa1264	-0.0121	0.966031459704263	-2.5837	-2.5716	Conserved hypothetical protein
SMa1266	-0.0654	0.872611362621052	-4.1004	-4.035	hemN_HemN coproporphyrinogen III oxidase
SMa1269	-0.1296	0.706629175906624	-0.1101	0.0196	norD_NorD protein required for nitric oxide reductase (Nor) activity
SMa1272	-0.0742	0.840499626932432	-2.9192	-2.845	norQ_NorQ protein required for nitric oxide reductase activity
SMa1273	-0.0545	0.880965341202379	-3.601	-3.5465	norB_NorB nitric oxide reductase
SMa1276	-0.0768	0.8597326051386	0.2578	0.3346	norC_NorC nitric oxide reductase
SMa1279	0.2663	0.773956124269684	-4.7728	-5.0392	norE_NorE protein involved in nitric oxide reduction
SMa1283	-0.2959	0.475053965400959	-4.2394	-3.9436	Probable NnrU protein
SMa1285	-1.0038	0.104053930243307	-4.9681	-3.9643	Probable decarboxylase
SMa1288	0.246	0.555319615490216	-4.0124	-4.2584	Conserved hypothetical protein
SMa1289		NaN			Hypothetical Protein
SMa1291	0.1202	0.817891580883719	-2.9131	-3.0333	Conserved hypothetical protein
SMa1292	-0.0826	0.824523717679758	0.2272	0.3097	Conserved hypothetical protein
SMa1294	-0.1835	0.661531832918634	-0.2651	-0.0816	Hypothetical Protein
SMa1296	-0.0121	0.989597709592211	-2.3744	-2.3623	adhA1_AdhA1 alcohol
SMa1297	0.268	0.338453434182301	-2.7107	-2.9787	Hypothetical Protein
SMa1298	-0.1323	0.563965359614785	-0.575	-0.4428	Hypothetical protein
SMa1299	-0.0678	0.85910779752147	-0.6875	-0.6198	Conserved hypothetical protein
SMa1301	-0.1455	0.310138630291102	-4.2809	-4.1353	putative transmembrane transport protein
SMa1302	-0.2107	0.162528921753567	-4.1095	-3.8988	virB11_VirB11 type IV secretion protein
SMa1303	0.0893	0.929109447659597	-3.4001	-3.4894	virB10_VirB10 transmembrane type IV secretion protein
SMa1306	-0.1531	0.600461862016114	-0.5416	-0.3885	virB9_VirB9 type IV secretion protein
SMa1308	-0.2448	0.139663960355	-3.6001	-3.3553	virB8_VirB8 type IV secretion protein
SMa1310	0.1947	0.489746748313324	1.8242	1.6295	Hypothetical Protein
SMa1311	-0.0521	0.900107916519294	-3.6814	-3.6293	virB6_VirB6 type IV secretion protein
SMa1313	-0.1147	0.732248962666429	-3.4549	-3.3401	virB5_VirB5 type IV secretion protein
SMa1315	-0.8157	0.0637470824982067	-4.7758	-3.9601	virB4_VirB4 type IV secretion protein
SMa1318	-0.0244	0.955052272260238	-3.6284	-3.604	virB3_VirB3 type IV secretion protein
SMa1319	-0.0797	0.868908909342755	1.147	1.2267	virB2_VirB2 type IV secretion protein
SMa1321	-0.0721	0.741994764988834	-2.9054	-2.8334	virB1_virB1 type IV secretion protein
SMa1322	0.0092	0.980911130328633	-3.6157	-3.6249	Hypothetical protein
SMa1323	0.0365	0.931509798196883	-1.3521	-1.3886	Hypothetical protein
SMa1325	-0.1037	0.796626922477862	1.219	1.3227	Hypothetical protein
SMa1326	-0.0528	0.912362151224453	2.068	2.1209	Conserved hypothetical protein
SMa1327	-0.1152	0.559383192012167	-2.3242	-2.2091	Putative hydrolase
SMa1328	-0.0968	0.804808375112234	-3.3656	-3.2688	Probable MtbA protein
SMa1329	-0.0677	0.723519469265013	-2.4127	-2.3451	Putative proline dipeptidase
SMa1331	0.0256	0.946901034467851	-1.7835	-1.8091	Hypothetical protein
SMa1332	-0.2574	0.37665863845358	-2.5027	-2.2454	Conserved hypothetical protein
SMa1334	0.0145	0.971173775433771	-3.3906	-3.405	conserved hypothetical protein
SMa1335	-0.3271	0.472447512776114	-3.5822	-3.255	Hypothetical protein
SMa1337	0.0205	0.934953865534088	0.04	0.0195	putative sugar ABC transporter. periplasmic solute-binding protein
SMa1339	0.0432	0.892831666553395	-2.3923	-2.4354	probable ABC transporter. permease protein
SMa1341	0.0897	0.121702983945624	-1.9672	-2.0569	probable ABC transporter. permease protein
SMa1344	0.2957	0.202306971387312	-2.9107	-3.2065	putative ABC transporter. ATP-binding protein
SMa1345	-0.1538	0.292554968446431	-2.7244	-2.5706	Probable ABC transporter ATP-binding protein
SMa1347	-0.0057	0.976791072149293	-3.8697	-3.864	putative dehydrogenease
SMa1349	0.1413	0.571295366513953	0.3058	0.1646	Putative GntR-family transcriptional regulator
SMa1351	0.0082	0.974900317250849	-2.899	-2.9072	Conserved hypothetical protein
SMa1353	-0.3527	0.404987186381886	-1.0729	-0.7202	Putative epimerase
SMa1354	-0.1832	0.716948560264822	-2.8131	-2.6299	Putative epimerase
SMa1355	0.0025	0.998267515639062	1.0521	1.0496	Conserved hypothetical protein
SMa1356	-0.1352	0.84446889829049	-1.5085	-1.3732	TRm3 transposase
SMa1358	-0.1387	0.751644460641189	-2.9356	-2.7968	Hypothetical protein
SMa1361	-0.3283	0.27292796473248	-3.1325	-2.8042	Hypothetical protein
SMa1362	-0.0948	0.553229406632212	-4.3212	-4.2264	Putative inner-membrane permease
SMa1363	-0.7441	0.0264550233065659	-5.1217	-4.3777	putative ABC transporter. permease protein
SMa1364	-0.1578	0.631931905275863	-1.5657	-1.408	putative ABC transporter. periplasmic solute-binding protein
SMa1365	0.0984	0.649370080707452	1.0622	0.9637	Putative ATP-binding protein
SMa1367	-0.0317	0.890944433675317	-3.931	-3.8993	Putative dehdyrogenase
SMa1368	0.1509	0.754478131878193	-2.0021	-2.153	Hypothetical protein
SMa1370	0.0233	0.900199896619093	-1.8261	-1.8494	Probable ABC transporter ATP-binding protein
SMa1371	-0.1614	0.317542518858406	-2.2263	-2.0649	Probable ABC transporter ATP-binding protein
SMa1373	-0.064	0.808549915722529	-4.138	-4.074	Probable ABC transporter permease
SMa1374	-0.1057	0.763318570397382	-4.1149	-4.0092	Probable ABC transporter permease
SMa1375	-0.0391	0.898146875870951	-3.0117	-2.9726	probable ABC transporter. periplasmic solute-binding protein
SMa1377	0.0181	0.845873448505956	-3.7936	-3.8117	Putative amidase
SMa1379	-0.0331	0.667246709107139	1.7411	1.7742	putative ABC transporter. periplasmic solute-binding protein
SMa1381	-0.1594	0.646647155437266	-3.3456	-3.1863	Putative dehydrogenease
SMa1386	-0.4385	0.0179987299983617	-4.9725	-4.534	putative oxidoreductase
SMa1387	-0.3778	0.214742461579071	-4.6376	-4.2598	Putative LysR-type transcriptional regulator
SMa1389	-0.0399	0.946228258998601	-0.3573	-0.3174	etfA2_probable EtfA2 electron-transport flavoprotein. alpha-subunit
SMa1391	-0.2422	0.58250375178578	-0.4439	-0.2016	etfB2_probable EtfB2 electron transport flavoprotein. beta subunit
SMa1394	-0.0672	0.235717939201233	-0.0883	-0.0211	Conserved hypothetical protein
SMa1397	0.1187	0.541546949641885	-1.6538	-1.7725	Conserved hypothetical protein
SMa1398	0.226	0.329426694594773	-1.9535	-2.1795	Putative dehydrogenease
SMa1400	-0.2686	0.471312933334605	-3.368	-3.0995	Probable fatty acid acyl-CoA
SMa1403	-0.0752	0.809008676307361	0.076	0.1512	Putative dehydrogenease
SMa1406	-0.0894	0.859804244279708	-3.5313	-3.4418	ttuD3_putative TtuD3 hydroxypyruvate reductase
SMa1408	-0.0602	0.603031601012018	-1.5007	-1.4405	Putative dehydratase
SMa1409	-0.186	0.0161164366718145	-1.1844	-0.9984	Putative acyl-CoA transferase
SMa1410	-0.4704	0.0820857364887939	-3.6799	-3.2095	Putative oxidoreductase
SMa1413	-0.1129	0.768659714920506	-1.4152	-1.3023	Hypothetical protein
SMa1414	-0.1056	0.572322514546165	-4.8676	-4.762	putative L-sorbose dehydrogenase. FAD-dependent
SMa1415	-0.3682	0.451290969048006	-4.4476	-4.0794	probable aldehyde
SMa1417	0.0128	0.89843038993214	-2.3595	-2.3723	Putative dehydrogenease
SMa1418	-0.0802	0.844755816629349	-3.2046	-3.1244	Putative ABC transporter permease protein
SMa1421	0.1408	0.69532065385651	-2.3031	-2.4439	Probable ABC transporter ATP binding -protein
SMa1424	-0.1106	0.534051629936046	-1.5802	-1.4695	Putative ABC transporter permease protein
SMa1427	-0.0287	0.961215015713467	-3.2111	-3.1825	putative sugar ABC transporter. periplasmic solute-binding protein
SMa1428	-0.3443	0.694011665792196	-3.0602	-2.7159	putative TetR/AcrR-family transcriptional regulator
SMa1430	-1.3094	0.00820579486896488	-5.6887	-4.3794	Conserved hypothetical protein
SMa1431	-0.1166	0.527615442662596	-1.8813	-1.7647	Hypothetical protein
SMa1434	-0.035	0.897058802982721	-2.1511	-2.1161	Probable ABC transporter. ATP-binding protein
SMa1435	0.0695	0.0969498419646219	-2.8807	-2.9502	Probable ABC transporter permease
SMa1437	-0.1466	0.51656127872719	-4.1366	-3.99	Probable ABC transporter permease
SMa1438	0.0703	0.879337767400372	-3.2496	-3.3199	putative ABC transporter. periplasmic solute-binding protein
SMa1440		NaN			5-dehydro-4-deoxyglucarate dehydratase
SMa1442	-0.1927	0.395860778878209	-2.4282	-2.2355	Putative GntR-family transcription factor
SMa1445	-0.0953	0.491156922504055	-2.0645	-1.9693	Conserved hypothetical protein
SMa1447	-0.2643	0.196073248811396	-3.0368	-2.7725	Putative transmembrane transport protein
SMa1450	-0.5496	0.247577646092682	-3.0936	-2.5441	Probable thiolase
SMa1452	0.1325	0.674423135097023	0.766	0.6336	Probable dehydrogenease
SMa1454	-0.3144	0.280009068185267	-3.7386	-3.4242	Putative transcription factor
SMa1455	-0.3541	0.346801643350242	-2.4205	-2.0664	Hypothetical protein
SMa1456	-0.2222	0.395873362031589	-0.1235	0.0987	Hypothetical protein
SMa1459	0.0772	0.649217128982753	-3.2623	-3.3395	Putative dehydrogenease
SMa1461	-0.1921	0.64036094568936	-1.6289	-1.4368	Putative muconate cycloisomerase
SMa1462	-0.1813	0.300773930523304	-5.0588	-4.8775	Putative ABC transport protein
SMa1465	-0.0404	0.919457024954247	-3.3889	-3.3485	Putative ABC transporter permease
SMa1466	-0.0659	0.806347019584566	-1.7606	-1.6947	Probable ABC transporter ATP binding protein
SMa1467	-0.0339	0.936344455653481	1.7319	1.7658	Probable inner-membrane permease
SMa1471	-0.3549	0.433476632887559	-4.4815	-4.1266	Hypothetical protein
SMa1473	-0.2126	0.400613791007127	-4.2265	-4.0138	Putative aminopeptidase
SMa1476	-0.1689	0.0807477766434703	-4.1564	-3.9874	Putative AraC-family transcription regulator
SMa1478	-0.1623	0.613821764604397	-3.8711	-3.7088	Putative methyltransferase
SMa1480	-0.1501	0.554818077968055	-1.7457	-1.5955	Probable LysR-type activator
SMa1483	-0.3265	0.150785091768271	-2.8906	-2.5641	Putative dehydrogenease
SMa1485	-0.109	0.592278771437862	3.3688	3.4779	hypothetical protein
SMa1487	-0.0013	0.997705766625183	-3.0481	-3.0468	Probable c-type cytochrome
SMa1488	-0.3155	0.0440344758471331	-4.8595	-4.544	Putative oxidoreductase
SMa1491	-0.4611	0.373517079159336	-2.7308	-2.2697	Putative oxidoreductase
SMa1493	-0.1149	0.670833565131624	-3.5236	-3.4087	Putative LysR -type transcription factor
SMa1494	-0.8099	0.10500205918919	-5.4223	-4.6124	Hypothetical protein
SMa1495	-0.1429	0.602862441044798	0.3379	0.4808	putative serine-pyruvate transaminase
SMa1497	-0.1406	0.773476320255275	-1.6086	-1.468	gst12_putative Gst12 glutathione-S-transferase
SMa1500	-0.0137	0.953438013764483	-2.495	-2.4813	Putative oxidoreductase/oxygenase
SMa1501	-0.1137	0.811344474122527	-2.2924	-2.1787	Hypothetical protein
SMa1503	-0.1504	0.496895798839004	-0.9936	-0.8432	Hypothetical protein
SMa1505	-0.0977	0.850594900916872	-2.0264	-1.9287	Putative GntR-family transcriptional regulator
SMa1507	-0.1211	0.80914750418836	-0.4731	-0.352	Conserved hypothetical protein
SMa1509	-0.0437	0.510635108027728	1.7519	1.7956	Probable ATP transporter. ATP-binding protein
SMa1513	-0.1293	0.842940891671576	-2.5285	-2.3992	Putative ABC transporter permease
SMa1514	-0.1932	0.815857904937501	-2.9171	-2.7238	Putative ABC transporter permease
SMa1515	-0.3303	0.334647603883666	-1.1352	-0.805	hypothetical protein
SMa1516	-0.3095	0.283580410814611	-2.1091	-1.7996	nuoH2_NuoH2 NADH chain H
SMa1519	-0.1525	0.49916042375222	-2.9967	-2.8442	putative oxidoreductase
SMa1521	-0.01	0.974553835365297	-3.1526	-3.1426	conserved hypothetical protein
SMa1523	-0.1661	0.428090438593099	-4.4249	-4.2588	nuoG2_NuoG2 NADH I CHAIN G 2
SMa1525	-0.4712	0.00140614811381234	-4.8173	-4.3461	nuoF2_NuoF2 NADH I CHAIN F
SMa1526	-0.0532	0.811993823607703	1.6702	1.7234	nuoE2_NuoE2 NADH I CHAIN E
SMa1529	0.0881	0.74975145883863	-2.9128	-3.0009	nuoD2_NuoD2 NADH I CHAIN D
SMa1531	-0.0157	0.793209454363921	-3.6496	-3.6338	nuoC2_NuoC2 NADH I CHAIN C
SMa1532	0.1567	0.453042439534818	-0.6827	-0.8394	nuoB2_NuoB2 NADH I CHAIN B
SMa1533	0.0047	0.985948299490695	1.1814	1.1767	nuoA2_NuoA2 NADH I CHAIN A
SMa1535	0.196	0.57985970797873	-2.0524	-2.2484	nuoN2_NuoN2 NADH I CHAIN N
SMa1536	-0.6104	0.2823076865183	-5.1291	-4.5187	nuoM2_NuoM2 NADH-Ubiquinone/plastoquinone (complex I) oxidoreductase
SMa1538	-0.3098	0.158327177943028	-3.7437	-3.4339	putative oxidoreductase
SMa1539	0.035	0.76795313534251	2.2776	2.2425	hypothetical protein
SMa1541	-0.0599	0.616225886635285	-4.0627	-4.0028	putative oxidoreductase
SMa1544	-0.2583	0.459555212733167	-1.8766	-1.6183	nuoK2_NuoK2 NADH I chain K
SMa1545	0.0268	0.966511122701426	-2.8523	-2.8791	putative oxidoreductase
SMa1547	0.0105	0.954418302662932	-2.4475	-2.458	probable Protein-L-isoaspartate(D-aspartate) O-methyltransferase (PCMT)
SMa1548	0.0241	0.932370653742132	0.3968	0.3727	conserved hypothetical protein
SMa1550	-0.2263	0.107575662863349	-1.9704	-1.7441	putative response regulator of two-component system
SMa1552	-0.0693	0.688881361602392	-3.2958	-3.2265	putative methyltransferase - chemotaxis
SMa1554	-0.1162	0.612533308740309	-3.3835	-3.2673	hypothetical protein
SMa1556	-0.1987	0.736054163697874	-1.269	-1.0703	putative methyl-accepting chemotaxis protein
SMa1558	-0.1475	0.647091363436471	-3.8266	-3.6791	putative histidine kinase. chemotaxis
SMa1561	0.0753	0.899741002602975	-2.4998	-2.5751	cheB2_probable CheB2 chemotaxis methylesterase
SMa1562	0.3798	0.471290232169832	-2.147	-2.5269	hypothetical protein
SMa1564	-0.2194	0.818484014983462	-1.6241	-1.4048	hypothetical protein
SMa1568	-0.1906	0.749597904730167	-0.0212	0.1695	cpaF2_probable CpaF2 pilus assembly protein
SMa1570	-0.1251	0.53211523898513	-2.0733	-1.9483	pilA2_probable PilA2 pilus assembly protein
SMa1572	0.2727	0.846932762824788	-4.4685	-4.7412	hypothetical protein
SMa1573	-0.3556	0.60152775989878	-3.806	-3.4503	CpaE2_probable CpaE2 pilus assembly protein
SMa1576	-0.5725	0.173197014782295	-4.7488	-4.1763	CpaB2_probable CpaB2 pilus assembly protein
SMa1578	-1.8856	NaN	-6.2732	-4.3876	cpaA2_probable CpaA2 pilus assembly protein
SMa1579	-0.095	0.883143450221842	-3.2416	-3.1466	hypothetical protein
SMa1580	-0.101	0.731716584619248	-0.2802	-0.1792	hypothetical protein
SMa1582	0.0806	0.773456105420848	-3.7161	-3.7967	conserved hypothetical protein
SMa1583	-0.0617	0.88207670098816	-3.697	-3.6352	cyaF5_CyaF5 adenylate cyclase
SMa1585	-0.1654	0.46544333865102	-1.6943	-1.5289	hypothetical protein
SMa1586	0.0934	0.651790630048252	1.8565	1.7631	syrB2_SyrB2 transcriptional regulator
SMa1587	0.0827	0.665322052713096	-2.174	-2.2568	eglC_EglC ENDO-1.3-1.4-BETA-GLYCANASE
SMa1589	-0.2307	0.240450021520006	-3.9293	-3.6986	hypothetical protein
SMa1591	-1.1855	0.00010443886307665	-5.5995	-4.414	putative adenylate cyclase
SMa1592	-0.2456	0.396070316789899	-3.1011	-2.8556	putative oxidoreductase
SMa1593	-0.0343	0.887591574821319	-3.0632	-3.0288	putative oxidoreductase
SMa1594	-0.086	0.776997053486595	-2.0426	-1.9567	hypothetical protein
SMa1595	-0.427	0.29829729259455	-4.1394	-3.7124	hypothetical protein
SMa1597	-0.0357	0.86381038714648	-2.3922	-2.3565	hypothetical protein
SMa1600	-0.1081	0.828113827709026	-1.4186	-1.3105	putative transport protein
SMa1602	-0.492	0.396357943476643	-3.0234	-2.5314	putative LysR-family transcriptional regulator
SMa1604	0.4036	0.527855912331871	-4.1032	-4.5068	putative oxidoreductase
[truncated: 5,336 more rows]
