# Supplementary material for: Sinorhizobium meliloti Sigma Factors RpoE1 and RpoE4 Are Activated in Stationary Phase in Response to Sulfite
Source: PLoS One. 2012 Nov 30;7(11):e50768. doi: 10.1371/journal.pone.0050768 (PMC3511301; doi:10.1371/journal.pone.0050768)
Supplement: Table S3 — List of proteins identified as associated with the S. meliloti RNAP in exponential and/or stationary phases of growth. (XLS) [file pone.0050768.s007.xls]

## Sheet: Table S1
					Exponential phase, expt 1							Exponential phase, expt 2							Stationary phase, expt 1							Stationary phase, expt 2
AC	ID	MW	pI	Description	Fractions	Best score	#Peptides	#Sequences	Coverage (%)	#MS/MS (best score)	#Total MS/MS	Fractions	Best score	#Peptides	#Sequences	Coverage (%)	#MS/MS (best score)	#Total MS/MS	Fractions	Best score	#Peptides	#Sequences	Coverage (%)	#MS/MS (best score)	#Total MS/MS	Fractions	Best score	#Peptides	#Sequences	Coverage (%)	#MS/MS (best score)	#Total MS/MS
Proteins present in both exponential and stationary phases
Q92QH6	RPOC_RHIME	156162	6.36	DNA-directed RNA polymerase subunit beta' OS=Rhizobium meliloti GN=rpoC PE=3 SV=1	E1 (E8, E6, E5, E4, E7, E2, E3)	20317.4	132	102	72.5	985	1366	E1 (E7, E6, E8, E2, E9, E5, E4, E3)	29914.8	121	97	71	1077	1662	S1 (S2, S6, S9, S7, S10, S8, S3, S5, S4)	25177.8	138	108	76.2	1196	1903	S1 (S6, S9, S4, S8, S2, S5, S7, S3)	32578.4	133	104	74	1234	1984
Q92QH7	RPOB_RHIME	153706	4.99	DNA-directed RNA polymerase subunit beta OS=Rhizobium meliloti GN=rpoB PE=3 SV=1	E1 (E8, E6, E7, E2, E3, E4, E5, E9, E10)	19504.8	144	107	86.7	885	1361	E1 (E7, E6, E10, E8, E2, E9, E5, E4, E3)	34385.6	132	103	84.9	1115	1654	S1 (S2, S6, S9, S7, S10, S8, S5, S3, S4)	21552.1	146	109	86.2	879	1659	S1 (S6, S10, S9, S4, S8, S2, S5, S7, S3)	35180.4	143	109	87.6	1284	2042
Q925Z2	RPOA_RHIME	37262.2	4.77	DNA-directed RNA polymerase subunit alpha OS=Rhizobium meliloti GN=rpoA PE=1 SV=1	E3 (E8, E6, E1, E7, E2, E5, E4, E10)	11660.3	33	33	92.9	511	706	E4 (E7, E6, E1, E8, E2, E9, E5, E3)	24396.7	33	28	88.1	898	1612	S3 (S2, S6, S9, S7, S10, S1, S8, S5, S4)	15262.6	39	34	92	637	959	S3 (S6, S1, S10, S9, S4, S8, S2, S5, S7)	48300.4	37	31	89.6	1499	2474
Q92SW5	Q92SW5_RHIME	60955	4.52	Probable N utilization substance protein A OS=Rhizobium meliloti GN=nusA PE=4 SV=1	E2 (E8, E6, E1, E7, E3, E5, E4)	6249.97	49	40	70.8	336	474	E2 (E7, E6, E1, E8, E5, E4, E3)	13568.8	54	44	74.4	512	670	S2 (S6, S9, S7, S10, S1, S8, S5, S3, S4)	4696.65	47	40	72.5	177	296	S2 (S6, S1, S9, S4, S5, S7, S3)	14774.5	48	39	69.4	564	766
Q92SI4	Q92SI4_RHIME	46282.7	7.64	S-adenosylmethionine synthetase OS=Rhizobium meliloti GN=metK PE=3 SV=1	E3 (E6, E1, E7, E2, E5, E4)	3188.91	36	32	77.2	151	416	E3 (E7, E8, E5, E4)	2190.97	33	31	76.3	106	234	S3 (S6, S1, S4)	1162.04	31	30	75.4	73	173	S3 (S6, S1, S4, S5, S7)	2534.16	32	30	73.7	118	378
Q92SW4	IF2_RHIME	96767.3	6.99	Translation initiation factor IF-2 OS=Rhizobium meliloti GN=infB PE=3 SV=1	E1 (E2, E3, E4)	2202.94	50	43	62.4	76	149	E2 (E1, E5, E4, E3)	4530.28	50	44	65.4	141	283	S1 (S2, S3)	1158.18	32	32	44.2	43	67	S2 (S1, S4, S5, S3)	4474.49	57	47	68.4	151	257
Q92KS8	Q92KS8_RHIME	14396.4	3.62	Putative uncharacterized protein OS=Rhizobium meliloti GN=R00252 PE=4 SV=1	E5 (E8, E6, E7, E4)	2011.02	11	11	45	98	125	E6 (E7, E8)	2917.88	11	11	45	168	179	S5 (S2, S6, S9, S7, S1, S8, S3, S4)	3621.56	11	11	45	148	215	S5 (S6, S9, S8, S7)	3205.74	10	10	45	192	288
Q92R52	RPOZ_RHIME	14950.4	4.19	DNA-directed RNA polymerase subunit omega OS=Rhizobium meliloti GN=rpoZ PE=3 SV=1	E6 (E8, E7, E5, E4, E10)	1688.81	14	13	96.3	126	162	E6 (E7, E8, E5, E4, E3)	3330.02	14	13	96.3	172	208	S6 (S2, S9, S7, S1, S8, S5, S3, S4)	2455.24	11	10	63.7	132	207	S6 (S10, S9, S4, S8, S5, S7, S3)	5332.05	15	13	96.3	290	378
Q92KX1	Q92KX1_RHIME	25959.4	5.4	Putative uncharacterized protein OS=Rhizobium meliloti GN=R03328 PE=4 SV=1	E4 (E6, E7, E2, E3, E5)	1296.8	18	17	60.8	81	119	E5 (E7, E6, E4, E3)	4381.33	18	17	58.2	226	262	S4 (S2, S6, S7, S8, S5, S3)	648.25	15	15	55.6	39	74	S4 (S6, S9, S8, S2, S5, S7, S3)	4789.41	21	19	83.2	194	379
Q59753	RPOD_RHIME	77183.7	5.01	RNA polymerase sigma factor rpoD OS=Rhizobium meliloti GN=rpoD PE=3 SV=1	E2 (E6, E3, E4)	981.62	32	29	43.3	42	89	E2 (E1, E5, E4, E3)	6702.8	50	40	56.6	271	395	S1 (S2, S6, S7, S8, S5, S3, S4)	3618.54	55	44	60.2	138	279	S2 (S1, S4, S5, S7, S3)	8652.76	53	41	55.7	349	470
P14129	RS1_RHIME	62601.7	5.12	30S ribosomal protein S1 OS=Rhizobium meliloti GN=rpsA PE=3 SV=2	E2	974.39	24	24	43.3	29	29	E3 (E2)	459.98	11	11	29.4	13	24	S2	652.25	22	22	38	28	28	S2	856.66	25	24	47.4	31	31
Q92R78	Q92R78_RHIME	47572.4	5.43	Putative heat shock protein OS=Rhizobium meliloti GN=R01032 PE=4 SV=1	E3	951.84	24	23	61.5	30	30	E3 (E4)	726.39	30	27	68.3	35	44	S3	502.81	13	13	39.9	15	15	S3	1166.46	27	27	73.7	38	38
P35469	CH601_RHIME	57651.4	5	60 kDa chaperonin 1 OS=Rhizobium meliloti GN=groL1 PE=2 SV=2	E2 (E3)	824.44	22	22	44.8	31	37	E3	679.95	18	17	40.7	22	22	S2	1014.3	23	22	43.9	31	31	S2 (S3)	1020.01	26	23	52.1	41	48
Q92KP9	Q92KP9_RHIME	19301	9.88	Putative uncharacterized protein OS=Rhizobium meliloti GN=R00516 PE=4 SV=1	E6	814.13	14	13	68.2	31	31	E6 (E7, E8, E9, E5, E3)	1333.92	17	15	75.1	53	87	S6 (S7, S8, S5)	670.04	15	13	61.3	34	44	S6 (S10, S9, S8, S5, S7)	6409.12	18	17	75.1	172	256
Q925Y6	EFTU_RHIME	42893.1	5.3	Elongation factor Tu OS=Rhizobium meliloti GN=tufA PE=3 SV=1	E3 (E6, E1, E5, E4)	805.33	19	19	51.9	32	56	E3 (E5, E4)	1212.85	19	19	61.6	42	52	S3 (S2, S6, S7, S1, S5, S4)	976.77	21	21	58.8	35	101	S3 (S6, S4, S2, S5, S7)	1505.73	20	19	68.5	46	81
Q92Q55	RS2_RHIME	28144.4	5.67	30S ribosomal protein S2 OS=Rhizobium meliloti GN=rpsB PE=3 SV=1	E4	711.39	20	18	69.4	25	25	E5	695.75	16	15	62.4	24	24	S4 (S5)	504.61	16	16	61.2	19	24	S4 (S5)	440.73	17	16	78	20	24
Q9F9Z9	Q9F9Z9_RHIME	34562	6.51	RNA polymerase sigma factor OS=Rhizobium meliloti GN=rpoH1 PE=3 SV=1	E4 (E3)	706.79	32	26	64.8	54	57	E4 (E3)	1710.1	30	25	62.5	67	71	S4 (S6, S10, S1, S5, S3)	1351.97	32	32	79.4	94	140	S4 (S5, S3)	3047.15	35	28	76.1	131	154
Q92MA3	Q92MA3_RHIME	56306.8	5.6	Putative D-3-phosphoglycerate dehydrogenase OS=Rhizobium meliloti GN=serA PE=3 SV=1	E2 (E3)	663.94	18	18	41.4	24	25	E3 (E5)	627.85	15	15	36.3	20	21	S2 (S6, S7, S5, S3, S4)	691.46	21	20	40.9	28	41	S2 (S4, S5, S3)	589.03	19	19	44.3	25	33
Q92L29	Q92L29_RHIME	21249	7.85	Putative uncharacterized protein OS=Rhizobium meliloti GN=R03257 PE=4 SV=1	E6	651.77	16	14	67.7	26	26	E6 (E7, E10, E8)	2342.58	20	17	77.8	85	115	S6 (S5)	646.88	15	14	67.7	22	24	S6 (S8, S5, S7)	2106.51	17	15	73.5	72	100
Q92LK8	ATPB_RHIME	53249.7	5.35	ATP synthase subunit beta OS=Rhizobium meliloti GN=atpD PE=3 SV=1	E3	627	18	17	43.1	21	21	E3	327.92	13	11	31.3	14	14	S3	305.2	10	10	27.2	10	10	S3 (S4)	428.82	13	13	37.7	13	14
Q92S44	Q92S44_RHIME	51920.9	6.04	Putative uncharacterized protein OS=Rhizobium meliloti GN=R00585 PE=4 SV=1	E3	580.46	19	18	37	24	24	E3	940.48	25	23	48	32	32	S3	738.85	19	19	40.3	23	23	S3 (S4)	608.81	13	13	31.6	18	19
Q92QI2	Q92QI2_RHIME	19871.4	6.13	Transcription antitermination protein nusG OS=Rhizobium meliloti GN=nusG PE=3 SV=1	E6	576.25	15	15	84.1	26	26	E6 (E7)	1034.2	14	14	83.5	41	65	S6	491.41	13	13	68.8	19	19	S6 (S5)	1539.96	15	15	84.1	57	59
Q92QG4	RS3_RHIME	26842.1	9.67	30S ribosomal protein S3 OS=Rhizobium meliloti GN=rpsC PE=3 SV=1	E5 (E6, E4)	574.63	19	18	67.5	30	36	E5	316.92	12	11	47.7	21	21	S5 (S6, S7, S4)	550.79	17	15	60.3	28	39	S5 (S6)	695.34	16	14	56.1	31	33
Q92NJ9	Q92NJ9_RHIME	61113	5.2	Putative ATP-binding ABC transporter OS=Rhizobium meliloti GN=R02201 PE=3 SV=1	E2	551.65	14	14	31.7	16	16	E2	604.49	15	14	41.5	15	15	S2	627.8	19	18	38.8	21	21	S2	524.38	15	14	36.6	17	17
O69177	LON_RHIME	89458.9	5.92	ATP-dependent protease La OS=Rhizobium meliloti GN=lon PE=3 SV=2	E1 (E2, E3)	540.04	23	22	33.9	25	33	E2	633.74	31	31	40.9	36	36	S1 (S2)	312.16	16	15	25.4	16	21	S2 (S5, S7)	749.94	29	26	38.3	37	39
Q92QH2	EFG_RHIME	77986.6	5.23	Elongation factor G OS=Rhizobium meliloti GN=fusA PE=3 SV=1	E2	508.69	19	19	36.1	24	24	E2	427.02	15	15	28.5	17	17	S2	650.13	24	22	38.3	29	29	S2	635.02	20	20	41.3	25	25
Q92PG9	RS4_RHIME	23557.5	9.96	30S ribosomal protein S4 OS=Rhizobium meliloti GN=rpsD PE=3 SV=1	E5 (E6)	482.63	18	17	75.6	24	26	E6 (E5)	704.65	17	16	77.1	28	48	S5 (S6)	467.61	16	16	65.9	23	26	S5 (S6)	813.94	18	16	71.2	36	38
Q92R40	Q92R40_RHIME	82500.7	8.48	Putative transcriptional accessory protein OS=Rhizobium meliloti GN=R01080 PE=4 SV=1	E2 (E1)	477.6	23	23	29.6	24	28	E2	363.52	13	13	22	15	15	S2	396.64	15	15	20.1	18	18	S2	369.46	11	11	18.9	13	13
Q92QG9	RL4_RHIME	22230.3	10.22	50S ribosomal protein L4 OS=Rhizobium meliloti GN=rplD PE=3 SV=1	E5	459.81	12	11	49	16	16	E5	302.39	9	9	35.9	13	13	S5 (S6, S7)	518.69	11	11	49	17	23	S5	735.66	12	12	62.1	20	20
Q02635	AATA_RHIME	43897.2	5.81	Aspartate aminotransferase A OS=Rhizobium meliloti GN=aatA PE=3 SV=1	E3	443.94	15	14	45.5	16	16	E3	325.04	13	13	40	14	14	S3 (S4)	302.91	14	13	39.8	16	18	S3	655.59	14	14	55	18	18
O54068	UDG_RHIME	47377.4	5.7	UDP-glucose 6-dehydrogenase OS=Rhizobium meliloti GN=rkpK PE=3 SV=2	E3	442.7	14	14	34.1	17	17	E3	591.38	17	17	46	19	19	S3 (S6, S4)	558.14	16	16	45.5	18	23	S3 (S4, S5)	473.96	17	17	40.7	19	26
Q92KW0	Q92KW0_RHIME	47072.8	5.74	Probable transcription termination factor Rho protein OS=Rhizobium meliloti GN=rho PE=4 SV=1	E3	440.97	22	20	48.9	24	24	E3	793.41	23	18	47	28	28	S3	584.16	24	23	61.8	30	30	S3	697.53	22	20	54.6	25	25
P27866	SYA_RHIME	95659.7	5.44	Alanyl-tRNA synthetase OS=Rhizobium meliloti GN=alaS PE=3 SV=2	E1	388.39	14	14	20.4	14	14	E2	634.3	24	24	31	30	30	S1 (S5)	89.03	5	5	8.2	5	6	S2	1029.31	31	30	40.2	38	38
Q92L39	RL19_RHIME	19300.3	9.51	50S ribosomal protein L19 OS=Rhizobium meliloti GN=rplS PE=3 SV=1	E6 (E5)	376.55	10	9	51.4	14	21	E6 (E7)	389.09	8	8	40.1	14	16	S6 (S5)	411.23	10	9	51.4	15	22	S6 (S5)	555.92	11	10	55.4	18	24
Q92MF0	Q92MF0_RHIME	20641.2	9.51	Putative uncharacterized protein OS=Rhizobium meliloti GN=R02673 PE=4 SV=1	E5 (E6)	363.06	8	7	43.4	13	14	E6 (E7, E5)	421.99	9	7	46.2	14	21	S5 (S6)	346.3	8	7	42.3	13	15	S5 (S6, S7)	572.4	10	9	57.7	21	28
Q92QF6	RS8_RHIME	14400.6	9.72	30S ribosomal protein S8 OS=Rhizobium meliloti GN=rpsH PE=3 SV=1	E7 (E6)	351.15	11	10	75	13	16	E8 (E7)	260.33	9	9	65.9	12	21	S7 (S6)	347.69	11	10	75	13	23	S7	585.04	11	10	75	20	20
Q92QH3	RS7_RHIME	17782.3	10.22	30S ribosomal protein S7 OS=Rhizobium meliloti GN=rpsG PE=3 SV=1	E6 (E7)	345.56	17	14	75	24	39	E7 (E8)	327.83	11	9	64.1	16	24	S6 (S7)	425.26	17	14	74.4	23	34	S7 (S6)	418.09	13	12	72.4	23	38
Q92LK6	ATPA_RHIME	54760.8	6.3	ATP synthase subunit alpha OS=Rhizobium meliloti GN=atpA PE=3 SV=1	E3	345.19	18	18	37.1	19	19	E3	189.63	5	5	15.7	5	5	S3	176.87	9	9	21.4	9	9	S3	182.98	8	8	16.1	8	8
Q92QY3	Q92QY3_RHIME	68299.1	6.29	Putative ABC transporter ATP-binding protein OS=Rhizobium meliloti GN=R01159 PE=3 SV=1	E2	340.05	10	10	17.2	14	14	E2	20.69	2	2	5.9	2	2	S2	250.03	12	12	23.5	13	13	S2	147.15	6	6	14.3	7	7
Q92QF3	RS5_RHIME	20561.9	10.76	30S ribosomal protein S5 OS=Rhizobium meliloti GN=rpsE PE=3 SV=1	E6	336.86	15	14	52.4	20	20	E7 (E6)	257.68	15	14	61.4	21	29	S6	407.2	15	14	52.4	23	23	S6	364.47	15	14	59.3	23	23
Q92PK3	Q92PK3_RHIME	55927.1	9.17	Putative ATP-dependent RNA helicase OS=Rhizobium meliloti GN=rhlE1 PE=3 SV=1	E2 (E3)	334.17	13	12	29.9	15	20	E3	567.15	19	18	49.9	25	25	S2	440.08	13	13	28.1	17	17	S3 (S2)	416.73	16	15	39.1	18	23
Q92QH0	RL3_RHIME	24118.6	10.24	50S ribosomal protein L3 OS=Rhizobium meliloti GN=rplC PE=3 SV=1	E5	333.12	10	10	40.8	15	15	E5	289.29	10	10	44.3	11	11	S5 (S6, S7)	546.81	13	13	61.8	20	26	S5	497.45	11	11	57.5	19	19
Q92QK1	Q92QK1_RHIME	49367.1	5.72	Probable biotin carboxylase OS=Rhizobium meliloti GN=accC PE=4 SV=1	E3	329.08	13	13	35	13	13	E3	167.65	8	8	26.5	9	9	S3	381.55	18	18	52.3	18	18	S3	458.31	13	13	40.8	14	14
P42374	DNAK_RHIME	69021.4	4.91	Chaperone protein dnaK OS=Rhizobium meliloti GN=dnaK PE=2 SV=2	E2	310.33	9	9	18.3	12	12	E2	138.81	6	6	12.2	8	8	S2	410.81	16	16	31.5	17	17	S2	135	8	8	16.8	9	9
Q92MH5	Q92MH5_RHIME	26619.5	7.77	Putative electron transfer flavoprotein beta-subunit beta-ETF flavoprotein small subunit OS=Rhizobium meliloti GN=etfB1 PE=4 SV=1	E4 (E5)	310.05	10	10	45.4	10	13	E5	584.93	12	12	45.8	16	16	S4 (S5)	473.17	13	13	52.6	15	28	S5 (S4)	1079.56	16	13	61.4	28	38
P27865	RECA_RHIME	37508.6	5.25	Protein recA OS=Rhizobium meliloti GN=recA PE=3 SV=1	E3	310.01	13	13	40.8	14	14	E4	315.44	12	12	40.5	14	14	S3 (S4)	388.88	15	15	44.8	18	21	S4 (S3)	584.39	15	15	53.4	21	26
Q92Q38	Q92Q38_RHIME	48274.3	7	Putative outer membrane secretion protein OS=Rhizobium meliloti GN=tolC PE=4 SV=1	E3	293.89	10	10	29.2	10	10	E3	146.69	3	3	10.5	3	3	S3	454.12	14	14	42.5	15	15	S3	417.32	10	10	35.7	12	12
Q92QR4	RL13_RHIME	17329.3	10.03	50S ribosomal protein L13 OS=Rhizobium meliloti GN=rplM PE=3 SV=1	E6	287.92	7	7	55.2	13	13	E7	72.41	3	3	25.3	5	5	S6	173.08	7	7	55.2	11	11	S6 (S7)	230.66	6	6	54.5	11	12
Q92QQ2	CLPX_RHIME	47364.6	5.31	ATP-dependent Clp protease ATP-binding subunit clpX OS=Rhizobium meliloti GN=clpX PE=3 SV=1	E3	280.84	7	7	17.4	9	9	E3	262.65	8	8	23.8	8	8	S3	224.35	9	9	23.8	9	9	S3 (S4)	416.91	9	8	27.8	12	14
Q92SW1	RS15_RHIME	10127.5	9.91	30S ribosomal protein S15 OS=Rhizobium meliloti GN=rpsO PE=3 SV=1	E8 (E7)	273.41	8	8	70.8	11	15	E9	94.98	3	3	44.9	3	3	S8 (S7)	349.52	9	9	74.2	18	24	S8	239.51	6	6	68.5	12	12
Q92KY8	LEU3_RHIME	39789.2	4.98	3-isopropylmalate dehydrogenase OS=Rhizobium meliloti GN=leuB PE=3 SV=1	E3	272.86	8	8	33	11	11	E4	274.99	9	9	30.5	9	9	S3	226.89	7	7	24.1	9	9	S4 (S3)	304.06	10	9	34.1	12	20
Q92QZ7	RS6_RHIME	17263.8	9.46	30S ribosomal protein S6 OS=Rhizobium meliloti GN=rpsF PE=3 SV=1	E6 (E7)	268.85	12	10	63.1	14	19	E7	133.34	8	8	59.1	12	12	S6	217.44	10	9	62.4	12	12	S6 (S7)	259.46	12	10	63.1	16	26
P0C5S3	ACTR_RHIME	21556.3	8.76	Acid tolerance regulatory protein actR OS=Rhizobium meliloti GN=actR PE=3 SV=1	E6 (E5)	265.18	9	9	47.9	10	15	E6	363.6	8	8	46.9	10	10	S5 (S6)	111.96	2	2	15.5	2	5	S6 (S5)	322.24	8	8	47.9	9	12
Q9Z3Q1	SYRB2_RHIME	17018.3	9.99	Probable transcriptional regulator syrB2 OS=Rhizobium meliloti GN=syrB2 PE=3 SV=2	E6	243.44	10	10	60.9	12	12	E6 (E7)	239.75	7	7	45.7	10	19	S6	250.41	9	9	60.3	12	12	S6	262.17	7	7	48.3	9	9
Q92K49	Q92K49_RHIME	8165.51	10.33	Putative uncharacterized protein OS=Rhizobium meliloti GN=R02110 PE=4 SV=1	E8 (E7)	242.59	4	4	45.9	8	15	E9	79.68	1	1	12.2	4	4	S7 (S8)	424.49	5	5	50	15	27	S8 (S7)	248.72	3	3	44.6	8	14
Q92KY2	Q92KY2_RHIME	37891.4	5.44	Putative aspartate-semialdehyde dehydrogenase OS=Rhizobium meliloti GN=asd PE=3 SV=1	E3	239.57	9	9	24.1	10	10	E3	70.21	1	1	4.7	2	2	S3	203.35	6	6	19.2	7	7	S3	130.7	4	4	12.8	5	5
Q92LJ5	Q92LJ5_RHIME	31079.2	6.85	Succinyl-CoA ligase [ADP-forming] subunit alpha OS=Rhizobium meliloti GN=sucD PE=3 SV=1	E4	238.17	11	10	33.3	11	11	E4	37.06	4	4	15.7	4	4	S4	136.96	11	11	43.7	11	11	S4	215.93	10	9	39.3	11	11
Q92QG5	RL22_RHIME	14172.9	10.45	50S ribosomal protein L22 OS=Rhizobium meliloti GN=rplV PE=3 SV=1	E7 (E6)	237.41	5	5	32.6	8	10	E7 (E8)	203.22	5	5	32.6	7	13	S7 (S6)	188.76	4	4	25.6	6	11	S7	325.79	6	6	55	12	12
Q92QV7	Q92QV7_RHIME	43028.4	5.57	Probable ribonuclease D OS=Rhizobium meliloti GN=rnd PE=4 SV=1	E3	232.89	6	6	17.5	8	8	E4	39.26	3	3	9.7	3	3	S3	145.53	4	4	12.3	4	4	S4	61	2	2	7.6	2	2
Q92QG0	RL14_RHIME	13455.5	10.47	50S ribosomal protein L14 OS=Rhizobium meliloti GN=rplN PE=3 SV=1	E7	231.67	9	8	57.4	10	10	E8 (E9)	121.4	6	5	44.3	7	8	S7 (S6)	259.61	8	8	59	9	14	S7 (S9, S8)	477.69	11	9	59.8	19	22
Q92QJ4	Q92QJ4_RHIME	102402	5.07	Probable ribonuclease E OS=Rhizobium meliloti GN=rne PE=4 SV=1	E4	230.07	6	5	6.6	8	8	E5 (E1, E4)	458.51	7	6	8.9	14	37	S4 (S6, S1, S5)	338.62	9	9	13.3	14	19	S4 (S1)	459.82	11	10	13.4	19	29
Q92L43	RS16_RHIME	13726.2	10.1	30S ribosomal protein S16 OS=Rhizobium meliloti GN=rpsP PE=3 SV=1	E7	227.08	9	9	56.5	13	13	E8	95.72	6	6	56.5	8	8	S7 (S6)	189.63	9	9	56.5	12	15	S7	251.4	8	8	56.5	10	10
Q92L73	ASSY_RHIME	45003.4	5.94	Argininosuccinate synthase OS=Rhizobium meliloti GN=argG PE=3 SV=1	E3	216.3	7	7	14.6	8	8	E3	88.36	4	4	6.9	4	4	S3	366.52	9	9	19.5	13	13	S3	209.51	8	8	15.8	10	10
Q92SP0	Q92SP0_RHIME	34930.5	9.6	Probable NADH-ubiquinone oxidoreductase OS=Rhizobium meliloti GN=R00330 PE=4 SV=1	E4	212.82	4	4	15.3	6	6	E4 (E5)	276.57	9	9	43.9	10	11	S4	472.66	8	8	43.6	12	12	S4	417.14	11	11	54.9	16	16
Q92QI0	RL1_RHIME	24191.9	9.65	50S ribosomal protein L1 OS=Rhizobium meliloti GN=rplA PE=3 SV=1	E4	212.33	10	10	43.1	11	11	E5	327.75	10	10	45.3	14	14	S4	262.77	12	12	53.4	14	14	S4 (S5, S7)	491.25	13	13	57.8	17	33
Q92L45	Q92L45_RHIME	53876.3	9.58	Probable signal recognition particle protein (Fifty-four homolog) OS=Rhizobium meliloti GN=ffh PE=4 SV=1	E3 (E2)	212.06	8	8	17.9	9	12	E3	212.98	6	6	14.4	6	6	S2 (S3)	279.8	10	10	25.7	10	13	S3	162.12	7	7	15	7	7
Q92ZC8	Q92ZC8_RHIME	52516.3	6.53	Outer membrane protein OS=Rhizobium meliloti GN=RA0562 PE=4 SV=1	E3	206.76	15	15	27.9	19	19	E3	444.95	15	14	34.4	19	19	S3	287.5	13	13	29.1	15	15	S3	198.18	4	4	13.1	5	5
Q92Q74	Q92Q74_RHIME	29475.1	6.72	Probable general L-amino acid transport ATP-binding ABC transporter OS=Rhizobium meliloti GN=aapP PE=3 SV=1	E4	199.9	7	6	24.4	8	8	E5	171.39	8	8	34.5	9	9	S4	137.59	8	8	31.8	9	9	S5 (S4)	150.67	6	6	26	6	10
Q92LK5	ATPD_RHIME	19870	9.22	ATP synthase subunit delta OS=Rhizobium meliloti GN=atpH PE=3 SV=2	E7 (E6)	198.87	6	6	33.5	8	14	E7	120.04	3	3	18.6	3	3	S6 (S7)	163.56	5	5	26.1	6	8	S7 (S6)	144.5	5	5	35.1	5	6
Q92MF1	Q92MF1_RHIME	36926.9	5.61	Probable Aerobic cobaltochelatase CobS subunit OS=Rhizobium meliloti GN=R02672 PE=4 SV=1	E4	195.58	12	11	27.8	16	16	E4	368.87	13	13	40.8	16	16	S4	455.63	17	17	51.4	23	23	S4	387.3	19	18	52.3	26	26
Q92QF5	RL6_RHIME	19410.4	9.7	50S ribosomal protein L6 OS=Rhizobium meliloti GN=rplF PE=3 SV=1	E6	192.71	4	4	29.4	6	6	E6 (E7)	174.36	5	5	33.9	6	11	S6	148.45	3	3	23.2	4	4	S6	249.51	8	7	42.9	11	11
Q92T07	DNAJ_RHIME	41882.6	7.99	Chaperone protein dnaJ OS=Rhizobium meliloti GN=dnaJ PE=3 SV=1	E4	189.47	7	7	21.1	7	7	E4	40.69	3	3	10.6	3	3	S4	179.69	6	6	18.2	6	6	S4	170.84	10	10	32.5	10	10
Q92QF8	RL5_RHIME	20978.9	9.57	50S ribosomal protein L5 OS=Rhizobium meliloti GN=rplE PE=3 SV=1	E6	188.05	7	6	37.8	7	7	E7	195.52	6	5	26.5	7	7	S6	242.55	9	8	42.2	9	9	S6	365.23	10	8	50.3	13	13
Q92R48	Q92R48_RHIME	28198.1	5.03	Signal peptidase I OS=Rhizobium meliloti GN=lepB PE=3 SV=1	E4	187.51	4	4	20.2	7	7	E4	93.49	4	4	17.8	5	5	S4	235.18	7	7	34	10	10	S4	202.51	6	6	28.3	7	7
Q92L76	LEUC_RHIME	51361.9	5.58	3-isopropylmalate dehydratase large subunit OS=Rhizobium meliloti GN=leuC PE=3 SV=1	E3	182.14	5	5	11.5	6	6	E3	57.86	2	2	5.8	2	2	S3	174.54	7	7	17.9	8	8	S3	39.56	2	2	5.8	2	2
Q92PK5	SYY_RHIME	45918.3	5.64	Tyrosyl-tRNA synthetase OS=Rhizobium meliloti GN=tyrS PE=3 SV=1	E3	179.82	8	8	19.7	8	8	E3 (E4)	239.66	9	9	20.9	10	11	S3	276.87	10	10	27.3	12	12	S3 (S4)	428.47	9	9	27.3	12	15
P66488	RS19_RHIME	10437.5	10.17	30S ribosomal protein S19 OS=Rhizobium meliloti GN=rpsS PE=3 SV=1	E8 (E7)	178.33	7	6	66.3	14	23	E9 (E8)	158.01	6	6	66.3	9	14	S7 (S8)	209.8	7	6	66.3	12	23	S8 (S7)	243.69	8	7	67.4	16	25
Q9R9N4	ODPB_RHIME	48895	4.69	Pyruvate dehydrogenase E1 component subunit beta OS=Rhizobium meliloti GN=pdhB PE=3 SV=2	E2	176.18	4	4	14.6	5	5	E3	107.69	3	3	13	3	3	S2	125.08	3	3	10.4	3	3	S3	59.01	2	2	10	2	2
Q92QN7	Q92QN7_RHIME	60406.4	5.24	Putative uncharacterized protein OS=Rhizobium meliloti GN=R01281 PE=4 SV=2	E2	174.9	7	7	15	7	7	E3	169.37	7	7	14.6	7	7	S2	150.42	8	8	16.8	8	8	S2	96.72	3	3	8.3	4	4
Q92NM0	MURC_RHIME	51049.5	6.48	UDP-N-acetylmuramate--L-alanine ligase OS=Rhizobium meliloti GN=murC PE=3 SV=1	E3	173.25	6	6	13	7	7	E3	325.3	12	12	38.6	12	12	S3 (S2)	245.25	6	6	14	7	8	S3	215.78	8	8	25.5	8	8
Q92RV6	Q92RV6_RHIME	30597.2	9.17	Putative amino acid or peptide ABC transporter, ATP-binding component OS=Rhizobium meliloti GN=dppF1 PE=3 SV=1	E4	172.21	6	6	23.3	7	7	E5	313.85	11	11	42.5	13	13	S4 (S5)	255.59	9	9	33.8	12	18	S5 (S4)	318.37	12	12	46.5	13	19
Q926A5	RL17_RHIME	15482.3	10.45	50S ribosomal protein L17 OS=Rhizobium meliloti GN=rplQ PE=3 SV=1	E7 (E6)	172.16	8	8	59.6	10	15	E7 (E8)	80.76	5	5	34.8	7	15	S6 (S7)	250.36	9	9	60.3	12	23	S7 (S6)	314.19	11	10	63.8	15	19
Q92L26	Q92L26_RHIME	101083	5.78	ATP-dependent RNA helicase OS=Rhizobium meliloti GN=R03260 PE=4 SV=1	E2	166.83	8	8	9	8	8	E2	195.24	5	5	7.7	6	6	S2	161.35	9	8	8.5	11	11	S2	151.14	3	3	4.1	3	3
Q92PK7	Q92PK7_RHIME	25166.7	7.01	Putative uncharacterized protein OS=Rhizobium meliloti GN=R01737 PE=4 SV=1	E5	164.28	7	7	35.6	8	8	E5	299.26	7	7	32.9	11	11	S5	240.5	9	9	38.2	10	10	S5	487.74	14	12	61.8	23	23
P56892	CYSD_RHIME	36463.7	5.92	Sulfate adenylyltransferase subunit 2 OS=Rhizobium meliloti GN=cysD PE=3 SV=1	E4	162.35	6	6	18.3	6	6	E4	215.94	8	8	30.3	8	8	S4	135.33	7	7	25.2	8	8	S4	322.69	10	10	46.1	12	12
Q92Q62	Q92Q62_RHIME	91850.9	7.63	Probable ATP-dependent CLP protease ATP-binding subunit OS=Rhizobium meliloti GN=clpA PE=3 SV=1	E1 (E2)	162.29	5	5	10	8	12	E2	261.39	11	11	15.4	13	13	S2 (S1)	422.31	24	24	28.6	26	35	S2	316.61	14	14	20.4	16	16
Q925W7	RS11_RHIME	14057.2	10.72	30S ribosomal protein S11 OS=Rhizobium meliloti GN=rpsK PE=3 SV=1	E7	161.59	4	3	31.8	5	5	E7 (E8)	126.94	2	2	21.7	2	3	S7 (S6)	170.58	4	3	31.8	4	7	S7	188.24	4	3	48.1	5	5
Q92LZ7	Q92LZ7_RHIME	39667.6	5.63	NAD(P) transhydrogenase subunit alpha part 1 OS=Rhizobium meliloti GN=pntAa PE=4 SV=1	E3	160.78	9	9	22.3	9	9	E4	255.34	12	12	34	13	13	S3	329.85	15	14	37.7	17	17	S3 (S4, S5)	118.44	10	10	26.4	10	23
Q925X7	RS13_RHIME	13870.6	10.92	30S ribosomal protein S13 OS=Rhizobium meliloti GN=rpsM PE=3 SV=1	E7	160.46	10	10	68.9	11	11	E8	168.72	6	6	50	7	7	S7	138.99	11	11	69.7	11	11	S7	138.27	6	6	44.3	7	7
Q92KT0	Q92KT0_RHIME	36628.8	6.38	Probable ribosomal RNA small subunit methyltransferase C OS=Rhizobium meliloti GN=rsmC PE=4 SV=1	E4	159.78	8	8	23.7	8	8	E4	99.7	8	7	30.2	9	9	S4	378.13	10	10	34	12	12	S4	204.33	8	8	28.7	8	8
Q92QG1	RS17_RHIME	9042.88	10.08	30S ribosomal protein S17 OS=Rhizobium meliloti GN=rpsQ PE=3 SV=1	E7 (E8)	157.27	6	6	59	10	20	E8 (E9)	112.84	3	3	28.2	6	12	S7 (S8)	152.12	6	6	59	8	16	S8 (S7)	126.28	6	6	59	11	18
Q92SG0	ARGB_RHIME	31308.6	5.59	Acetylglutamate kinase OS=Rhizobium meliloti GN=argB PE=3 SV=1	E4 (E5)	156.42	9	9	26.1	9	12	E5	204.69	10	10	29.2	12	12	S4 (S5)	244.16	13	13	45.4	15	30	S5 (S4)	505.62	16	16	67.8	21	22
Q92S27	MURA_RHIME	45576.8	6.58	UDP-N-acetylglucosamine 1-carboxyvinyltransferase OS=Rhizobium meliloti GN=murA PE=3 SV=1	E3	153.19	6	6	17.2	6	6	E4	81.46	5	5	13.5	5	5	S3	281.11	8	8	24.2	9	9	S3	85.86	6	6	19.3	6	6
Q92QF1	RL15_RHIME	16203	10.41	50S ribosomal protein L15 OS=Rhizobium meliloti GN=rplO PE=3 SV=1	E6 (E7)	152.95	6	6	41.7	7	11	E7	167.93	5	5	33.3	8	8	S6 (S7, S8)	207.15	5	5	41.7	6	10	S7 (S6, S8)	255.69	9	9	52.6	12	18
Q92QZ9	RL9_RHIME	20935.8	4.9	50S ribosomal protein L9 OS=Rhizobium meliloti GN=rplI PE=3 SV=1	E5 (E6)	145.34	6	5	24.1	7	11	E6	257.11	7	7	37.2	8	8	S5 (S6)	264.22	8	6	34	9	12	S6 (S5)	368.53	9	9	44.5	12	18
Q92LB7	RL27_RHIME	9484.04	10.59	50S ribosomal protein L27 OS=Rhizobium meliloti GN=rpmA PE=3 SV=1	E7 (E8)	144.68	3	3	44.9	4	8	E8 (E9)	149.4	4	4	53.9	4	6	S8 (S7)	70.04	2	2	28.1	3	5	S8 (S7)	174.93	3	3	44.9	5	10
Q92JZ8	Q92JZ8_RHIME	23340.1	5.38	Putative uncharacterized protein OS=Rhizobium meliloti GN=R02609 PE=4 SV=2	E4	141.75	6	5	31.3	6	6	E4	213.17	5	4	28.5	6	6	S3	96.43	5	5	33.2	5	5	S4 (S3)	132.44	5	5	25.2	5	8
P25885	Y382_RHIME	29654.8	9.66	Uncharacterized ABC transporter ATP-binding protein R00382 OS=Rhizobium meliloti GN=R00382 PE=3 SV=1	E4	140.96	8	8	27.4	10	10	E5	224.36	10	10	39.6	10	10	S4	258.04	10	10	34.1	14	14	S4	141.24	6	6	30.7	6	6
Q59747	GLNA1_RHIME	52373.8	5.32	Glutamine synthetase 1 OS=Rhizobium meliloti GN=glnA PE=3 SV=2	E3	137.39	8	8	17.9	9	9	E3	90.58	7	7	16.2	7	7	S3	174.51	10	10	27.3	11	11	S3	80.22	6	6	15.8	7	7
Q92NR5	Q92NR5_RHIME	65203.6	5.49	Acetolactate synthase OS=Rhizobium meliloti GN=ilvI PE=3 SV=1	E2	137.18	10	10	20.8	10	10	E2	280.95	7	6	13.7	11	11	S2	151.09	10	10	19.3	14	14	S2 (S3)	211.55	9	8	17.6	13	14
Q92MI9	SECA_RHIME	101708	5.17	Protein translocase subunit secA OS=Rhizobium meliloti GN=secA PE=3 SV=1	E1	135.13	6	6	6.3	7	7	E2 (E1)	87.75	6	6	9.4	6	9	S1 (S2)	211.13	10	10	14.4	12	18	S2 (S1)	514.53	22	22	29.6	25	30
Q92QG7	RL2_RHIME	30435.2	11	50S ribosomal protein L2 OS=Rhizobium meliloti GN=rplB PE=3 SV=1	E4	135.08	10	9	27.3	12	12	E4	304.02	14	12	46.4	21	21	S4	147.32	10	10	35.6	12	12	S4	270.33	13	12	46.8	17	17
Q92SU3	LEPA_RHIME	67451.9	5.57	GTP-binding protein lepA OS=Rhizobium meliloti GN=lepA PE=3 SV=1	E2	133.96	10	10	16.8	13	13	E2	376.33	11	11	27	12	12	S2	297.13	14	14	24.5	17	17	S2	306.12	11	11	27.1	13	13
Q92QF7	RS14_RHIME	11604.6	11.61	30S ribosomal protein S14 OS=Rhizobium meliloti GN=rpsN PE=3 SV=1	E7 (E8)	133.89	7	6	46.5	9	15	E8	22.96	2	2	16.8	2	2	S7 (S8)	166	6	5	42.6	8	10	S7	48.81	4	4	36.6	5	5
Q92M28	ILVD_RHIME	66054.2	5.68	Dihydroxy-acid dehydratase OS=Rhizobium meliloti GN=ilvD PE=3 SV=1	E2	132.12	11	11	18.8	13	13	E3	45.87	5	5	9.6	5	5	S2	84.11	7	7	10.8	7	7	S2	56.86	5	5	11.8	5	5
Q92NQ8	Q92NQ8_RHIME	39478	5.13	Putative membrane bound protease OS=Rhizobium meliloti GN=hflK PE=4 SV=1	E3	129.93	4	4	11	5	5	E4	92.78	3	3	11.3	3	3	S3 (S6)	152.33	6	6	20.4	6	8	S4	18.47	2	2	5.2	2	2
P56898	SSB_RHIME	19008.3	5.54	Single-stranded DNA-binding protein OS=Rhizobium meliloti GN=ssb PE=3 SV=1	E6	126.34	6	6	37.9	8	8	E6 (E7)	195.86	7	7	44.8	9	15	S6	121.86	7	7	37.9	8	8	S6	540.21	11	11	73.6	20	20
Q92QR5	RS9_RHIME	16746.1	10.74	30S ribosomal protein S9 OS=Rhizobium meliloti GN=rpsI PE=3 SV=1	E6 (E7)	125.54	7	7	32.3	8	16	E8 (E7)	118.7	4	4	38.1	5	13	S7 (S6)	137.18	7	7	32.3	9	19	S7 (S6)	280.66	6	6	42.6	11	19
Q92SG6	Q92SG6_RHIME	69320.1	9.39	Putative ATP-dependent RNA helicase OS=Rhizobium meliloti GN=deaD PE=3 SV=1	E2	123.39	7	7	11.4	8	8	E2	112.32	6	6	11.4	6	6	S2	624.54	27	27	46.3	35	35	S2	182.82	9	9	15.4	11	11
Q92QH4	RS12_RHIME	14077.9	11.58	30S ribosomal protein S12 OS=Rhizobium meliloti GN=rpsL PE=3 SV=1	E7 (E6)	123.36	8	8	39	8	16	E7 (E8)	171.22	6	6	34.1	9	15	S6 (S7)	180.69	8	8	39	11	18	S7	165.84	8	8	60.2	11	11
Q92QF4	RL18_RHIME	12887	10.73	50S ribosomal protein L18 OS=Rhizobium meliloti GN=rplR PE=3 SV=1	E8 (E7)	122.38	3	3	26.7	3	6	E8	87.9	3	3	21.7	3	3	S8 (S7)	130.7	3	3	26.7	3	4	S8 (S7)	70.69	5	5	32.5	5	8
Q92ST1	RL20_RHIME	15028.2	10.78	50S ribosomal protein L20 OS=Rhizobium meliloti GN=rplT PE=3 SV=1	E7 (E6)	111.06	6	5	40.3	6	8	E7 (E8)	103.75	5	5	41	5	9	S7 (S6)	130.64	8	7	40.3	8	16	S7 (S6)	188.67	10	9	55.2	11	16
P56893	CYSN_RHIME	53950.2	5.69	Sulfate adenylyltransferase subunit 1 OS=Rhizobium meliloti GN=cysN PE=3 SV=1	E2	110.66	8	8	14.9	8	8	E3	290.41	17	17	38.2	17	17	S2	119.17	8	8	14.3	8	8	S3	446.11	11	11	25.7	13	13
Q92NQ9	Q92NQ9_RHIME	35129.9	5.16	Putative hydrolase serine protease transmembrane protein OS=Rhizobium meliloti GN=hflC PE=4 SV=1	E4	108.72	6	6	16.8	7	7	E4	39.01	3	3	8.1	3	3	S4	281.27	12	12	42.3	12	12	S4	186	8	8	25.8	8	8
Q92PC1	Q92PC1_RHIME	51241.8	6.22	Probable phospho-2-dehydro-3-deoxyheptonate aldolase OS=Rhizobium meliloti GN=aroF PE=4 SV=1	E3	108.41	9	9	19.9	10	10	E3	202.01	11	11	33.9	12	12	S3	315.24	10	10	25.2	13	13	S3	280.51	15	15	39.8	21	21
Q92PL9	Q92PL9_RHIME	46854.2	5.58	Homoserine dehydrogenase OS=Rhizobium meliloti GN=thrA PE=3 SV=1	E3	104.09	5	5	11.6	6	6	E3	119.46	5	5	14.3	5	5	S3	223.78	7	7	18.9	8	8	S3	146.93	7	7	18.4	8	8
Q92PL0	Q92PL0_RHIME	27610.4	5.05	Putative ABC transporter ATP-binding protein OS=Rhizobium meliloti GN=R01734 PE=3 SV=1	E4	104.07	4	4	17.5	4	4	E4 (E5)	99.17	4	4	16.7	5	8	S4	276.34	10	10	43.4	13	13	S4	274.41	9	9	45.4	10	10
P58380	FABI1_RHIME	29186.9	5.71	Enoyl-[acyl-carrier-protein] reductase [NADH] 1 OS=Rhizobium meliloti GN=fabI1 PE=3 SV=1	E4	103.98	8	8	21.3	9	9	E5	186.53	7	7	27.2	7	7	S4	201.9	10	10	40.4	12	12	S4 (S5)	207.02	10	9	45.6	11	14
Q92KL9	Q92KL9_RHIME	25341.2	10.11	Putative uncharacterized protein OS=Rhizobium meliloti GN=R00780 PE=4 SV=1	E6	100.5	3	3	21.6	4	4	E7	90.95	3	3	19	3	3	S6	164.35	6	6	30.7	9	9	S6	152.73	5	5	26.4	6	6
Q92QH9	RL10_RHIME	18145.6	9.4	50S ribosomal protein L10 OS=Rhizobium meliloti GN=rplJ PE=3 SV=1	E6 (E7)	88.59	4	4	25.6	4	6	E7	154.04	5	5	34.9	5	5	S6 (S7)	103.49	4	4	25.6	4	6	S7 (S6)	377.2	8	8	61.6	10	14
Q92LB8	RL21_RHIME	13079.2	10.16	50S ribosomal protein L21 OS=Rhizobium meliloti GN=rplU PE=3 SV=1	E6 (E7)	87.64	4	4	29.3	4	8	E7	81.42	5	5	34.1	6	6	S6 (S7)	119.31	5	5	34.1	5	9	S7 (S6)	123.8	4	4	29.3	7	9
Q92RF5	Q92RF5_RHIME	51248.5	9.07	Probable threonine synthase OS=Rhizobium meliloti GN=thrC1 PE=4 SV=1	E3	85.78	4	4	8.6	4	4	E3	109.66	4	4	14.2	4	4	S3	151.32	3	3	11.6	3	3	S3	40.26	3	3	10.3	3	3
Q92QA0	PYRG_RHIME	60051.9	5.83	CTP synthase OS=Rhizobium meliloti GN=pyrG PE=3 SV=1	E2	84.39	6	6	12	6	6	E2	41.09	3	3	10.1	3	3	S2	158.35	9	9	17.9	11	11	S2	100.72	3	3	7.9	4	4
Q92P53	Q92P53_RHIME	42285.9	5.48	Probable 3-oxoacyl-ACP synthase II OS=Rhizobium meliloti GN=fabF2 PE=4 SV=1	E3	84.36	2	2	5.8	2	2	E3	68.07	2	2	10.8	2	2	S3	110.89	3	3	15	3	3	S3	83.63	2	2	11.8	2	2
A6U5H5	Y045_SINMW	15199.9	9.3	Uncharacterized HTH-type transcriptional regulator Smed_0045 OS=Sinorhizobium medicae (strain WSM419) GN=Smed_0045 PE=4 SV=1	E7	83.92	3	3	23	3	3	E8 (E7)	80.58	1	1	9.4	3	4	S7	53.84	2	2	19.4	2	2	S7	209.53	6	6	30.9	10	10
Q92PI3	PUR7_RHIME	29103.2	5.74	Phosphoribosylaminoimidazole-succinocarboxamide synthase OS=Rhizobium meliloti GN=purC PE=3 SV=1	E4	78.33	5	5	18.5	5	5	E5	387.61	14	14	53.5	16	16	S4 (S5)	286.33	9	9	39	11	14	S5 (S4)	188.16	11	11	44.1	12	14
Q92S99	OTC_RHIME	33642.8	6.09	Ornithine carbamoyltransferase OS=Rhizobium meliloti GN=argF PE=3 SV=1	E4	68.36	2	2	6.6	2	2	E4	39.37	2	2	6.3	3	3	S4	107.04	4	4	18.2	4	4	S4	153.89	5	5	24.1	5	5
Q92QZ8	RS18_RHIME	9502.3	11.53	30S ribosomal protein S18 OS=Rhizobium meliloti GN=rpsR PE=3 SV=1	E8 (E7)	64.8	4	4	42.7	5	11	E8	40.94	2	2	25.6	3	3	S7 (S8)	82.83	4	4	37.8	4	8	S7 (S8)	48.82	3	3	36.6	3	6
Q926B9	Q926B9_RHIME	47017.6	5.06	Putative carboxy-terminal processing protease signal peptide protein OS=Rhizobium meliloti GN=ctpA PE=3 SV=1	E2 (E3)	62.96	4	4	9.1	4	7	E3	177.12	11	11	32	11	11	S2 (S3)	172.99	12	12	27.3	12	14	S3	142.8	3	3	9.3	4	4
Q92L71	Q92L71_RHIME	28292	6.99	Putative ATP-binding ABC transporter OS=Rhizobium meliloti GN=R03211 PE=3 SV=1	E4	62.8	4	4	15.2	4	4	E5	81.89	5	5	22	6	6	S4	86.86	5	5	23.1	5	5	S5	68.34	5	5	21.6	5	5
O87320	AATC_RHIME	44662.1	7.77	Putative aminotransferase aatC OS=Rhizobium meliloti GN=aatC PE=3 SV=2	E3	62.72	3	3	8.4	3	3	E3	120.33	5	5	14.1	5	5	S3	138.84	4	4	14.6	4	4	S3	238.72	7	7	21.2	7	7
Q92QG3	RL16_RHIME	15559.5	10.85	50S ribosomal protein L16 OS=Rhizobium meliloti GN=rplP PE=3 SV=1	E7 (E6)	61.73	3	3	20.4	3	4	E7 (E8)	141.41	3	3	26.3	3	5	S6 (S7)	66.48	2	2	16.1	2	3	S7 (S6)	237.8	5	3	26.3	6	8
Q92KY1	Q92KY1_RHIME	28933.7	9.25	Membrane-bound lytic murein transglycosylase OS=Rhizobium meliloti GN=R03317 PE=4 SV=1	E5	60.32	3	3	14.3	3	3	E5	45.08	3	3	10.6	3	3	S5	82.96	4	4	17.2	4	4	S5	259.96	7	7	38.1	9	9
Q92NA5	Q92NA5_RHIME	13297	11.27	Hypothetical signal peptide protein OS=Rhizobium meliloti GN=R02308 PE=4 SV=1	E8	60.24	3	3	21.2	3	3	E8 (E9)	51.95	2	2	13.6	3	5	S7 (S8)	42.5	2	2	13.6	2	4	S8	33.91	2	2	13.6	2	2
Q92RX3	Q92RX3_RHIME	41828.8	8.42	Probable putrescine transport ATP-binding protein OS=Rhizobium meliloti GN=potG PE=3 SV=1	E3	59.41	3	3	5.5	3	3	E3	114.73	3	3	8.7	3	3	S3	88.47	3	3	8.1	4	4	S3	94.29	4	4	8.9	4	4
Q92MD8	Q92MD8_RHIME	41643.3	5.71	Putative uncharacterized protein OS=Rhizobium meliloti GN=R02688 PE=4 SV=1	E3	56.29	2	2	5.8	2	2	E3	66.1	2	2	5.8	2	2	S3	81.77	2	2	5.8	2	2	S3	61.62	2	2	5.8	2	2
P58381	FABI2_RHIME	28767.6	5.98	Enoyl-[acyl-carrier-protein] reductase [NADH] 2 OS=Rhizobium meliloti GN=fabI2 PE=3 SV=1	E4	55.35	3	3	10.1	3	3	E5	71.11	2	2	7.1	2	2	S4	77.51	4	4	20.1	4	4	S4 (S5)	131.47	3	3	14.6	4	8
Q92KF0	Q92KF0_RHIME	15262.5	9.91	Putative uncharacterized protein OS=Rhizobium meliloti GN=R01316 PE=4 SV=2	E7	55.06	3	3	21.8	3	3	E7 (E8)	54.87	3	3	20.3	3	4	S6 (S7)	84.06	4	4	27.1	5	9	S7	62.12	4	4	25.6	5	5
Q92SG7	Q92SG7_RHIME	33366.3	8.73	Putative transcriptional regulator OS=Rhizobium meliloti GN=R00429 PE=4 SV=1	E4	52.58	2	2	6.4	2	2	E4	34.85	2	2	7.4	2	2	S4	429.4	11	11	46.6	14	14	S4	302.15	12	12	52.7	14	14
O33684	Y4336_RHIME	21583.1	9.65	Uncharacterized protein RA0936 OS=Rhizobium meliloti GN=RA0936 PE=4 SV=2	E4	51.44	3	3	15.2	4	4	E4	133.88	2	2	13.2	2	2	S4	75.57	2	2	12.7	3	3	S4	122.8	4	4	26.4	4	4
Q92M15	Q92M15_RHIME	92323.2	5.87	Phosphorylase OS=Rhizobium meliloti GN=glgP PE=3 SV=1	E2	43.59	4	4	4.6	4	4	E2	224.09	6	6	9.3	7	7	S2	138.44	7	7	8	8	8	S2	262.84	7	7	11.2	8	8
Q92SW0	PNP_RHIME	77650.1	5.16	Polyribonucleotide nucleotidyltransferase OS=Rhizobium meliloti GN=pnp PE=3 SV=1	E2	41.31	2	2	4.3	2	2	E2	112.67	6	6	11.9	6	6	S2	20.32	2	2	3.5	2	2	S2	304.04	13	13	25.7	15	15
Proteins significantly present in stationary phase only
Q92QK4	Q92QK4_RHIME	18867.5	6.24	Putative uncharacterized protein OS=Rhizobium meliloti GN=R01315 PE=4 SV=1	#N/A	#N/A	#N/A	#N/A	#N/A	#N/A	#N/A	E7	189.76	6	6	30.9	9	9	S6 (S7)	349.28	11	10	67.9	15	23	S7 (S6)	327.39	11	11	79.4	14	17
Q92ME2	ACCA_RHIME	34715.9	6.04	Acetyl-coenzyme A carboxylase carboxyl transferase subunit alpha OS=Rhizobium meliloti GN=accA PE=3 SV=1	E4	368.96	14	14	46.1	17	17	#N/A	#N/A	#N/A	#N/A	#N/A	#N/A	#N/A	S4	308.79	11	11	44.5	13	13	S4	136.96	7	7	31.9	8	8
Q92N68	RL25_RHIME	22147.4	5.1	50S ribosomal protein L25 OS=Rhizobium meliloti GN=rplY PE=3 SV=1	#N/A	#N/A	#N/A	#N/A	#N/A	#N/A	#N/A	#N/A	#N/A	#N/A	#N/A	#N/A	#N/A	#N/A	S5	295.39	9	9	50	11	11	S5	183.43	7	7	38.7	8	8
Q92MK3	Q92MK3_RHIME	45322.4	5.42	Aspartokinase OS=Rhizobium meliloti GN=lysC PE=3 SV=1	#N/A	#N/A	#N/A	#N/A	#N/A	#N/A	#N/A	E3	357.32	9	9	24.1	10	10	S3	289.39	10	10	27.4	10	10	S3	423.34	13	13	33	13	13
Q92N11	Q92N11_RHIME	20998.5	5.76	RNA polymerase sigma factor OS=Rhizobium meliloti GN=rpoE2 PE=3 SV=1	#N/A	#N/A	#N/A	#N/A	#N/A	#N/A	#N/A	#N/A	#N/A	#N/A	#N/A	#N/A	#N/A	#N/A	S6	284.07	12	10	66.3	15	15	S6	272.02	12	11	64.7	15	15
Q92MJ1	ARGJ_RHIME	43146.9	4.99	Arginine biosynthesis bifunctional protein argJ OS=Rhizobium meliloti GN=argJ PE=3 SV=2	#N/A	#N/A	#N/A	#N/A	#N/A	#N/A	#N/A	E6	222.61	8	8	23	9	9	S6 (S5)	265.95	11	10	21.3	13	15	S6 (S5, S7)	574.71	19	15	41.2	27	46
Q92QG8	RL23_RHIME	10437.8	9.93	50S ribosomal protein L23 OS=Rhizobium meliloti GN=rplW PE=3 SV=1	E8 (E7)	282.76	6	6	75.3	8	15	#N/A	#N/A	#N/A	#N/A	#N/A	#N/A	#N/A	S7 (S8)	253.87	5	5	67	5	10	S7 (S8)	156.83	4	4	49.5	4	6
Q9LA67	Q9LA67_RHIME	32060.6	7	RNA polymerase sigma factor OS=Rhizobium meliloti GN=rpoH2 PE=3 SV=1	#N/A	#N/A	#N/A	#N/A	#N/A	#N/A	#N/A	#N/A	#N/A	#N/A	#N/A	#N/A	#N/A	#N/A	S4	246.99	7	7	35.8	9	9	S4	66.1	3	3	14.6	3	3
P17265	RP5M_RHIME	21275.5	5.62	Probable sigma(54) modulation protein OS=Rhizobium meliloti GN=R00380 PE=3 SV=2	E5	145.26	4	4	24.2	4	4	#N/A	#N/A	#N/A	#N/A	#N/A	#N/A	#N/A	S5	239.82	6	5	32.1	9	9	S5	165.69	4	3	17.9	4	4
Q92MF4	RL28_RHIME	10683.7	10.9	50S ribosomal protein L28 OS=Rhizobium meliloti GN=rpmB PE=3 SV=1	E7 (E8)	218.19	4	4	44.8	5	10	#N/A	#N/A	#N/A	#N/A	#N/A	#N/A	#N/A	S7 (S8)	222.39	5	4	44.8	7	9	S7 (S8)	237.9	5	4	44.8	6	9
Q92N62	APT_RHIME	19416.4	6.52	Adenine phosphoribosyltransferase OS=Rhizobium meliloti GN=apt PE=3 SV=1	#N/A	#N/A	#N/A	#N/A	#N/A	#N/A	#N/A	#N/A	#N/A	#N/A	#N/A	#N/A	#N/A	#N/A	S6	210.72	5	5	26.1	8	8	S6	107.31	2	2	21.7	2	2
Q92UU7	Q92UU7_RHIME	32679.5	4.9	Putative exported sulfurtransferase, Rhodanese protein OS=Rhizobium meliloti GN=thtR PE=4 SV=1	E4	70.93	1	1	4.3	1	1	E5	80.17	2	2	9.5	2	2	S4	207.63	5	5	24.6	5	5	S4	89.81	3	3	14.4	3	3
Q92MX3	Q92MX3_RHIME	32796.6	4.88	Probable high-affinity branched-chain amino acid transport ATP-binding ABC transporter OS=Rhizobium meliloti GN=livG PE=4 SV=1	E4	141.49	5	5	16.9	6	6	#N/A	#N/A	#N/A	#N/A	#N/A	#N/A	#N/A	S4	205.81	9	9	30.5	10	10	S4	148.34	5	4	17.3	6	6
Q92SN3	GSHB_RHIME	35352.1	5.68	Glutathione synthetase OS=Rhizobium meliloti GN=gshB PE=3 SV=1	E4	66.51	2	2	5.1	2	2	#N/A	#N/A	#N/A	#N/A	#N/A	#N/A	#N/A	S4	204.32	8	8	27.6	10	10	S4	156.15	7	7	23.2	8	8
Q92N73	KPRS_RHIME	33728.7	5.89	Ribose-phosphate pyrophosphokinase OS=Rhizobium meliloti GN=prs PE=3 SV=1	E4	55.94	1	1	4.5	1	1	#N/A	#N/A	#N/A	#N/A	#N/A	#N/A	#N/A	S4	191.56	3	3	12.6	5	5	S4	266.65	3	3	16.5	4	4
Q92PJ3	Q92PJ3_RHIME	49011.4	5.92	Putative adenylosuccinate lyase OS=Rhizobium meliloti GN=purB PE=4 SV=1	E3	227.11	8	8	22.1	8	8	#N/A	#N/A	#N/A	#N/A	#N/A	#N/A	#N/A	S3	176.8	6	6	14.3	7	7	S3	16.05	2	2	5.3	2	2
Q92P94	Q92P94_RHIME	33640.9	5.59	Putative ATP-binding ABC transporter OS=Rhizobium meliloti GN=R01889 PE=3 SV=1	#N/A	#N/A	#N/A	#N/A	#N/A	#N/A	#N/A	E5	51.96	2	2	7.8	2	2	S4	164.39	3	3	14	4	4	S4	67.49	3	3	10.4	3	3
Q92Q37	SYV_RHIME	107376	5.14	Valyl-tRNA synthetase OS=Rhizobium meliloti GN=valS PE=3 SV=1	E1	108.55	1	1	2	1	1	E2	87.53	4	4	6	5	5	S1	160.4	6	6	7.8	10	10	S2	266.64	7	7	8.9	9	9
Q92KR1	Q92KR1_RHIME	33533.2	5.93	Putative uncharacterized protein OS=Rhizobium meliloti GN=R00434 PE=4 SV=1	#N/A	#N/A	#N/A	#N/A	#N/A	#N/A	#N/A	#N/A	#N/A	#N/A	#N/A	#N/A	#N/A	#N/A	S4	159.24	6	6	26.1	7	7	S4	110.11	5	5	22.7	5	5
Q92MA5	PURA_RHIME	46531.3	5.48	Adenylosuccinate synthetase OS=Rhizobium meliloti GN=purA PE=3 SV=1	#N/A	#N/A	#N/A	#N/A	#N/A	#N/A	#N/A	E3	51.81	1	1	2.5	1	1	S3	150.36	10	10	25.2	11	11	S3	108.58	5	5	12	6	6
Q930S1	Q930S1_RHIME	20334.5	5.84	Putative uncharacterized protein OS=Rhizobium meliloti GN=RA0124 PE=4 SV=2	#N/A	#N/A	#N/A	#N/A	#N/A	#N/A	#N/A	#N/A	#N/A	#N/A	#N/A	#N/A	#N/A	#N/A	S6	136.88	5	5	25.1	6	6	S6	77.14	2	2	11.5	2	2
Q92QW2	PUR5_RHIME	36534.8	4.98	Phosphoribosylformylglycinamidine cyclo-ligase OS=Rhizobium meliloti GN=purM PE=3 SV=1	#N/A	#N/A	#N/A	#N/A	#N/A	#N/A	#N/A	E4	65.31	1	1	5.3	1	1	S4	134.07	5	5	16.9	6	6	S4	62.64	2	2	6.7	2	2
Q92JT0	Q92JT0_RHIME	17938.2	5.34	Putative uncharacterized protein OS=Rhizobium meliloti GN=R03163 PE=4 SV=1	#N/A	#N/A	#N/A	#N/A	#N/A	#N/A	#N/A	#N/A	#N/A	#N/A	#N/A	#N/A	#N/A	#N/A	S7	133.65	3	3	20.2	3	3	S7	134.74	3	3	22.7	3	3
Q92M48	Q92M48_RHIME	32557.9	5.45	Probable UTP--glucose-1-phosphate uridylyltransferase OS=Rhizobium meliloti GN=exoN2 PE=4 SV=1	E4	112.36	5	4	15.9	5	5	E5	60.78	1	1	5.1	1	1	S4	130.49	6	6	27.5	7	7	S4	86.36	4	4	16.6	4	4
Q92R53	Q92R53_RHIME	21887.3	5.19	Putative uncharacterized protein OS=Rhizobium meliloti GN=R01063 PE=4 SV=1	E5	124.79	3	3	20.3	4	4	#N/A	#N/A	#N/A	#N/A	#N/A	#N/A	#N/A	S5	124.52	4	4	25	5	5	S5	256.23	8	8	41.1	12	12
Q92TE3	Q92TE3_RHIME	22259.4	7.19	Putative NADH dehydrogenase/NAD OS=Rhizobium meliloti GN=R00013 PE=4 SV=1	E6	86.03	2	2	9.1	3	3	#N/A	#N/A	#N/A	#N/A	#N/A	#N/A	#N/A	S6	122.81	3	3	14.6	4	4	S6	58.69	2	2	9.1	2	2
Q92L21	HIS82_RHIME	37945.2	6.2	Histidinol-phosphate aminotransferase 2 OS=Rhizobium meliloti GN=hisC2 PE=3 SV=1	E4	168.07	8	8	27.4	9	9	#N/A	#N/A	#N/A	#N/A	#N/A	#N/A	#N/A	S4	120.89	6	6	23.6	7	7	S4	122.66	5	5	22.5	5	5
Q92TE4	Q92TE4_RHIME	88896.9	5.46	DNA gyrase subunit B OS=Rhizobium meliloti GN=gyrB PE=3 SV=1	#N/A	#N/A	#N/A	#N/A	#N/A	#N/A	#N/A	E2	256.58	9	8	12.7	10	10	S2	120.1	4	4	5.4	4	4	S2	251.34	12	12	20	14	14
Q92R60	Q92R60_RHIME	37385.5	3.87	Probable outer membrane protein OS=Rhizobium meliloti GN=R01052 PE=4 SV=1	#N/A	#N/A	#N/A	#N/A	#N/A	#N/A	#N/A	E4 (E5)	70.38	1	1	4.6	1	2	S5	116.41	4	4	11.9	4	4	S4	167.39	4	4	15.4	4	4
Q92MX4	Q92MX4_RHIME	26398.9	9.58	Probable high-affinity branched-chain amino acid transport ATP-binding ABC transporter OS=Rhizobium meliloti GN=livF PE=3 SV=1	E5	41.78	1	1	7.1	1	1	E5	138.21	2	2	12.4	3	3	S5	115.08	5	5	22.4	6	6	S5	258.42	8	8	36.9	10	10
Q92QP4	NUOI1_RHIME	19303.4	7.49	NADH-quinone oxidoreductase subunit I 1 OS=Rhizobium meliloti GN=nuoI1 PE=3 SV=1	#N/A	#N/A	#N/A	#N/A	#N/A	#N/A	#N/A	E7	31.3	5	5	20.1	5	5	S6	108.67	7	7	36	10	10	S6	26.22	3	3	14	3	3
P15189	SYE_RHIME	54607.1	6.37	Glutamyl-tRNA synthetase OS=Rhizobium meliloti GN=gltX PE=3 SV=2	E3	135.82	8	8	17.3	8	8	#N/A	#N/A	#N/A	#N/A	#N/A	#N/A	#N/A	S3	107.65	5	5	10.5	5	5	S3	85.58	2	2	5.4	2	2
Q92L13	Q92L13_RHIME	126745	5.53	Pyruvate carboxylase OS=Rhizobium meliloti GN=pyc PE=4 SV=1	#N/A	#N/A	#N/A	#N/A	#N/A	#N/A	#N/A	E1	45.76	1	1	1.1	1	1	S1	107.44	3	3	4	3	3	S1 (S2)	58	3	3	3.8	3	4
Q92MB0	Q92MB0_RHIME	23432.2	5.03	ChpT histidine phosphotransferase OS=Rhizobium meliloti GN=chpT PE=4 SV=1	E5	56.2	1	1	4.1	1	1	#N/A	#N/A	#N/A	#N/A	#N/A	#N/A	#N/A	S5	105.98	3	3	16.7	3	3	S5	111.03	5	4	27.6	5	5
Q92TC7	Q92TC7_RHIME	33659.6	8.71	Probable acetyl-coenzyme A carboxylase carboxyl transferase subunit beta protein OS=Rhizobium meliloti GN=accD PE=4 SV=1	E4	161.51	9	9	25.3	9	9	#N/A	#N/A	#N/A	#N/A	#N/A	#N/A	#N/A	S4	105.75	4	4	11.8	4	4	S4	89.69	3	3	11.8	3	3
Q9EYJ6	MDH_RHIME	33874.7	5.74	Malate dehydrogenase OS=Rhizobium meliloti GN=mdh PE=3 SV=1	E4	206.94	11	8	30.6	12	12	#N/A	#N/A	#N/A	#N/A	#N/A	#N/A	#N/A	S4	105.16	5	5	19.7	7	7	S4	27.65	2	2	6.9	2	2
Q92V36	Q92V36_RHIME	25630.4	5.66	2-deoxyglucose-6-phosphatase OS=Rhizobium meliloti GN=orf24 PE=4 SV=1	#N/A	#N/A	#N/A	#N/A	#N/A	#N/A	#N/A	#N/A	#N/A	#N/A	#N/A	#N/A	#N/A	#N/A	S5	104.86	3	3	14.6	3	3	S5	114.85	2	2	13.3	2	2
Q92MJ6	Q92MJ6_RHIME	32552	6.04	Putative uncharacterized protein OS=Rhizobium meliloti GN=R02620 PE=4 SV=1	#N/A	#N/A	#N/A	#N/A	#N/A	#N/A	#N/A	#N/A	#N/A	#N/A	#N/A	#N/A	#N/A	#N/A	S4	103.54	2	2	8.7	3	3	S4	55.58	2	2	8.4	3	3
Q92T01	Q92T01_RHIME	38250.2	8.73	Putative ATP-binding ABC transporter OS=Rhizobium meliloti GN=R00194 PE=3 SV=2	#N/A	#N/A	#N/A	#N/A	#N/A	#N/A	#N/A	#N/A	#N/A	#N/A	#N/A	#N/A	#N/A	#N/A	S4	102.31	3	3	8.5	3	3	S4	90.67	2	2	11.9	2	2
Q92M23	Q92M23_RHIME	20390.7	9.71	Putative RNA polymerase sigma-E factor (Sigma-24) protein OS=Rhizobium meliloti GN=rpoE4 PE=4 SV=1	#N/A	#N/A	#N/A	#N/A	#N/A	#N/A	#N/A	#N/A	#N/A	#N/A	#N/A	#N/A	#N/A	#N/A	S5	101.99	2	2	13.5	2	2	S5	76.16	2	2	13.5	2	2
Q92L65	Q92L65_RHIME	21916.3	5.97	Putative 2'-5' RNA ligase OS=Rhizobium meliloti GN=ligT PE=4 SV=1	#N/A	#N/A	#N/A	#N/A	#N/A	#N/A	#N/A	#N/A	#N/A	#N/A	#N/A	#N/A	#N/A	#N/A	S6	100.45	4	4	24.1	4	4	S6	78.2	6	6	35.9	6	6
Q9F9B0	Q9F9B0_RHIME	28433.1	9.67	FrcA OS=Rhizobium meliloti GN=frcA PE=4 SV=1	#N/A	#N/A	#N/A	#N/A	#N/A	#N/A	#N/A	#N/A	#N/A	#N/A	#N/A	#N/A	#N/A	#N/A	S4	99.42	6	6	30.4	8	8	S4 (S5)	60.39	4	4	16.9	5	9
Q92N57	Q92N57_RHIME	36092	5.18	ATPase OS=Rhizobium meliloti GN=R02365 PE=4 SV=1	#N/A	#N/A	#N/A	#N/A	#N/A	#N/A	#N/A	#N/A	#N/A	#N/A	#N/A	#N/A	#N/A	#N/A	S4	96.58	1	1	5	2	2	S4	113.36	1	1	5	2	2
Q92SA6	Q92SA6_RHIME	34881.6	6.22	Putative uncharacterized protein OS=Rhizobium meliloti GN=R00507 PE=1 SV=1	#N/A	#N/A	#N/A	#N/A	#N/A	#N/A	#N/A	#N/A	#N/A	#N/A	#N/A	#N/A	#N/A	#N/A	S4	92.13	3	3	12.3	3	3	S4	59.64	2	2	11	2	2
P26503	EXOB_RHIME	36318.3	5.5	UDP-glucose 4-epimerase OS=Rhizobium meliloti GN=exoB PE=3 SV=1	#N/A	#N/A	#N/A	#N/A	#N/A	#N/A	#N/A	#N/A	#N/A	#N/A	#N/A	#N/A	#N/A	#N/A	S4	92.12	2	2	6.1	2	2	S4	81.22	3	3	10.4	3	3
Q92T82	Q92T82_RHIME	26636.7	6.32	Putative HTH-type transcriptional regulator OS=Rhizobium meliloti GN=R00097 PE=4 SV=1	E4	66.67	3	3	11.1	3	3	#N/A	#N/A	#N/A	#N/A	#N/A	#N/A	#N/A	S5 (S4)	90.4	5	5	21.4	5	9	S5	43.94	4	4	13.2	4	4
Q92P37	Q92P37_RHIME	24204.3	6.56	Probable Cob(I)alamin adenosyltransferase OS=Rhizobium meliloti GN=cobO PE=4 SV=1	#N/A	#N/A	#N/A	#N/A	#N/A	#N/A	#N/A	#N/A	#N/A	#N/A	#N/A	#N/A	#N/A	#N/A	S5	87.34	8	8	40.7	9	9	S5	208.18	4	4	29.4	6	6
Q9X7L1	CLPP3_RHIME	21667.1	5.48	ATP-dependent Clp protease proteolytic subunit 3 OS=Rhizobium meliloti GN=clpP3 PE=3 SV=1	#N/A	#N/A	#N/A	#N/A	#N/A	#N/A	#N/A	E7 (E6)	122.95	3	3	24.6	3	4	S6	79.66	7	7	36.9	7	7	S6	115.91	6	6	36.9	6	6
Q92LJ9	Q92LJ9_RHIME	25611.4	5.52	Putative oxidoreductase OS=Rhizobium meliloti GN=R03049 PE=3 SV=1	#N/A	#N/A	#N/A	#N/A	#N/A	#N/A	#N/A	#N/A	#N/A	#N/A	#N/A	#N/A	#N/A	#N/A	S5	79.51	4	4	14.8	4	4	S5	153.71	5	5	34.8	5	5
Q92NK0	Q92NK0_RHIME	37372.8	5.91	Probable transcriptional regulator OS=Rhizobium meliloti GN=R02200 PE=4 SV=1	#N/A	#N/A	#N/A	#N/A	#N/A	#N/A	#N/A	E4	103.19	2	2	6.8	2	2	S4	78.45	2	2	7.6	2	2	S4	222.29	7	7	29.4	7	7
P56894	GREA_RHIME	17461.9	4.85	Transcription elongation factor greA OS=Rhizobium meliloti GN=greA PE=3 SV=1	#N/A	#N/A	#N/A	#N/A	#N/A	#N/A	#N/A	E7	54.72	2	2	15.2	2	2	S6	78.23	2	2	12	2	2	S6	100.54	4	4	29.7	4	4
Q92NR1	Q92NR1_RHIME	31010.4	4.87	Putative phosphoserine phosphatase OS=Rhizobium meliloti GN=serB PE=4 SV=1	#N/A	#N/A	#N/A	#N/A	#N/A	#N/A	#N/A	#N/A	#N/A	#N/A	#N/A	#N/A	#N/A	#N/A	S4	74.05	3	3	13.2	4	4	S4	242.08	4	4	25.8	6	6
Q92R65	Q92R65_RHIME	26549.5	6.34	Putative glutathione S-transferase OS=Rhizobium meliloti GN=gst7 PE=4 SV=1	#N/A	#N/A	#N/A	#N/A	#N/A	#N/A	#N/A	#N/A	#N/A	#N/A	#N/A	#N/A	#N/A	#N/A	S5	74.01	3	3	10.7	3	3	S5	30.21	2	2	6.9	2	2
Q92SN8	PYRF_RHIME	24709.8	5.48	Orotidine 5'-phosphate decarboxylase OS=Rhizobium meliloti GN=pyrF PE=3 SV=1	#N/A	#N/A	#N/A	#N/A	#N/A	#N/A	#N/A	E5	88.28	2	2	9.4	2	2	S5	73.15	3	3	15	3	3	S5	148.67	4	4	21.4	4	4
Q92QB7	Q92QB7_RHIME	15812	5.71	Putative uncharacterized protein OS=Rhizobium meliloti GN=R01417 PE=4 SV=1	#N/A	#N/A	#N/A	#N/A	#N/A	#N/A	#N/A	#N/A	#N/A	#N/A	#N/A	#N/A	#N/A	#N/A	S7	72.6	4	4	23.9	5	5	S7	51.27	2	2	11.3	2	2
Q92PI1	PURQ_RHIME	23705.2	6.08	Phosphoribosylformylglycinamidine synthase 1 OS=Rhizobium meliloti GN=purQ PE=3 SV=1	E5	63.26	3	3	18.4	4	4	#N/A	#N/A	#N/A	#N/A	#N/A	#N/A	#N/A	S5	72.49	3	3	18.4	3	3	S5	63.82	3	3	18.8	3	3
Q92RV7	Q92RV7_RHIME	31314.4	5.82	Putative amino acid or peptide ABC transporter, ATP-binding component OS=Rhizobium meliloti GN=dppD1 PE=3 SV=1	#N/A	#N/A	#N/A	#N/A	#N/A	#N/A	#N/A	E5	128.58	2	2	10.9	2	2	S4	71.25	4	4	16.5	4	4	S5	128.77	5	5	26.1	5	5
Q92K95	Q92K95_RHIME	21576.5	9.98	Putative uncharacterized protein OS=Rhizobium meliloti GN=R01830 PE=4 SV=1	#N/A	#N/A	#N/A	#N/A	#N/A	#N/A	#N/A	E7	76.37	3	3	19.6	3	3	S6 (S7)	68.28	2	2	11.3	2	4	S7	90.98	4	4	28.9	4	4
Q92Q84	HFQ_RHIME	9104.73	7.93	Protein hfq OS=Rhizobium meliloti GN=hfq PE=3 SV=2	E8	56.35	2	2	27.5	2	2	#N/A	#N/A	#N/A	#N/A	#N/A	#N/A	#N/A	S8	67.19	3	3	28.8	4	4	S8	52.53	2	2	27.5	3	3
Q930S2	Q930S2_RHIME	15598.1	4.5	Putative uncharacterized protein OS=Rhizobium meliloti GN=RA0123 PE=4 SV=1	#N/A	#N/A	#N/A	#N/A	#N/A	#N/A	#N/A	#N/A	#N/A	#N/A	#N/A	#N/A	#N/A	#N/A	S7	64.49	2	2	15.7	2	2	S7	44.5	2	2	12.9	2	2
Q92P54	Q92P54_RHIME	44861.9	5.3	Putative 3-oxoacyl-acyl-carrier-protein synthase OS=Rhizobium meliloti GN=R01939 PE=3 SV=1	E3	42.6	1	1	3	1	1	#N/A	#N/A	#N/A	#N/A	#N/A	#N/A	#N/A	S3	64.12	4	4	11.7	4	4	S3	87.32	2	2	8.4	2	2
Q92MH4	Q92MH4_RHIME	31572.6	4.9	Putative electron transfer flavoprotein alpha-subunit alpha-ETF flavoprotein OS=Rhizobium meliloti GN=etfA1 PE=4 SV=1	#N/A	#N/A	#N/A	#N/A	#N/A	#N/A	#N/A	#N/A	#N/A	#N/A	#N/A	#N/A	#N/A	#N/A	S4	63.99	4	4	16.2	4	4	S4 (S5)	97.71	2	2	14.9	3	4
Q92LL4	Q92LL4_RHIME	34132.7	5.8	Manganese ABC transporter ATPase OS=Rhizobium meliloti GN=sitB PE=3 SV=1	#N/A	#N/A	#N/A	#N/A	#N/A	#N/A	#N/A	#N/A	#N/A	#N/A	#N/A	#N/A	#N/A	#N/A	S4	62.79	3	3	10.3	4	4	S4	26.9	2	2	8	2	2
Q92TY9	MINC_RHIME	26639.1	5.66	Probable septum site-determining protein minC OS=Rhizobium meliloti GN=minC PE=3 SV=1	#N/A	#N/A	#N/A	#N/A	#N/A	#N/A	#N/A	E5	106.71	3	3	10.8	3	3	S4	62.73	2	2	8.8	3	3	S5	86.66	3	3	13.3	3	3
Q92SX2	Q92SX2_RHIME	67598.1	5.28	Putative DNA polymerase III subunit TAU protein OS=Rhizobium meliloti GN=dnaX PE=4 SV=1	#N/A	#N/A	#N/A	#N/A	#N/A	#N/A	#N/A	E2	47.48	1	1	2.6	1	1	S3	62.58	2	2	3.7	2	2	S3 (S2)	70.84	3	3	4.5	4	5
Q92PZ7	Q92PZ7_RHIME	34382.6	5.99	Transcription regulator LysR family OS=Rhizobium meliloti GN=lsrB PE=4 SV=1	#N/A	#N/A	#N/A	#N/A	#N/A	#N/A	#N/A	E5	83.47	2	2	8.3	2	2	S4	61.86	2	2	7.6	2	2	S4	269.19	7	7	39.1	9	9
Q92WS3	Q92WS3_RHIME	26463.7	5.79	Putative amino acid ABC transporter ATP-binding protein OS=Rhizobium meliloti GN=RB0256 PE=3 SV=1	#N/A	#N/A	#N/A	#N/A	#N/A	#N/A	#N/A	#N/A	#N/A	#N/A	#N/A	#N/A	#N/A	#N/A	S5	60.09	3	3	10.4	4	4	S5	37.02	2	2	8.3	2	2
Q92QH1	RS10_RHIME	11549.3	10.19	30S ribosomal protein S10 OS=Rhizobium meliloti GN=rpsJ PE=3 SV=1	E7	69.58	7	6	49	7	7	#N/A	#N/A	#N/A	#N/A	#N/A	#N/A	#N/A	S7	59.6	4	4	36.3	4	4	S7 (S8)	141.74	10	9	69.6	14	20
Q92LJ6	Q92LJ6_RHIME	43424.7	5.74	Probable dihydrolipoamide succinyl transferase component of 2-oxoglutarate dehydrogenase complex (E2) protein OS=Rhizobium meliloti GN=sucB PE=3 SV=1	E3	46.73	1	1	2.4	1	1	E3	43.2	2	2	4.3	2	2	S3	58.3	2	2	5.3	2	2	S3	31.92	3	3	8.4	3	3
Q92RH2	Q92RH2_RHIME	40250.6	5.72	GTP cyclohydrolase/3,4-dihydroxy-2-butanone 4-phosphate synthase OS=Rhizobium meliloti GN=ribA PE=4 SV=1	#N/A	#N/A	#N/A	#N/A	#N/A	#N/A	#N/A	#N/A	#N/A	#N/A	#N/A	#N/A	#N/A	#N/A	S3	58.02	2	2	6.6	2	2	S4	44.47	4	4	11.7	4	4
Q92PW3	LEXA_RHIME	25650.7	8.86	LexA repressor OS=Rhizobium meliloti GN=lexA PE=3 SV=1	E4	128.87	3	3	15.1	3	3	E5	54.75	1	1	5	1	1	S4 (S5)	56.41	2	2	15.1	2	3	S5	107.82	2	2	11.8	2	2
P50350	CHVI_RHIME	27198	5.56	Transcriptional regulatory protein chvI OS=Rhizobium meliloti GN=chvI PE=3 SV=1	#N/A	#N/A	#N/A	#N/A	#N/A	#N/A	#N/A	E5	294.6	9	8	38.3	11	11	S4	56.39	3	3	11.3	3	3	S5 (S4)	187.61	8	8	39.2	8	11
Q92N51	Q92N51_RHIME	19415.1	8.85	RNA polymerase sigma-E factor (Sigma-24) OS=Rhizobium meliloti GN=rpoE3 PE=4 SV=1	#N/A	#N/A	#N/A	#N/A	#N/A	#N/A	#N/A	#N/A	#N/A	#N/A	#N/A	#N/A	#N/A	#N/A	S6	54.43	5	5	27.5	5	5	S6	22.25	2	2	11.7	2	2
Q92QT9	NUSB_RHIME	17880.4	5.28	N utilization substance protein B homolog OS=Rhizobium meliloti GN=nusB PE=3 SV=1	#N/A	#N/A	#N/A	#N/A	#N/A	#N/A	#N/A	E7	36.61	1	1	6.3	1	1	S7 (S6)	52.06	3	3	21.9	3	5	S7	54.6	2	2	16.9	2	2
Q92NS5	Q92NS5_RHIME	21105.7	5.5	Probable RNA polymerase sigma factor OS=Rhizobium meliloti GN=rpoE1 PE=4 SV=1	#N/A	#N/A	#N/A	#N/A	#N/A	#N/A	#N/A	#N/A	#N/A	#N/A	#N/A	#N/A	#N/A	#N/A	S5	51.75	5	5	32.6	6	6	S5	53.65	5	5	31	5	5
Q92RN7	Q92RN7_RHIME	31884.3	5.79	Putative 2-dehydro-3-deoxygalactonokinase OS=Rhizobium meliloti GN=dgoK1 PE=4 SV=1	#N/A	#N/A	#N/A	#N/A	#N/A	#N/A	#N/A	#N/A	#N/A	#N/A	#N/A	#N/A	#N/A	#N/A	S4 (S5)	50.57	1	1	2.9	1	3	S5	103.77	3	3	13.7	3	3
Q92QC8	Q92QC8_RHIME	15206.1	7.88	Putative transcription regulator OS=Rhizobium meliloti GN=R01404 PE=4 SV=1	#N/A	#N/A	#N/A	#N/A	#N/A	#N/A	#N/A	E7	58.02	3	3	23.4	3	3	S6	49.58	2	2	12.5	2	2	S7 (S6)	76.11	4	4	32.8	4	6
Q92TA7	HSLU_RHIME	47745.3	5.36	ATP-dependent hsl protease ATP-binding subunit hslU OS=Rhizobium meliloti GN=hslU PE=3 SV=1	#N/A	#N/A	#N/A	#N/A	#N/A	#N/A	#N/A	E3	50.27	2	2	5.1	2	2	S3	49.44	2	2	4.4	2	2	S3	90.49	2	2	4.6	2	2
Q92MG4	Q92MG4_RHIME	30068.2	9.87	Putative 1-acyl-SN-glycerol-3-phosphate acyltransferase (Plsc) protein OS=Rhizobium meliloti GN=R02658 PE=4 SV=1	#N/A	#N/A	#N/A	#N/A	#N/A	#N/A	#N/A	E5	122.22	3	3	20	4	4	S5	49.41	2	2	10.4	2	2	S5	105.28	4	4	19.6	5	5
Q92Q86	Q92Q86_RHIME	50571.5	5.44	Probable TRK system potassium uptake protein OS=Rhizobium meliloti GN=trkA PE=4 SV=1	#N/A	#N/A	#N/A	#N/A	#N/A	#N/A	#N/A	#N/A	#N/A	#N/A	#N/A	#N/A	#N/A	#N/A	S3	48.47	5	5	9.6	6	6	S3	32.56	3	3	6.6	3	3
Q92S58	Q92S58_RHIME	90372.2	6.27	Putative uncharacterized protein secD2 OS=Rhizobium meliloti GN=secD2 PE=4 SV=1	#N/A	#N/A	#N/A	#N/A	#N/A	#N/A	#N/A	#N/A	#N/A	#N/A	#N/A	#N/A	#N/A	#N/A	S2	48.3	3	3	4.7	3	3	S2	52.26	2	2	3.1	3	3
Q92PH2	Q92PH2_RHIME	29407.8	4.88	Inositol monophosphatase family protein OS=Rhizobium meliloti GN=R01784 PE=4 SV=1	#N/A	#N/A	#N/A	#N/A	#N/A	#N/A	#N/A	E5	88.39	3	3	19.7	3	3	S4	46.52	2	2	9.9	2	2	S5	111.62	4	4	27.7	4	4
Q9Z3Q7	RHBF_RHIME	67602.4	5.84	Rhizobactin siderophore biosynthesis protein rhbF OS=Rhizobium meliloti GN=rhbF PE=3 SV=1	#N/A	#N/A	#N/A	#N/A	#N/A	#N/A	#N/A	#N/A	#N/A	#N/A	#N/A	#N/A	#N/A	#N/A	S2	46.48	3	3	7.7	3	3	S2 (S4)	220.97	6	6	16.3	6	7
Q92Z87	Q92Z87_RHIME	20112.5	5.72	HspC2 heat shock protein OS=Rhizobium meliloti GN=hspC2 PE=3 SV=1	#N/A	#N/A	#N/A	#N/A	#N/A	#N/A	#N/A	#N/A	#N/A	#N/A	#N/A	#N/A	#N/A	#N/A	S5	45.88	3	3	16.6	3	3	S5	37.16	3	3	17.7	3	3
Q92JR8	Q92JR8_RHIME	42130.4	5.04	Putative uncharacterized protein OS=Rhizobium meliloti GN=R03284 PE=4 SV=1	E3	42.53	2	2	5.1	2	2	E4	65.24	1	1	8.1	1	1	S3	45.2	3	3	9.2	3	3	S3	125.32	4	4	15.1	4	4
Q92XN4	Q92XN4_RHIME	95335.1	6.46	Putative uncharacterized protein OS=Rhizobium meliloti GN=RA1210 PE=4 SV=1	#N/A	#N/A	#N/A	#N/A	#N/A	#N/A	#N/A	#N/A	#N/A	#N/A	#N/A	#N/A	#N/A	#N/A	S2	42.07	2	2	2.7	2	2	S2	51.76	4	4	4.3	4	4
Q92U05	Q92U05_RHIME	32288.8	5.07	Putative dihydrodipicolinate synthetase protein OS=Rhizobium meliloti GN=dapA3 PE=4 SV=1	#N/A	#N/A	#N/A	#N/A	#N/A	#N/A	#N/A	#N/A	#N/A	#N/A	#N/A	#N/A	#N/A	#N/A	S4	39.26	2	2	7.2	2	2	S4	48.82	2	2	6.3	2	2
Q92TI8	Q92TI8_RHIME	35077.9	5.78	Putative thiamine biosynthesis oxidoreductase protein OS=Rhizobium meliloti GN=thiO PE=4 SV=1	#N/A	#N/A	#N/A	#N/A	#N/A	#N/A	#N/A	#N/A	#N/A	#N/A	#N/A	#N/A	#N/A	#N/A	S4	30.86	3	3	10.2	4	4	S4	182.33	5	5	30.2	5	5
Q92LH1	IPYR_RHIME	20150.3	5.67	Inorganic pyrophosphatase OS=Rhizobium meliloti GN=ppa PE=3 SV=1	E6	44.63	5	5	28.8	5	5	#N/A	#N/A	#N/A	#N/A	#N/A	#N/A	#N/A	S6	27.5	2	2	9.6	3	3	S6	31.31	2	2	11.9	2	2
P58264	THIG_RHIME	27395	5.16	Thiazole biosynthesis protein thiG OS=Rhizobium meliloti GN=thiG PE=3 SV=1	#N/A	#N/A	#N/A	#N/A	#N/A	#N/A	#N/A	#N/A	#N/A	#N/A	#N/A	#N/A	#N/A	#N/A	S5	22.42	3	3	15.2	5	5	S5	48.74	3	3	19.8	3	3
Proteins significantly present in exponential phase only
Q92YE8	Q92YE8_RHIME	21972.2	6.33	Putative uncharacterized protein OS=Rhizobium meliloti GN=RA0932 PE=4 SV=1	E4	155.69	5	5	35.2	9	9	E4	250.67	6	6	38.2	8	8	#N/A	#N/A	#N/A	#N/A	#N/A	#N/A	#N/A	#N/A	#N/A	#N/A	#N/A	#N/A	#N/A	#N/A
Q92Q78	Q92Q78_RHIME	62225.8	6.2	Putative sulfite reductase OS=Rhizobium meliloti GN=cysI PE=4 SV=1	E2	139.45	8	8	12.7	10	10	E3	118.09	2	2	4.8	3	3	#N/A	#N/A	#N/A	#N/A	#N/A	#N/A	#N/A	#N/A	#N/A	#N/A	#N/A	#N/A	#N/A	#N/A
O33685	SYRB1_RHIME	16543.9	9.64	Transcriptional regulator syrB OS=Rhizobium meliloti GN=syrB PE=3 SV=1	E6	104.12	2	2	19.2	2	2	E6 (E7)	85.94	1	1	8.6	1	2	S6	81.44	1	1	8.6	1	1	#N/A	#N/A	#N/A	#N/A	#N/A	#N/A	#N/A
Q92TZ0	Q92TZ0_RHIME	29412.7	6.86	Putative cell division inhibitor protein OS=Rhizobium meliloti GN=minD PE=4 SV=1	E4	92.03	3	3	12.2	3	3	E5	126.07	6	6	31.4	6	6	S5	39.26	1	1	7	1	1	S5	98.5	5	5	25.8	5	5
O87821	SYK_RHIME	56471.4	5.21	Lysyl-tRNA synthetase OS=Rhizobium meliloti GN=lysS PE=3 SV=2	E2	73.58	6	6	10.6	6	6	E3	71.78	3	3	5.4	3	3	S2	197.63	11	11	21.3	11	11	#N/A	#N/A	#N/A	#N/A	#N/A	#N/A	#N/A
Q92MG7	Q92MG7_RHIME	19985.5	5.27	Probable hypoxanthine phosphoribosyltransferase OS=Rhizobium meliloti GN=hpt PE=4 SV=2	E6	48.7	2	2	11	2	2	E7	94.7	5	5	39.2	5	5	S6	36.54	1	1	7.2	1	1	S6	41.37	1	1	6.1	1	1
Q92KX8	Q92KX8_RHIME	176376	6.32	Putative uncharacterized protein OS=Rhizobium meliloti GN=R03320 PE=4 SV=1	E1	48.5	3	3	1.6	3	3	E1	61.23	2	2	1.3	2	2	S1	60.51	2	2	1.1	2	2	#N/A	#N/A	#N/A	#N/A	#N/A	#N/A	#N/A
Q9FD95	Q9FD95_RHIME	26010.6	5.34	Cell cycle transcriptional regulator CtrA, autoregulated, response regulator OS=Rhizobium meliloti GN=ctrA PE=4 SV=1	E5	43.35	2	2	8.2	2	2	E5	74.56	2	2	12.9	2	2	S5	57.35	2	2	8.2	2	2	S5	72.18	1	1	4.7	1	1
Q92RF3	Q92RF3_RHIME	24843.8	5.22	Putative uncharacterized protein OS=Rhizobium meliloti GN=R00924 PE=4 SV=1	E5	40.14	2	2	7.8	2	2	E5	85.23	2	2	11.7	2	2	#N/A	#N/A	#N/A	#N/A	#N/A	#N/A	#N/A	S5	57.37	1	1	5.2	1	1

## Sheet: Legend
Table S1. List of proteins identified as associated with the S. meliloti RNAP in exponential and/or stationary phases of growth
AC/ID: accesion number in International Protein Index (IPI) database.
MW: molecular weight.
pI: isoelectric point.
Description: gene name and protein description.
Fractions: fraction(s) where the protein has been identified. The letters correspond to the samples (E: ‘Exponential phase’, S: ‘Stationary phase’) and the numbers 1-10 correspond to the gels slices.
The fraction where the protein has been identified with the best Mascot protein score is indicated first; other fractions where the protein has also been identified are listed between brackets.
Best score: best Mascot score among all the fractions where the protein has been identified.
#Peptides: number of peptides identified in the fraction giving the best Mascot score.
Coverage (%): protein sequence coverage for the fraction giving the best Mascot score.
#MS/MS: number of MS/MS queries for the fraction giving the best Mascot score.
#Total MS/MS: summed number of MS/MS queries from all fractions where the protein has been identified.
